# Supplementary material for: Structural and functional characterization of a conserved cryptic epitope on SARS-CoV-2 spike S2 subunit
Source: PLoS Pathog. 2026 Aug 3;22(8):e1014391. doi: 10.1371/journal.ppat.1014391 (PMC13432147; doi:10.1371/journal.ppat.1014391)
Supplement: S1 Data — Each tab in the spreadsheet contains the raw data for a plot in the manuscript figures. (XLSX) [file ppat.1014391.s011.xlsx]

## Sheet: ELISA
S2 Plate 1
[mAb] (µg/mL)	3-3	3-4	3-8	3-9	3-11	3-14	3-25	3-26	3-27	5-4	Neg.
10	2.289	1.379	2.067	1.975	3.737	3.398	3.503	2.842	3.436	3.493	0.072
3.33333	1.966	0.477	0.679	0.837	3.465	3.196	3.691	2.451	3.408	3.443	0.073
1.11111	1.695	0.237	0.428	0.415	3.433	3.292	3.285	1.853	3.327	3.529	0.071
0.37037	1.429	0.165	0.319	0.23	3.148	2.968	2.999	0.868	3.215	2.864	0.08
0.123457	0.937	0.139	0.275	0.157	3.057	2.574	2.625	0.463	3.188	1.416	0.075
0.041152	0.617	0.139	0.306	0.126	2.462	2.222	1.776	0.229	2.629	0.62	0.071
0.013717	0.382	0.13	0.08	0.09	1.715	1.624	1.317	0.138	2.21	0.364	0.072
0.004572	0.206	0.069	0.087	0.084	1.102	0.918	0.947	0.101	1.292	0.212	0.073
S2 Plate 2
[mAb] (µg/mL)	B3-1	B3-2	B3-4	B3-5	B3-7	5-17	N7	N7-6	7-6	3-22	Neg.
10	3.824	3.391	3.685	3.944	3.415	3.29	3.851	3.22	0.39	0.68	0.154
3.33333	3.66	2.865	3.578	3.711	3.58	3.219		3.164	0.213	0.428	0.112
1.11111	3.386	3.108	3.378	3.795	3.517	2.83	3.673	2.9	0.138	0.327	0.086
0.37037	3.379	3.481	3.212	3.814	2.977	3.116	3.657	2.709	0.107	0.226	0.08
0.123457	3.267	3.328	3.14	3.796	3.377	3.043	3.423	2.085	0.089	0.141	0.083
0.041152	3.262	2.028	2.137	3.589	3.429	2.724	2.949	1.342	0.084	0.126	0.082
0.013717	2.517	1.919	1.889	3.266	2.633	1.805	1.542	0.565	0.072	0.1	0.083
0.004572	1.821	1.151	0.679	2.347	1.687	1.069	0.876	0.26	0.064	0.088	0.076
S2 Plate 3
[mAb] (µg/mL)	Neg.	N4-5	N4-8	N5-2	N5-7	N6-2	N10-7	N10-8
10	0.163	1.552	2.546	2.401	2.909	3.249	2.332	1.585
3.33333	0.101	0.753	2.23	1.977	2.202	3.241	1.285	0.775
1.11111	0.125	0.424	1.574	1.274	1.13	3.213	0.631	0.398
0.37037	0.133	0.258	0.883	0.608	0.597	2.882	0.382	0.224
0.123457	0.136	0.172	0.421	0.399	0.323	2.586	0.178	0.148
0.041152	0.203	0.164	0.288	0.354	0.224	2.719	0.217	0.136
0.013717	0.211	0.142	0.616	0.292	0.151	2.126	0.095	0.143
0.004572	0.079	0.281	0.103	0.326	0.15	1.648	0.082	0.151
P1 D614G
Concentration (ug/mL)	N6-2	N6-3.26	N3-1	N3-3	N3-7	N3E-1	N3E-3	N3E-7	N3G-1	N3G-3	N3G-7	4C7
20	2.814	1.239	3.638	3.662	3.344	3.568	3.325	2.801	3.507	2.34	3.097	1.92
6.66667	2.086	1.009	3.177	3.471	3.505	3.765	2.785	2.663	3.844	1.011	3.118	1.719
2.22222	1.717	0.972	3.779	3.663	3.686	3.713	1.557	2.201	3.942	0.393	3.347	2.028
0.740741	1.301	0.882	3.797	3.791	3.703	3.89	0.795	1.582	3.861	0.188	3.008	1.467
0.246914	1.078	0.844	3.782	3.664	3.682	3.83	0.379	0.929	3.858	0.133	2.826	1.448
0.0823045	0.724	0.624	3.429	2.297	2.431	2.608	0.194	0.44	3.132	0.127	1.363	0.868
0.0274348	0.4	0.415	2.804	1.072	1.356	1.333	0.135	0.233	1.94	0.116	0.678	0.49
0.00914495	0.193	0.257	1.55	0.401	0.641	0.54	0.093	0.136	0.807	0.139	0.259	0.244
P1 Omicron
Concentration (ug/mL)	N6-2	N6-3.26	N3-1	N3-3	N3-7	N3E-1	N3E-3	N3E-7	N3G-1	N3G-3	N3G-7	4C7
20	0.602	0.225	3.545	0.45	0.443	1.539	0.133	0.139	1.89	0.085	0.164	0.084
6.66667	0.367	0.143	3.654	0.224	0.266	0.41	0.107	0.097	0.903	0.088	0.116	0.12
2.22222	0.237	0.13	3.217	0.153	0.156	0.167	0.106	0.095	0.427	0.092	0.106	0.093
0.740741	0.169	0.124	2.562	0.15	0.129	0.149	0.111	0.099	0.281	0.091	0.097	0.099
0.246914	0.142	0.184	1.452	0.137	0.155	0.111	0.107	0.101	0.14	0.099	0.101	0.099
0.0823045	0.125	0.106	0.749	0.2	0.125	0.123	0.137	0.134	0.137	0.101	0.108	0.12
0.0274348	0.114	0.1	0.389	0.268	0.154	0.126	0.112	0.161	0.141	0.117	0.125	0.125
0.00914495	0.116	0.095	0.292	0.153	0.116	0.128	0.114	0.112	0.108	0.155	0.091	0.117
P2 D614G
Concentration (ug/mL)	B3	B3-1	S2-3	S2-5	S2-6	S2-7	S2-9	S2-11	S2-13	S2-14	S2-16	S2-21
20	1.037	1.059	1.838	2.244	1.996	1.943	2.009	2.435	2.175	2.316	2.914	1.895
6.66667	0.823	0.988	1.581	1.771	2.187	2.01	2.164	2.517	2.313	1.042	2.883	1.751
2.22222	0.776	0.843	2.009	1.929	2.388	2.248	1.698	2.195	2.43	0.416	2.891	2.062
0.740741	0.656	0.755	1.781	1.861	2.345	2.29	0.86	1.659	2.261	0.196	2.671	1.549
0.246914	0.582	0.877	1.616	1.923	2.22	2.105	0.396	0.947	2.211	0.136	2.553	1.463
0.0823045	0.483	0.687	1.557	1.98	2.387	2.305	0.206	0.456	2.639	0.129	1.39	0.896
0.0274348	0.309	0.425	2.015	1.152	1.449	1.43	0.142	0.242	2.011	0.117	0.671	0.493
0.00914495	0.077	0.147	1.199	0.412	0.667	0.582	0.098	0.142	0.829	0.143	0.27	0.255
P2 Omicron
Concentration (ug/mL)	B3	B3-1	S2-3	S2-5	S2-6	S2-7	S2-9	S2-11	S2-13	S2-14	S2-16	S2-21
20	0.575	0.598	0.074	0.437	0.061	0.058	0.072	0.056	0.192	0.296	0.053	0.059
6.66667	0.299	0.385	0.055	0.377	0.055	0.056	0.056	0.054	0.131	0.202	0.053	0.061
2.22222	0.266	0.343	0.054	0.346	0.053	0.053	0.056	0.062	0.105	0.148	0.054	0.057
0.740741	0.188	0.224	0.059	0.299	0.144	0.065	0.058	0.053	0.102	0.109	0.057	0.055
0.246914	0.15	0.152	0.056	0.205	0.053	0.076	0.063	0.054	0.071	0.083	0.077	0.054
0.0823045	0.113	0.095	0.055	0.169	0.061	0.055	0.053	0.054	0.065	0.066	0.057	0.056
0.0274348	0.075	0.071	0.055	0.116	0.055	0.059	0.055	0.065	0.059	0.059	0.054	0.055
0.00914495	0.061	0.056	0.057	0.071	0.061	0.057	0.056	0.053	0.056	0.057	0.053	0.055

## Sheet: SPR N6-2 HexaPro-SSdstalk
Cycle: 15Fab 6.25 nM_X	Cycle: 15 Fab6.25 nM_Y	Fitted Cycle: 15Fab 6.25 nM_Y	Cycle: 20Fab 12.5 nM_X	Cycle: 20 Fab12.5 nM_Y	Fitted Cycle: 20Fab 12.5 nM_Y	Cycle: 25Fab 25 nM_X	Cycle: 25 Fab25 nM_Y	Fitted Cycle: 25Fab 25 nM_Y	Cycle: 30Fab 50 nM_X	Cycle: 30 Fab50 nM_Y	Fitted Cycle: 30Fab 50 nM_Y	Cycle: 35Fab 100 nM_X	Cycle: 35 Fab100 nM_Y	Fitted Cycle: 35Fab 100 nM_Y	Cycle: 40Fab 200 nM_X	Cycle: 40 Fab200 nM_Y	Fitted Cycle: 40Fab 200 nM_Y	Cycle: 45Fab 400 nM_X	Cycle: 45 Fab400 nM_Y	Fitted Cycle: 45Fab 400 nM_Y
-59.1	0.122488	0	-59.6	0.251406	0	-59	-0.127741	0	-59.2	0.266667	0	-59.8	-0.0873098	0	-59.2	-0.308406	0	-59.5	-0.291669	0
-58.1	0.142572	0	-58.6	0.0911139	0	-58	-0.182574	0	-58.2	0.255437	0	-58.8	-0.0305371	0	-58.2	-0.115718	0	-58.5	-0.112846	0
-57.1	0.294724	0	-57.6	0.21432	0	-57	0.0133805	0	-57.2	0.427813	0	-57.8	0.0733636	0	-57.2	-0.260175	0	-57.5	-0.246985	0
-56.1	0.095581	0	-56.6	0.309005	0	-56	-0.0934846	0	-56.2	0.410257	0	-56.8	0.0179166	0	-56.2	-0.122244	0	-56.5	-0.226068	0
-55.1	0.128739	0	-55.6	0.370447	0	-55	-0.0853676	0	-55.2	0.193035	0	-55.8	0.123582	0	-55.2	-0.116016	0	-55.5	0.02011	0
-54.1	0.261107	0	-54.6	0.334557	0	-54	-0.0849732	0	-54.2	0.407786	0	-54.8	0.173903	0	-54.2	-0.302847	0	-54.5	-0.158313	0
-53.1	0.208866	0	-53.6	0.320166	0	-53	0.0862157	0	-53.2	0.496525	0	-53.8	0.051307	0	-53.2	-0.237911	0	-53.5	-0.228541	0
-52.1	0.109792	0	-52.6	0.218099	0	-52	0.00518	0	-52.2	0.194289	0	-52.8	-0.03527	0	-52.2	-0.0589157	0	-52.5	-0.17548	0
-51.1	0.271217	0	-51.6	0.419579	0	-51	-0.0843155	0	-51.2	0.210521	0	-51.8	0.0113816	0	-51.2	-0.184071	0	-51.5	-0.106547	0
-50.1	0.166746	0	-50.6	0.286286	0	-50	0.182462	0	-50.2	0.311003	0	-50.8	-0.0507184	0	-50.2	-0.272676	0	-50.5	-0.273285	0
-49.1	0.202215	0	-49.6	0.373028	0	-49	-0.0117695	0	-49.2	0.260926	0	-49.8	0.120454	0	-49.2	-0.149688	0	-49.5	0.0329752	0
-48.1	0.218635	0	-48.6	0.41222	0	-48	0.150938	0	-48.2	0.17009	0	-48.8	0.144354	0	-48.2	-0.102615	0	-48.5	0.0559496	0
-47.1	0.217751	0	-47.6	0.238174	0	-47	0.0314701	0	-47.2	0.0229582	0	-47.8	0.0969111	0	-47.2	-0.167746	0	-47.5	-0.14644	0
-46.1	0.157357	0	-46.6	0.110171	0	-46	0.0321323	0	-46.2	0.137501	0	-46.8	-0.0843869	0	-46.2	-0.27	0	-46.5	-0.0516748	0
-45.1	0.223558	0	-45.6	0.231992	0	-45	0.168752	0	-45.2	0.34654	0	-45.8	-0.0702302	0	-45.2	-0.0804923	0	-45.5	-0.00278	0
-44.1	0.0487536	0	-44.6	0.32662	0	-44	-0.0825946	0	-44.2	0.301379	0	-44.8	0.232566	0	-44.2	-0.250623	0	-44.5	0.0442098	0
-43.1	0.0745391	0	-43.6	0.142231	0	-43	-0.104557	0	-43.2	0.0819435	0	-43.8	-0.0778232	0	-43.2	-0.124386	0	-43.5	-0.0867307	0
-42.1	0.135128	0	-42.6	0.167857	0	-42	0.0444812	0	-42.2	0.227178	0	-42.8	0.0342393	0	-42.2	-0.132655	0	-42.5	-0.000853	0
-41.1	0.118477	0	-41.6	0.290935	0	-41	-0.138042	0	-41.2	0.182216	0	-41.8	0.0644103	0	-41.2	-0.0213665	0	-41.5	-0.0619583	0
-40.1	0.10463	0	-40.6	0.104712	0	-40	0.15346	0	-40.2	0.0637958	0	-40.8	-0.0477264	0	-40.2	-0.286668	0	-40.5	-0.13076	0
-39.1	0.0465031	0	-39.6	0.206617	0	-39	-0.0258761	0	-39.2	0.105821	0	-39.8	0.0880091	0	-39.2	-0.0856466	0	-39.5	0.0378332	0
-38.1	0.214617	0	-38.6	0.222536	0	-38	0.0382228	0	-38.2	0.0959069	0	-38.8	0.152993	0	-38.2	-0.156901	0	-38.5	-0.149476	0
-37.1	0.277899	0	-37.6	0.0804848	0	-37	0.0837148	0	-37.2	0.0882944	0	-37.8	0.0351376	0	-37.2	-0.0985037	0	-37.5	-0.0507112	0
-36.1	0.217549	0	-36.6	0.122122	0	-36	-0.0816399	0	-36.2	0.0821667	0	-36.8	0.0941867	0	-36.2	-0.140184	0	-36.5	-0.00821	0
-35.1	0.0667334	0	-35.6	0.0770539	0	-35	-0.0854893	0	-35.2	0.103905	0	-35.8	0.10559	0	-35.2	-0.143043	0	-35.5	-0.120365	0
-34.1	0.0262066	0	-34.6	0.0914286	0	-34	0.00777	0	-34.2	0.0893548	0	-34.8	-0.0100888	0	-34.2	-0.230653	0	-34.5	-0.172983	0
-33.1	0.0261846	0	-33.6	0.152479	0	-33	-0.0362629	0	-33.2	0.0442595	0	-33.8	0.183868	0	-33.2	-0.134329	0	-33.5	-0.260646	0
-32.1	0.0886147	0	-32.6	0.0600757	0	-32	0.0512621	0	-32.2	-0.0738618	0	-32.8	0.126419	0	-32.2	-0.132547	0	-32.5	-0.181836	0
-31.1	0.0804442	0	-31.6	0.0829388	0	-31	-0.0229904	0	-31.2	0.102855	0	-31.8	0.0826852	0	-31.2	-0.143331	0	-31.5	-0.0110354	0
-30.1	-0.00163	0	-30.6	0.135133	0	-30	-0.0617221	0	-30.2	0.137532	0	-30.8	0.0841126	0	-30.2	-0.184397	0	-30.5	-0.0173968	0
-29.1	0.0314183	0	-29.6	0.0383095	0	-29	0.0177048	0	-29.2	0.0812647	0	-29.8	-0.0449507	0	-29.2	-0.148502	0	-29.5	-0.172578	0
-28.1	0.0797999	0	-28.6	0.105143	0	-28	0.0322384	0	-28.2	-0.032215	0	-28.8	0.0634253	0	-28.2	-0.158466	0	-28.5	-0.0466054	0
-27.1	-0.0920182	0	-27.6	0.129412	0	-27	0.048004	0	-27.2	0.249802	0	-27.8	0.131289	0	-27.2	-0.0244903	0	-27.5	0.0632879	0
-26.1	0.0341577	0	-26.6	0.0640678	0	-26	-0.109782	0	-26.2	0.0251737	0	-26.8	0.140521	0	-26.2	-0.0674777	0	-26.5	-0.0754773	0
-25.1	-0.051644	0	-25.6	0.0457399	0	-25	-0.0347805	0	-25.2	-0.0581621	0	-25.8	-0.108806	0	-25.2	-0.113704	0	-25.5	-0.0122867	0
-24.1	0.0494745	0	-24.6	0.11174	0	-24	-0.0649807	0	-24.2	-0.0362351	0	-24.8	-0.0601977	0	-24.2	-0.200359	0	-24.5	-0.15457	0
-23.1	-0.112314	0	-23.6	0.0401014	0	-23	-0.0884818	0	-23.2	-0.149604	0	-23.8	-0.0685977	0	-23.2	-0.0883553	0	-23.5	-0.0101938	0
-22.1	-0.11108	0	-22.6	-0.0779757	0	-22	-0.311383	0	-22.2	-0.164896	0	-22.8	-0.184906	0	-22.2	-0.148569	0	-22.5	-0.0406388	0
-21.1	0.0147098	0	-21.6	-0.0420941	0	-21	-0.0617102	0	-21.2	0.0386091	0	-21.8	-0.143221	0	-21.2	-0.0493425	0	-21.5	-0.24031	0
-20.1	-0.0502983	0	-20.6	-0.0916476	0	-20	-0.0229426	0	-20.2	-0.131731	0	-20.8	-0.167508	0	-20.2	-0.168902	0	-20.5	0.0409023	0
-19.1	0.00848	0	-19.6	-0.0408588	0	-19	0.0228017	0	-19.2	0.0392711	0	-19.8	-0.0414792	0	-19.2	-0.0779774	0	-19.5	-0.0826628	0
-18.1	0.0646969	0	-18.6	-0.0806406	0	-18	-0.0476356	0	-18.2	0.0650909	0	-18.8	0.00328	0	-18.2	-0.026767	0	-18.5	0.0950213	0
-17.1	-0.105249	0	-17.6	-0.101252	0	-17	-0.0418031	0	-17.2	-0.0223939	0	-17.8	0.0397394	0	-17.2	0.00214	0	-17.5	-0.213099	0
-16.1	0.0366467	0	-16.6	0.00652	0	-16	0.00464	0	-16.2	0.131764	0	-16.8	0.0563473	0	-16.2	0.0441782	0	-16.5	-0.0187372	0
-15.1	-0.148454	0	-15.6	-0.0529991	0	-15	0.0893393	0	-15.2	-0.133715	0	-15.8	0.0213095	0	-15.2	-0.00411	0	-15.5	-0.0393264	0
-14.1	-0.0347773	0	-14.6	-0.0478105	0	-14	0.062745	0	-14.2	0.0417116	0	-14.8	0.0668067	0	-14.2	0.0498293	0	-14.5	-0.0763257	0
-13.1	-0.0974446	0	-13.6	0.0354652	0	-13	0.0411408	0	-13.2	-0.1128	0	-13.8	0.143731	0	-13.2	-0.0425485	0	-13.5	-0.104758	0
-12.1	-0.107169	0	-12.6	0.0847862	0	-12	-0.102896	0	-12.2	-0.0151586	0	-12.8	0.0952536	0	-12.2	-0.0464696	0	-12.5	0.0774315	0
-11.1	0.0281403	0	-11.6	0.0751067	0	-11	-0.0756927	0	-11.2	0.0282746	0	-11.8	-0.115787	0	-11.2	0.0508576	0	-11.5	-0.0161226	0
-10.1	0.14006	0	-10.6	-0.180817	0	-10	-0.040576	0	-10.2	0.0271789	0	-10.8	0.0217953	0	-10.2	0.0595275	0	-10.5	0.12106	0
-9.1	0.138977	0	-9.6	-0.0260105	0	-9	0.00728	0	-9.2	-0.0201866	0	-9.8	-0.0069	0	-9.2	-0.0491478	0	-9.5	0.0810897	0
-8.1	-0.0128122	0	-8.6	0.0517692	0	-8	-0.0604757	0	-8.2	0.0647585	0	-8.8	0.0399795	0	-8.2	-0.0501707	0	-8.5	-0.0461873	0
-7.1	0.105956	0	-7.6	0.126287	0	-7	0.0407257	0	-7.2	0.0912903	0	-7.8	0.17853	0	-7.2	0.0986451	0	-7.5	0.0873329	0
-6.1	-0.00245	0	-6.6	0.0913225	0	-6	0.0271691	0	-6.2	0.00642	0	-6.8	0.0468297	0	-6.2	-0.00811	0	-6.5	-0.0055	0
-5.1	-0.0141226	0	-5.6	-0.0659314	0	-5	0.00757	0	-5.2	0.0174958	0	-5.8	-0.273111	0	-5.2	-0.0630401	0	-5.5	-0.0851596	0
-4.1	0.00548	0	-4.6	-0.137523	0	-4	-0.0239649	0	-4.2	0.00581	0	-4.8	-0.197105	0	-4.2	0.053386	0	-4.5	-0.00629	0
-3.1	-0.14251	0	-3.6	-0.189415	0	-3	-0.279937	0	-3.2	-0.401782	0	-3.8	-0.23695	0	-3.2	-0.419055	0	-3.5	-0.157194	0
-2.1	-0.119431	0	-2.6	-0.294894	0	-2	-0.832146	0	-2.2	-0.277992	0	-2.8	-0.266436	0	-2.2	-0.319496	0	-2.5	0.0717978	0
-1.1	1.01346	0	-1.6	0.350764	0	-1	-5.63086	0	-1.2	-0.397101	0	-1.8	0.041644	0	-1.2	-2.15461	0	-1.5	1.06317	0
-0.0999985	-2.20315	0	-0.599998	-10.2347	0	0	-19.2821	0	-0.199997	-24.5525	0	-0.799995	-11.38	0	-0.199997	-33.0967	0	-0.5	-36.257	0
0.900002	-1.12917	-0.2881	0.400002	-10.6197	-0.564831	1	-10.6517	-0.71416	0.800003	-15.9639	-0.581723	0.200005	-26.499	-4.71882	0.800003	-18.3956	-2.22864	0.5	-26.9948	-3.12421
1.9	0.250988	-0.043	1.4	-3.78966	-0.0681982	2	-1.99612	0.258376	1.8	-2.26307	1.36385	1.2	-10.6765	-0.76737	1.8	3.6599	5.2671	1.5	3.25592	11.5771
2.9	0.726997	0.19529	2.4	-0.0266624	0.414094	3	1.06569	1.20053	2.8	3.05527	3.23933	2.2	2.1755	3.00513	2.8	14.5642	12.2657	2.5	24.5852	24.6917
3.9	0.991141	0.42703	3.4	1.19488	0.882478	4	2.20308	2.1132	3.8	5.78842	5.04672	3.2	8.21235	6.60335	3.8	22.2915	18.7808	3.5	37.8682	36.2729
4.9	1.19988	0.65241	4.4	1.78051	1.33738	5	3.27549	2.99728	4.8	7.70846	6.78803	4.2	12.5327	10.0322	4.8	28.7736	24.8281	4.5	48.2082	46.3975
5.9	1.29181	0.8716	5.4	2.06886	1.77921	6	4.31047	3.85363	5.8	9.55184	8.46523	5.2	16.0982	13.2967	5.8	34.4615	30.4252	5.5	56.7122	55.1625
6.9	1.31534	1.08481	6.4	2.69504	2.20836	7	5.20137	4.68311	6.8	11.0654	10.0803	6.2	19.0791	16.402	6.8	39.2626	35.5913	6.5	63.9269	62.6799
7.9	1.80813	1.29222	7.4	3.04711	2.62524	8	6.03987	5.48654	7.8	12.7082	11.6352	7.2	22.0015	19.3534	7.8	43.6656	40.3469	7.5	69.6794	69.0717
8.9	2.03349	1.49401	8.4	3.54165	3.03022	9	6.83742	6.26474	8.8	14.2145	13.1318	8.2	24.8286	22.1564	8.8	47.8078	44.7134	8.5	74.4539	74.4639
9.9	2.02122	1.69036	9.4	3.99644	3.42367	10	7.49714	7.01851	9.8	15.6475	14.5721	9.2	27.5625	24.8163	9.8	51.5286	48.7131	9.5	78.4096	78.9815
10.9	2.20023	1.88142	10.4	4.33826	3.80595	11	8.24004	7.74861	10.8	16.9657	15.9579	10.2	29.9015	27.3386	10.8	54.6883	52.3686	10.5	81.7911	82.7439
11.9	2.41323	2.06738	11.4	4.7262	4.17741	12	8.88437	8.45582	11.8	18.2196	17.291	11.2	32.215	29.7289	11.8	57.6367	55.7024	11.5	84.6482	85.862
12.9	2.52447	2.24839	12.4	4.92548	4.53839	13	9.57107	9.14087	12.8	19.4167	18.5734	12.2	34.3005	31.9925	12.8	60.3541	58.7372	12.5	86.9058	88.4361
13.9	2.7546	2.4246	13.4	5.30546	4.88922	14	10.2141	9.80447	13.8	20.7203	19.8067	13.2	36.1439	34.135	13.8	62.6879	61.4949	13.5	88.747	90.5549
14.9	2.91354	2.59617	14.4	5.53964	5.23023	15	10.9038	10.4473	14.8	21.8208	20.9928	14.2	38.1325	36.1617	14.8	64.9999	63.9971	14.5	90.439	92.2957
15.9	3.0472	2.76323	15.4	5.81345	5.56172	16	11.3556	11.0702	15.8	22.7917	22.1333	15.2	39.8493	38.0779	15.8	66.9108	66.2645	15.5	91.9176	93.7247
16.9	3.28624	2.92594	16.4	6.09622	5.88401	17	11.9324	11.6736	16.8	23.979	23.23	16.2	41.4347	39.8888	16.8	68.5496	68.3167	16.5	92.8722	94.8977
17.9	3.33985	3.08443	17.4	6.44269	6.19738	18	12.5455	12.2583	17.8	25.0333	24.2844	17.2	42.9813	41.5995	17.8	70.2336	70.1725	17.5	93.9277	95.8616
18.9	3.4413	3.23883	18.4	6.67583	6.50212	19	12.9576	12.8249	18.8	25.86	25.2981	18.2	44.4244	43.215	18.8	71.6736	71.8495	18.5	94.6571	96.6554
19.9	3.56423	3.38927	19.4	6.87736	6.79851	20	13.5146	13.374	19.8	26.7246	26.2728	19.2	45.7492	44.7401	19.8	73.0367	73.3642	19.5	95.4028	97.311
20.9	3.81967	3.53588	20.4	7.19581	7.08682	21	14.1582	13.9062	20.8	27.5688	27.2098	20.2	46.9233	46.1796	20.8	74.2645	74.7319	20.5	96.1122	97.8549
21.9	3.79593	3.67877	21.4	7.50624	7.36731	22	14.5587	14.4221	21.8	28.4583	28.1108	21.2	48.3821	47.5379	21.8	75.3204	75.9668	21.5	96.6262	98.3085
22.9	3.98995	3.81807	22.4	7.76552	7.64024	23	15.0738	14.9223	22.8	29.2274	28.9771	22.2	49.5521	48.8195	22.8	76.2637	77.082	22.5	97.0459	98.6892
23.9	4.14694	3.9539	23.4	7.96516	7.90585	24	15.5306	15.4072	23.8	30.0444	29.81	23.2	50.5177	50.0287	23.8	77.2291	78.0895	23.5	97.4352	99.0112
24.9	4.29435	4.08635	24.4	8.24066	8.16437	25	15.911	15.8774	24.8	30.942	30.6111	24.2	51.6343	51.1694	24.8	78.0564	79.0001	24.5	97.8152	99.286
25.9	4.34215	4.21554	25.4	8.53363	8.41605	26	16.4155	16.3335	25.8	31.4772	31.3815	25.2	52.5555	52.2456	25.8	78.7728	79.824	25.5	98.2501	99.5228
26.9	4.26654	4.34158	26.4	8.77702	8.66111	27	16.7915	16.776	26.8	32.3024	32.1225	26.2	53.4024	53.261	26.8	79.4351	80.57	26.5	98.3579	99.7289
27.9	4.40151	4.46455	27.4	9.0082	8.89976	28	17.1971	17.2052	27.8	32.8441	32.8353	27.2	54.1553	54.2192	27.8	80.0584	81.2465	27.5	98.5246	99.9105
28.9	4.63594	4.58457	28.4	9.26494	9.13221	29	17.6408	17.6217	28.8	33.5364	33.5212	28.2	55.0251	55.1235	28.8	80.5285	81.8609	28.5	98.8277	100.072
29.9	4.72588	4.70172	29.4	9.5219	9.35867	30	18.0466	18.026	29.8	34.1284	34.1812	29.2	55.8706	55.9773	29.8	81.0842	82.4197	29.5	98.9697	100.218
30.9	4.90291	4.8161	30.4	9.69059	9.57934	31	18.3529	18.4184	30.8	34.6835	34.8165	30.2	56.5341	56.7835	30.8	81.7522	82.929	30.5	99.1814	100.351
31.9	4.97595	4.9278	31.4	9.78835	9.79441	32	18.8484	18.7995	31.8	35.2924	35.428	31.2	57.3152	57.5452	31.8	82.1337	83.3942	31.5	99.6109	100.474
32.9	5.14846	5.0369	32.4	10.0256	10.0041	33	19.2367	19.1695	32.8	35.8577	36.017	32.2	57.9461	58.265	32.8	82.587	83.8201	32.5	99.6557	100.588
33.9	5.25926	5.14348	33.4	10.2123	10.2085	34	19.6922	19.529	33.8	36.4922	36.5842	33.2	58.5257	58.9456	33.8	83.098	84.2111	33.5	99.909	100.696
34.9	5.22799	5.24763	34.4	10.6201	10.4078	35	19.8261	19.8782	34.8	36.8953	37.1307	34.2	59.3657	59.5894	34.8	83.4175	84.5708	34.5	99.9394	100.798
35.9	5.38248	5.34942	35.4	10.5575	10.6023	36	20.1707	20.2176	35.8	37.4382	37.6574	35.2	59.6779	60.1989	35.8	83.71	84.9029	35.5	100.174	100.896
36.9	5.32737	5.44893	36.4	10.8494	10.7921	37	20.4026	20.5475	36.8	38.0004	38.1651	36.2	60.4012	60.7761	36.8	83.9366	85.2104	36.5	100.274	100.99
37.9	5.61372	5.54623	37.4	10.9385	10.9772	38	20.7902	20.8683	37.8	38.3461	38.6547	37.2	60.8843	61.3232	37.8	84.4679	85.496	37.5	100.411	101.082
38.9	5.56627	5.6414	38.4	11.2189	11.158	39	21.093	21.1803	38.8	38.8182	39.127	38.2	61.3945	61.8422	38.8	84.7904	85.7621	38.5	100.607	101.171
39.9	5.69334	5.7345	39.4	11.3641	11.3345	40	21.2716	21.4838	39.8	39.2441	39.5827	39.2	61.7441	62.3348	39.8	84.8707	86.0109	39.5	100.707	101.257
40.9	5.81266	5.8256	40.4	11.5782	11.5068	41	21.6475	21.7791	40.8	39.7855	40.0227	40.2	62.2581	62.8028	40.8	85.1905	86.2444	40.5	100.851	101.343
41.9	5.72312	5.91476	41.4	11.4907	11.6752	42	21.8457	22.0666	41.8	40.2355	40.4477	41.2	62.6899	63.2478	41.8	85.4229	86.4642	41.5	100.923	101.427
42.9	5.82779	6.00205	42.4	11.6362	11.8397	43	22.0438	22.3466	42.8	40.5542	40.8582	42.2	63.1252	63.6713	42.8	85.6354	86.6719	42.5	101.046	101.509
43.9	5.90143	6.08753	43.4	11.8372	12.0005	44	22.4851	22.6192	43.8	40.859	41.255	43.2	63.3601	64.0748	43.8	85.9847	86.8688	43.5	101.287	101.591
44.9	5.97569	6.17125	44.4	12.0025	12.1577	45	22.684	22.8848	44.8	41.2946	41.6386	44.2	63.8241	64.4596	44.8	86.2059	87.0561	44.5	101.275	101.672
45.9	5.92732	6.25328	45.4	12.2969	12.3114	46	23.0244	23.1437	45.8	41.6245	42.0098	45.2	64.3357	64.8269	45.8	86.3799	87.2349	45.5	101.465	101.752
46.9	6.07006	6.33366	46.4	12.5117	12.4618	47	23.1888	23.396	46.8	42.0984	42.3691	46.2	64.7019	65.1779	46.8	86.6573	87.406	46.5	101.611	101.831
47.9	6.25791	6.41245	47.4	12.5395	12.6089	48	23.5432	23.6421	47.8	42.4229	42.7169	47.2	64.9197	65.5137	47.8	86.9228	87.5705	47.5	101.726	101.91
48.9	6.458	6.4897	48.4	12.6667	12.7529	49	23.7257	23.8822	48.8	42.7116	43.0539	48.2	65.2941	65.8354	48.8	86.9396	87.7289	48.5	101.796	101.989
49.9	6.31456	6.56547	49.4	12.7831	12.8939	50	23.9078	24.1164	49.8	43.0384	43.3806	49.2	65.6592	66.1438	49.8	87.0727	87.8819	49.5	102.037	102.066
50.9	6.39192	6.63979	50.4	12.8094	13.0319	51	24.128	24.3451	50.8	43.3169	43.6973	50.2	65.921	66.4399	50.8	87.3325	88.0301	50.5	102.012	102.144
51.9	6.75482	6.71272	51.4	13.0475	13.1671	52	24.3145	24.5684	51.8	43.4469	44.0047	51.2	66.1402	66.7245	51.8	87.548	88.1741	51.5	101.985	102.221
52.9	6.84141	6.7843	52.4	13.167	13.2996	53	24.6333	24.7866	52.8	44.0005	44.3031	52.2	66.4339	66.9984	52.8	87.7204	88.3142	52.5	102.177	102.298
53.9	6.83587	6.85458	53.4	13.3534	13.4294	54	24.9017	24.9997	53.8	44.15	44.5929	53.2	66.7975	67.2623	53.8	87.8921	88.4509	53.5	102.135	102.374
54.9	6.8778	6.92359	54.4	13.4581	13.5567	55	24.9782	25.2081	54.8	44.4307	44.8746	54.2	67.0197	67.5169	54.8	87.8873	88.5846	54.5	102.212	102.45
55.9	6.98492	6.99138	55.4	13.6171	13.6815	56	25.169	25.4119	55.8	44.5674	45.1485	55.2	67.2031	67.7628	55.8	88.0115	88.7155	55.5	102.404	102.525
56.9	6.9806	7.05799	56.4	13.6586	13.804	57	25.5451	25.6112	56.8	44.9468	45.415	56.2	67.3858	68.0006	56.8	88.26	88.8439	56.5	102.499	102.601
57.9	7.04823	7.12345	57.4	13.9343	13.9241	58	25.6984	25.8063	57.8	45.1362	45.6744	57.2	67.8264	68.2309	57.8	88.4396	88.9701	57.5	102.498	102.675
58.9	7.18355	7.18781	58.4	13.7846	14.0421	59	25.6699	25.9973	58.8	45.4423	45.9271	58.2	67.961	68.4541	58.8	88.6809	89.0943	58.5	102.652	102.75
59.9	7.21111	7.2511	59.4	13.9424	14.1579	60	26.0386	26.1843	59.8	45.7228	46.1733	59.2	68.1994	68.6707	59.8	88.7994	89.2166	59.5	102.707	102.824
60.9	7.35032	7.31334	60.4	14.0867	14.2716	61	26.1546	26.3675	60.8	46.1154	46.4135	60.2	68.4211	68.8812	60.8	88.9603	89.3373	60.5	102.863	102.898
61.9	7.3045	7.37459	61.4	14.2264	14.3833	62	26.4817	26.5471	61.8	46.3388	46.6478	61.2	68.6414	69.0861	61.8	89.1434	89.4566	61.5	102.96	102.972
62.9	7.50497	7.43487	62.4	14.5048	14.4931	63	26.5408	26.7231	62.8	46.4854	46.8766	62.2	68.9662	69.2855	62.8	89.3095	89.5744	62.5	103.122	103.045
63.9	7.48516	7.4942	63.4	14.6983	14.601	64	26.7727	26.8958	63.8	46.7115	47.1001	63.2	69.0856	69.48	63.8	89.4099	89.691	63.5	103.256	103.119
64.9	7.59816	7.55263	64.4	14.6398	14.7072	65	26.9814	27.0652	64.8	47.1378	47.3185	64.2	69.3364	69.6699	64.8	89.5748	89.8065	64.5	103.316	103.191
65.9	7.53077	7.61018	65.4	14.8222	14.8115	66	27.1091	27.2315	65.8	47.1863	47.5322	65.2	69.641	69.8554	65.8	89.589	89.9209	65.5	103.467	103.264
66.9	7.6661	7.66688	66.4	14.755	14.9142	67	27.1049	27.3948	66.8	47.4841	47.7412	66.2	69.621	70.0369	66.8	89.7969	90.0344	66.5	103.458	103.336
67.9	7.61711	7.72276	67.4	14.8894	15.0153	68	27.5478	27.5552	67.8	47.7198	47.9459	67.2	69.8915	70.2146	67.8	90.017	90.1469	67.5	103.539	103.408
68.9	7.59637	7.77784	68.4	14.9175	15.1148	69	27.6275	27.7128	68.8	47.9604	48.1465	68.2	70.0205	70.3888	68.8	90.0634	90.2587	68.5	103.585	103.48
69.9	7.56339	7.83214	69.4	15.1638	15.2128	70	27.7649	27.8677	69.8	48.2566	48.343	69.2	70.2873	70.5597	69.8	90.2581	90.3696	69.5	103.694	103.551
70.9	7.78351	7.88571	70.4	15.281	15.3094	71	27.8771	28.02	70.8	48.2952	48.5358	70.2	70.4462	70.7274	70.8	90.3635	90.4799	70.5	103.762	103.622
71.9	8.03696	7.93855	71.4	15.4542	15.4045	72	28.0018	28.1699	71.8	48.5848	48.725	71.2	70.7628	70.8923	71.8	90.4718	90.5894	71.5	103.982	103.693
72.9	8.06954	7.99069	72.4	15.4928	15.4983	73	28.2319	28.3174	72.8	48.7824	48.9108	72.2	70.7879	71.0545	72.8	90.519	90.6983	72.5	103.921	103.764
73.9	8.02275	8.04216	73.4	15.6078	15.5907	74	28.3656	28.4625	73.8	48.8492	49.0932	73.2	71.086	71.2142	73.8	90.7561	90.8067	73.5	104.186	103.834
74.9	8.08976	8.09297	74.4	15.7197	15.6819	75	28.5158	28.6055	74.8	49.0413	49.2726	74.2	71.2724	71.3715	74.8	90.746	90.9144	74.5	104.132	103.904
75.9	7.997	8.14315	75.4	15.6844	15.7718	76	28.5027	28.7463	75.8	49.0875	49.449	75.2	71.3021	71.5265	75.8	90.8664	91.0216	75.5	104.18	103.974
76.9	7.98692	8.19272	76.4	15.6148	15.8605	77	28.7748	28.8851	76.8	49.4031	49.6225	76.2	71.4557	71.6795	76.8	91.0265	91.1283	76.5	104.333	104.044
77.9	8.33538	8.2417	77.4	15.6899	15.9481	78	28.9437	29.0219	77.8	49.6219	49.7934	77.2	71.699	71.8305	77.8	91.1651	91.2344	77.5	104.504	104.113
78.9	8.32257	8.2901	78.4	15.8952	16.0346	79	29.0616	29.1569	78.8	49.7279	49.9616	78.2	72.0053	71.9797	78.8	91.2829	91.3401	78.5	104.507	104.182
79.9	8.44805	8.33795	79.4	16.216	16.12	80	29.2214	29.29	79.8	49.9073	50.1274	79.2	72.1547	72.1271	79.8	91.5994	91.4453	79.5	104.574	104.25
80.9	8.47949	8.38526	80.4	16.4094	16.2044	81	29.3846	29.4213	80.8	50.0347	50.2909	80.2	72.3029	72.2729	80.8	91.5745	91.5501	80.5	104.67	104.319
81.9	8.36952	8.43205	81.4	16.2137	16.2878	82	29.5136	29.551	81.8	50.2424	50.4521	81.2	72.4314	72.4172	81.8	91.6752	91.6544	81.5	104.553	104.387
82.9	8.50155	8.47834	82.4	16.3553	16.3702	83	29.5756	29.679	82.8	50.3886	50.6111	82.2	72.5004	72.56	82.8	91.8889	91.7584	82.5	104.579	104.455
83.9	8.37906	8.52414	83.4	16.3367	16.4517	84	29.7217	29.8055	83.8	50.4882	50.7681	83.2	72.6029	72.7015	83.8	92.001	91.8619	83.5	104.791	104.523
84.9	8.38049	8.56947	84.4	16.4385	16.5323	85	30.0488	29.9304	84.8	50.6186	50.9232	84.2	72.7803	72.8417	84.8	92.1221	91.965	84.5	104.996	104.59
85.9	8.55527	8.61434	85.4	16.5452	16.612	86	30.2098	30.0539	85.8	50.9771	51.0764	85.2	73.0959	72.9807	85.8	92.3064	92.0677	85.5	105.151	104.657
86.9	8.55529	8.65878	86.4	16.7032	16.6908	87	30.2594	30.1761	86.8	51.1108	51.2278	86.2	73.1148	73.1185	86.8	92.215	92.17	86.5	105.118	104.724
87.9	8.64301	8.70278	87.4	16.6399	16.7689	88	30.263	30.2968	87.8	51.3431	51.3775	87.2	73.2619	73.2552	87.8	92.3727	92.2719	87.5	105.129	104.791
88.9	8.76719	8.74638	88.4	16.711	16.8461	89	30.3833	30.4163	88.8	51.4517	51.5256	88.2	73.4592	73.3909	88.8	92.4231	92.3735	88.5	105.221	104.857
89.9	8.7358	8.78957	89.4	16.7782	16.9226	90	30.6217	30.5345	89.8	51.4853	51.6722	89.2	73.5501	73.5257	89.8	92.5282	92.4747	89.5	105.267	104.923
90.9	8.83244	8.83237	90.4	16.9378	16.9984	91	30.8133	30.6516	90.8	51.501	51.8172	90.2	73.6978	73.6594	90.8	92.6239	92.5756	90.5	105.416	104.989
91.9	8.86596	8.8748	91.4	17.0761	17.0735	92	30.7466	30.7675	91.8	51.9066	51.9609	91.2	73.9885	73.7924	91.8	92.7772	92.676	91.5	105.694	105.054
92.9	8.9108	8.91687	92.4	17.2328	17.1478	93	30.9883	30.8822	92.8	51.8495	52.1032	92.2	74.0652	73.9244	92.8	92.8284	92.7762	92.5	105.556	105.12
93.9	8.84912	8.95858	93.4	17.331	17.2215	94	31.0263	30.9959	93.8	52.1424	52.2441	93.2	74.1843	74.0557	93.8	92.8825	92.8759	93.5	105.56	105.185
94.9	8.97089	8.99996	94.4	17.3895	17.2946	95	31.2274	31.1086	94.8	52.2962	52.3839	94.2	74.2713	74.1862	94.8	92.9778	92.9754	94.5	105.782	105.25
95.9	9.03682	9.041	95.4	17.4045	17.367	96	31.2642	31.2202	95.8	52.4916	52.5224	95.2	74.298	74.316	95.8	93.0868	93.0745	95.5	105.754	105.314
96.9	9.10828	9.08173	96.4	17.3657	17.4389	97	31.4428	31.3309	96.8	52.6752	52.6598	96.2	74.4698	74.445	96.8	93.2744	93.1732	96.5	105.885	105.378
97.9	9.0982	9.12214	97.4	17.405	17.5102	98	31.3942	31.4407	97.8	52.7591	52.7961	97.2	74.7286	74.5734	97.8	93.2945	93.2716	97.5	105.846	105.442
98.9	9.26877	9.16226	98.4	17.4654	17.5809	99	31.4637	31.5496	98.8	52.8763	52.9314	98.2	74.757	74.7012	98.8	93.3118	93.3697	98.5	105.835	105.506
99.9	9.24111	9.20209	99.4	17.4932	17.651	100	31.6346	31.6576	99.8	52.9208	53.0656	99.2	74.8299	74.8283	99.8	93.5219	93.4675	99.5	105.904	105.57
100.9	9.39218	9.24164	100.4	17.6413	17.7207	101	31.8278	31.7648	100.8	53.1817	53.1989	100.2	75.0586	74.9549	100.8	93.5879	93.5649	100.5	106.108	105.633
101.9	9.22565	9.28091	101.4	17.7999	17.7898	102	31.8477	31.8712	101.8	53.2472	53.3313	101.2	75.2296	75.0808	101.8	93.7037	93.662	101.5	106.19	105.696
102.9	9.26147	9.31993	102.4	17.8999	17.8585	103	32.0405	31.9769	102.8	53.3943	53.4628	102.2	75.3393	75.2062	102.8	93.7658	93.7587	102.5	106.068	105.759
103.9	9.3324	9.35869	103.4	17.8002	17.9266	104	32.0017	32.0818	103.8	53.55	53.5934	103.2	75.29	75.3311	103.8	93.7882	93.8552	103.5	106.203	105.822
104.9	9.27448	9.3972	104.4	17.8394	17.9943	105	32.2995	32.1859	104.8	53.6864	53.7232	104.2	75.3881	75.4554	104.8	93.9855	93.9513	104.5	106.169	105.884
105.9	9.28569	9.43547	105.4	17.7891	18.0616	106	32.4031	32.2894	105.8	53.8443	53.8522	105.2	75.6793	75.5793	105.8	94.1157	94.0471	105.5	106.343	105.946
106.9	9.30433	9.47351	106.4	18.148	18.1285	107	32.5014	32.3922	106.8	53.8801	53.9805	106.2	75.8284	75.7027	106.8	94.1781	94.1426	106.5	106.385	106.008
107.9	9.40181	9.51133	107.4	18.2222	18.1949	108	32.5089	32.4944	107.8	53.9934	54.108	107.2	75.9024	75.8256	107.8	94.1862	94.2377	107.5	106.331	106.07
108.9	9.3588	9.54893	108.4	18.1616	18.2609	109	32.7663	32.5959	108.8	54.1995	54.2348	108.2	75.9008	75.948	108.8	94.3936	94.3326	108.5	106.54	106.131
109.9	9.79686	9.58632	109.4	18.3244	18.3266	110	32.8594	32.6969	109.8	54.4626	54.361	109.2	76.2031	76.07	109.8	94.4582	94.4271	109.5	106.773	106.192
110.9	9.63358	9.62351	110.4	18.4265	18.3918	111	32.9153	32.7972	110.8	54.5907	54.4865	110.2	76.2712	76.1915	110.8	94.5899	94.5213	110.5	106.792	106.253
111.9	9.83722	9.66049	111.4	18.4914	18.4567	112	33.0106	32.897	111.8	54.7015	54.6113	111.2	76.4895	76.3126	111.8	94.7159	94.6152	111.5	106.834	106.314
112.9	9.74446	9.69729	112.4	18.6015	18.5213	113	33.2422	32.9963	112.8	54.92	54.7356	112.2	76.6395	76.4333	112.8	94.914	94.7088	112.5	106.758	106.374
113.9	9.80098	9.7339	113.4	18.6009	18.5855	114	33.4638	33.095	113.8	55.0693	54.8593	113.2	76.7449	76.5536	113.8	94.9614	94.8021	113.5	106.945	106.434
114.9	9.78783	9.77033	114.4	18.7073	18.6493	115	33.3719	33.1933	114.8	55.1825	54.9824	114.2	76.8691	76.6735	114.8	94.95	94.895	114.5	106.959	106.494
115.9	9.80665	9.80659	115.4	18.9223	18.7129	116	33.4916	33.291	115.8	55.3215	55.1049	115.2	76.946	76.793	115.8	95.0452	94.9877	115.5	107	106.554
116.9	9.93507	9.84268	116.4	18.9371	18.7761	117	33.6282	33.3883	116.8	55.4698	55.227	116.2	77.1264	76.9122	116.8	95.0642	95.0801	116.5	107.132	106.614
117.9	9.89666	9.8786	117.4	19.053	18.8391	118	33.7662	33.4851	117.8	55.4511	55.3485	117.2	77.3176	77.0309	117.8	95.2615	95.1721	117.5	107.248	106.673
118.9	9.92451	9.91436	118.4	19.1104	18.9017	119	33.8644	33.5814	118.8	55.6769	55.4695	118.2	77.3738	77.1493	118.8	95.2788	95.2639	118.5	107.107	106.732
119.9	9.88897	9.94998	119.4	19.2319	18.9641	120	33.8994	33.6774	119.8	55.7439	55.5901	119.2	77.4312	77.2673	119.8	95.5165	95.3553	119.5	107.25	106.791
120.9	9.92947	9.98544	120.4	19.0666	19.0262	121	33.9845	33.7729	120.8	55.9258	55.7102	120.2	77.561	77.385	120.8	95.562	95.4465	120.5	107.321	106.849
121.9	10.0452	10.0208	121.4	19.2471	19.088	122	34.1736	33.868	121.8	56.1404	55.8298	121.2	77.6453	77.5023	121.8	95.6329	95.5373	121.5	107.431	106.908
122.9	10.0669	10.0559	122.4	19.4263	19.1496	123	34.1344	33.9627	122.8	56.2547	55.949	122.2	77.9108	77.6193	122.8	95.7257	95.6279	122.5	107.485	106.966
123.9	10.1027	10.091	123.4	19.4575	19.2109	124	34.3127	34.0571	123.8	56.2471	56.0678	123.2	77.9974	77.7359	123.8	95.772	95.7181	123.5	107.541	107.024
124.9	10.1216	10.1259	124.4	19.3828	19.272	125	34.3567	34.1511	124.8	56.2269	56.1862	124.2	78.0051	77.8522	124.8	95.7999	95.8081	124.5	107.607	107.082
125.9	10.2138	10.1607	125.4	19.4091	19.3329	126	34.4711	34.2447	125.8	56.4719	56.3041	125.2	78.1604	77.9681	125.8	95.9518	95.8977	125.5	107.572	107.139
126.9	10.1557	10.1953	126.4	19.5045	19.3935	127	34.4828	34.338	126.8	56.468	56.4217	126.2	78.2765	78.0837	126.8	96.0558	95.9871	126.5	107.691	107.196
127.9	10.0923	10.2299	127.4	19.5525	19.4539	128	34.5665	34.4309	127.8	56.6612	56.5389	127.2	78.2657	78.199	127.8	96.0022	96.0761	127.5	107.671	107.253
128.9	10.2111	10.2643	128.4	19.5767	19.5141	129	34.7229	34.5236	128.8	56.7332	56.6557	128.2	78.2747	78.314	128.8	96.1628	96.1649	128.5	107.707	107.31
129.9	10.2726	10.2986	129.4	19.5589	19.5741	130	34.8666	34.6159	129.8	56.9612	56.7722	129.2	78.35	78.4286	129.8	96.2881	96.2534	129.5	107.835	107.367
130.9	10.2379	10.3328	130.4	19.7112	19.6339	131	34.7975	34.7079	130.8	57.1344	56.8883	130.2	78.6806	78.543	130.8	96.3433	96.3416	130.5	107.913	107.423
131.9	10.3112	10.3669	131.4	19.6987	19.6935	132	34.9197	34.7996	131.8	57.0673	57.0041	131.2	78.7226	78.657	131.8	96.4344	96.4295	131.5	107.75	107.479
132.9	10.3186	10.4008	132.4	19.7891	19.7529	133	35.0778	34.891	132.8	57.1858	57.1195	132.2	78.8202	78.7707	132.8	96.5263	96.5171	132.5	107.85	107.535
133.9	10.3907	10.4347	133.4	19.7919	19.8121	134	35.0672	34.9821	133.8	57.2938	57.2346	133.2	79.031	78.8841	133.8	96.6308	96.6044	133.5	107.922	107.591
134.9	10.3817	10.4685	134.4	19.9198	19.8711	135	35.2455	35.073	134.8	57.4014	57.3494	134.2	79.0469	78.9972	134.8	96.7908	96.6914	134.5	107.936	107.646
135.9	10.5931	10.5022	135.4	20.1097	19.93	136	35.482	35.1636	135.8	57.6633	57.4639	135.2	79.2005	79.1099	135.8	96.8715	96.7782	135.5	108.046	107.702
136.9	10.6071	10.5358	136.4	20.2928	19.9887	137	35.4284	35.2539	136.8	57.6512	57.578	136.2	79.4012	79.2224	136.8	97.0105	96.8646	136.5	108.21	107.757
137.9	10.6031	10.5693	137.4	20.1628	20.0472	138	35.4606	35.344	137.8	57.8261	57.6919	137.2	79.4455	79.3346	137.8	97.0104	96.9508	137.5	108.198	107.812
138.9	10.5025	10.6027	138.4	20.3752	20.1056	139	35.5232	35.4339	138.8	57.894	57.8054	138.2	79.6034	79.4465	138.8	96.9826	97.0367	138.5	108.227	107.866
139.9	10.4476	10.6361	139.4	20.3231	20.1638	140	35.5923	35.5235	139.8	57.8129	57.9187	139.2	79.6949	79.5581	139.8	97.0445	97.1223	139.5	108.161	107.921
140.9	10.6852	10.6693	140.4	20.2095	20.2219	141	35.6208	35.6129	140.8	57.9814	58.0317	140.2	79.6054	79.6694	140.8	97.0716	97.2077	140.5	108.284	107.975
141.9	10.7069	10.7025	141.4	20.3586	20.2798	142	35.7867	35.702	141.8	58.2344	58.1444	141.2	79.8307	79.7804	141.8	97.196	97.2927	141.5	108.441	108.029
142.9	10.6833	10.7356	142.4	20.546	20.3376	143	35.9606	35.7909	142.8	58.2452	58.2568	142.2	79.9717	79.8911	142.8	97.3568	97.3775	142.5	108.558	108.083
143.9	10.73	10.7686	143.4	20.5099	20.3952	144	36.0795	35.8796	143.8	58.4377	58.369	143.2	80.117	80.0015	143.8	97.4595	97.462	143.5	108.467	108.136
144.9	10.8397	10.8015	144.4	20.6194	20.4527	145	36.201	35.9681	144.8	58.6746	58.4809	144.2	80.2895	80.1116	144.8	97.5878	97.5462	144.5	108.655	108.19
145.9	10.8105	10.8344	145.4	20.6238	20.5101	146	36.1568	36.0564	145.8	58.6133	58.5925	145.2	80.3808	80.2215	145.8	97.6187	97.6301	145.5	108.652	108.243
146.9	10.7734	10.8672	146.4	20.6222	20.5673	147	36.2364	36.1445	146.8	58.6963	58.7039	146.2	80.3643	80.331	146.8	97.7494	97.7138	146.5	108.756	108.296
147.9	10.7971	10.9	147.4	20.6614	20.6244	148	36.3319	36.2324	147.8	58.7516	58.8151	147.2	80.5374	80.4403	147.8	97.8527	97.7971	147.5	108.745	108.349
148.9	10.9104	10.9326	148.4	20.4699	20.6814	149	36.3123	36.3201	148.8	58.8998	58.9259	148.2	80.6165	80.5493	148.8	97.7688	97.8802	148.5	108.827	108.401
149.9	10.8192	10.9652	149.4	20.5701	20.7383	150	36.6048	36.4076	149.8	59.0823	59.0366	149.2	80.6629	80.658	149.8	98.0819	97.9631	149.5	108.938	108.454
150.9	11.0012	10.9978	150.4	20.8227	20.7951	151	36.8063	36.495	150.8	59.2818	59.147	150.2	80.8047	80.7664	150.8	98.2997	98.0456	150.5	109.052	108.506
151.9	10.9089	11.0303	151.4	20.9333	20.8517	152	36.6814	36.5821	151.8	59.3084	59.2571	151.2	81.119	80.8746	151.8	98.2369	98.1279	151.5	109.161	108.558
152.9	10.9189	11.0627	152.4	20.9486	20.9083	153	36.8322	36.6691	152.8	59.4211	59.367	152.2	80.9704	80.9824	152.8	98.2987	98.21	152.5	109.321	108.609
153.9	10.9788	11.095	153.4	21.0747	20.9647	154	36.9205	36.7559	153.8	59.546	59.4767	153.2	81.2804	81.09	153.8	98.3846	98.2917	153.5	109.39	108.661
154.9	10.9553	11.1273	154.4	20.9981	21.021	155	36.857	36.8425	154.8	59.4069	59.5861	154.2	81.4739	81.1973	154.8	98.4439	98.3732	154.5	109.121	108.712
155.9	11.1181	11.1596	155.4	20.9932	21.0772	156	37.0293	36.929	155.8	59.6902	59.6954	155.2	81.4397	81.3044	155.8	98.3706	98.4544	155.5	109.376	108.764
156.9	11.076	11.1918	156.4	21.244	21.1334	157	37.0999	37.0153	156.8	59.9023	59.8043	156.2	81.6952	81.4111	156.8	98.4561	98.5353	156.5	109.508	108.815
157.9	11.3382	11.224	157.4	21.1844	21.1894	158	37.3503	37.1014	157.8	59.8876	59.9131	157.2	81.6753	81.5176	157.8	98.5942	98.616	157.5	109.474	108.865
158.9	11.1773	11.256	158.4	21.2151	21.2453	159	37.3096	37.1874	158.8	60.1366	60.0217	158.2	81.7649	81.6239	158.8	98.6264	98.6964	158.5	109.439	108.916
159.9	11.4007	11.2881	159.4	21.4576	21.3012	160	37.4006	37.2732	159.8	60.3397	60.13	159.2	81.8909	81.7298	159.8	98.7334	98.7766	159.5	109.538	108.966
160.9	11.2284	11.3201	160.4	21.4354	21.3569	161	37.4809	37.3589	160.8	60.2944	60.2381	160.2	81.8728	81.8355	160.8	98.6916	98.8565	160.5	109.643	109.016
161.9	11.2091	11.352	161.4	21.4748	21.4126	162	37.4989	37.4445	161.8	60.3608	60.346	161.2	81.8107	81.9409	161.8	99.0033	98.9361	161.5	109.564	109.066
162.9	11.3384	11.384	162.4	21.5822	21.4681	163	37.7056	37.5298	162.8	60.5991	60.4536	162.2	82.1078	82.046	162.8	99.0159	99.0155	162.5	109.753	109.116
163.9	11.318	11.4158	163.4	21.67	21.5236	164	37.7496	37.6151	163.8	60.7225	60.5611	163.2	82.3497	82.1509	163.8	99.0263	99.0946	163.5	109.768	109.166
164.9	11.4586	11.4476	164.4	21.5846	21.579	165	37.8117	37.7002	164.8	60.8095	60.6684	164.2	82.325	82.2555	164.8	99.1539	99.1734	164.5	109.841	109.215
165.9	11.3656	11.4794	165.4	21.6988	21.6343	166	38.0622	37.7851	165.8	60.8481	60.7754	165.2	82.2915	82.3599	165.8	99.25	99.252	165.5	109.871	109.264
166.9	11.398	11.5111	166.4	21.697	21.6896	167	38.1737	37.8699	166.8	60.9424	60.8823	166.2	82.5399	82.4639	166.8	99.3614	99.3303	166.5	110.034	109.313
167.9	11.2298	11.5428	167.4	21.8006	21.7447	168	38.0733	37.9546	167.8	61.0202	60.9889	167.2	82.6464	82.5677	167.8	99.3896	99.4084	167.5	109.968	109.362
168.9	11.3028	11.5745	168.4	21.7756	21.7998	169	38.1929	38.0392	168.8	61.1778	61.0953	168.2	82.8501	82.6713	168.8	99.3687	99.4862	168.5	109.974	109.411
169.9	11.3017	11.6061	169.4	21.7697	21.8548	170	38.3458	38.1236	169.8	61.2249	61.2015	169.2	82.9231	82.7746	169.8	99.7143	99.5637	169.5	110.119	109.459
170.9	11.2355	11.6377	170.4	21.9606	21.9098	171	38.4271	38.2079	170.8	61.2331	61.3076	170.2	83.0823	82.8776	170.8	99.5916	99.641	170.5	110.119	109.508
171.9	11.3681	11.6692	171.4	21.9144	21.9646	172	38.5389	38.292	171.8	61.2709	61.4134	171.2	82.968	82.9804	171.8	99.6829	99.7181	171.5	110.153	109.556
172.9	11.2279	11.7007	172.4	22.0664	22.0194	173	38.5433	38.3761	172.8	61.3838	61.519	172.2	83.1988	83.0829	172.8	99.7783	99.7948	172.5	110.275	109.604
173.9	11.6742	11.7322	173.4	21.9918	22.0741	174	38.7104	38.46	173.8	61.5316	61.6244	173.2	83.3572	83.1851	173.8	99.8284	99.8714	173.5	110.444	109.651
174.9	11.683	11.7636	174.4	22.1043	22.1288	175	38.8121	38.5437	174.8	61.6979	61.7297	174.2	83.4518	83.2871	174.8	99.979	99.9477	174.5	110.514	109.699
175.9	11.6785	11.795	175.4	22.2097	22.1834	176	38.8274	38.6274	175.8	61.833	61.8347	175.2	83.4116	83.3888	175.8	100.082	100.024	175.5	110.45	109.746
176.9	11.7889	11.8264	176.4	22.4219	22.2379	177	39.0217	38.7109	176.8	61.963	61.9396	176.2	83.6226	83.4903	176.8	100.118	100.099	176.5	110.591	109.793
177.9	11.656	11.8577	177.4	22.5694	22.2923	178	39.0358	38.7944	177.8	62.1798	62.0442	177.2	83.8304	83.5915	177.8	100.143	100.175	177.5	110.39	109.84
178.9	10.5921	11.889	178.4	21.9127	22.3467	179	38.8892	38.8777	178.8	61.0429	62.1487	178.2	83.6032	83.6924	178.8	98.9643	100.25	178.5	109.671	109.887
179.9	14.7428	11.9202	179.4	29.8495	22.401	180	50.588	38.9609	179.8	81.2455	62.2529	179.2	90.5571	83.7931	179.8	125.329	100.325	179.5	136.617	109.934
180.9	12.6766	12.2495	180.4	25.7693	23.0426	181	45.9601	39.9653	180.8	67.6375	63.5102	180.2	96.3815	89.0528	180.8	107.12	107.19	180.5	119.161	119.803
181.9	11.9532	12.0499	181.4	25.7081	22.6556	182	40.4646	39.278	181.8	64.6701	62.3626	181.2	92.3054	87.3443	181.8	103.239	105.117	181.5	118.313	117.441
182.9	11.5537	11.8567	182.4	22.8467	22.2818	183	38.3952	38.6159	182.8	61.3671	61.2619	182.2	84.6167	85.7155	182.8	98.4447	103.149	182.5	110.436	115.208
183.9	11.2606	11.6699	183.4	21.9995	21.9207	184	37.5741	37.9779	183.8	59.7172	60.206	183.2	81.52	84.1619	183.8	96.3734	101.282	183.5	107.401	113.097
184.9	11.15	11.4891	184.4	21.5395	21.5718	185	36.8565	37.3631	184.8	58.7894	59.1926	184.2	79.9381	82.6791	184.8	94.8792	99.5069	184.5	105.612	111.097
185.9	11.0134	11.3141	185.4	21.0876	21.2346	186	36.1566	36.7706	185.8	57.7539	58.2198	185.2	78.7639	81.2631	185.8	93.5738	97.8191	185.5	103.995	109.202
186.9	10.7888	11.1448	186.4	20.6392	20.9089	187	35.701	36.1994	186.8	56.896	57.2857	186.2	77.4525	79.9102	186.8	92.2389	96.213	186.5	102.695	107.405
187.9	10.7171	10.981	187.4	20.3826	20.5941	188	35.2684	35.6487	187.8	56.2827	56.3885	187.2	76.4067	78.617	187.8	91.058	94.6836	187.5	101.258	105.698
188.9	10.6318	10.8224	188.4	20.1595	20.2899	189	34.557	35.1178	188.8	55.3349	55.5265	188.2	75.3617	77.3803	188.8	90.0372	93.2264	188.5	100.082	104.077
189.9	10.3986	10.669	189.4	19.8745	19.9959	190	34.2167	34.6057	189.8	54.5943	54.6981	189.2	74.3131	76.1971	189.8	88.988	91.837	189.5	99.131	102.536
190.9	10.3835	10.5205	190.4	19.7523	19.7117	191	33.7709	34.1119	190.8	54.0528	53.9019	190.2	73.5617	75.0647	190.8	88.0113	90.5118	190.5	97.9427	101.069
191.9	10.215	10.3768	191.4	19.4819	19.437	192	33.2925	33.6355	191.8	53.2987	53.1364	191.2	72.6859	73.9805	191.8	87.0498	89.247	191.5	97.0384	99.6729
192.9	10.0061	10.2377	192.4	19.0915	19.1714	193	32.8182	33.1759	192.8	52.5524	52.4003	192.2	71.8234	72.942	192.8	86.1902	88.0394	192.5	95.8532	98.3429
193.9	9.93436	10.103	193.4	18.8579	18.9147	194	32.3428	32.7325	193.8	51.95	51.6923	193.2	70.8367	71.947	193.8	85.0811	86.8857	193.5	94.8418	97.0754
194.9	9.81484	9.97271	194.4	18.5381	18.6665	195	31.8699	32.3047	194.8	51.2474	51.0112	194.2	70.0102	70.9933	194.8	84.3087	85.7833	194.5	94.0074	95.8668
195.9	9.62708	9.84656	195.4	18.4435	18.4266	196	31.7001	31.8918	195.8	50.7358	50.3558	195.2	69.3274	70.079	195.8	83.4486	84.7292	195.5	93.119	94.7137
196.9	9.58372	9.72445	196.4	18.2711	18.1945	197	31.2598	31.4934	196.8	50.1519	49.7251	196.2	68.7023	69.2022	196.8	82.5429	83.7211	196.5	92.2227	93.6131
197.9	9.41321	9.60625	197.4	17.9293	17.9702	198	30.8174	31.1088	197.8	49.5198	49.118	197.2	67.7904	68.3611	197.8	81.7463	82.7566	197.5	91.3878	92.5622
198.9	9.26736	9.49181	198.4	17.6839	17.7532	199	30.5324	30.7375	198.8	49.0939	48.5336	198.2	67.2877	67.554	198.8	80.8805	81.8335	198.5	90.6643	91.5584
199.9	9.20629	9.38104	199.4	17.537	17.5434	200	30.2389	30.3791	199.8	48.6513	47.9709	199.2	66.7112	66.7794	199.8	80.1977	80.9497	199.5	89.6555	90.5991
200.9	9.13512	9.27379	200.4	17.3139	17.3405	201	29.8404	30.033	200.8	48.2363	47.429	200.2	66.1848	66.0357	200.8	79.5241	80.1032	200.5	89.1665	89.682
201.9	8.95442	9.16995	201.4	17.1159	17.1442	202	29.5786	29.6989	201.8	47.5167	46.907	201.2	65.6108	65.3216	201.8	78.7624	79.2923	201.5	88.3699	88.805
202.9	8.99538	9.06942	202.4	16.9402	16.9544	203	29.2948	29.3762	202.8	47.259	46.4043	202.2	64.8986	64.6358	202.8	78.1469	78.5153	202.5	87.5533	87.966
203.9	8.84199	8.97209	203.4	16.7531	16.7707	204	28.9352	29.0646	203.8	46.7951	45.9199	203.2	64.3272	63.9769	203.8	77.6036	77.7705	203.5	86.9757	87.1632
204.9	8.75914	8.87785	204.4	16.5546	16.5931	205	28.7021	28.7636	204.8	46.4293	45.4532	204.2	63.5689	63.3438	204.8	76.8093	77.0564	204.5	86.3058	86.3947
205.9	8.69807	8.78659	205.4	16.3488	16.4213	206	28.3808	28.473	205.8	46.0288	45.0034	205.2	63.1504	62.7354	205.8	76.408	76.3715	205.5	85.6098	85.6589
206.9	8.55055	8.69823	206.4	16.1611	16.2551	207	28.0338	28.1922	206.8	45.5971	44.5699	206.2	62.6327	62.1505	206.8	75.7553	75.7146	206.5	85.0774	84.9542
207.9	8.45582	8.61267	207.4	16.2018	16.0943	208	27.937	27.9209	207.8	45.1396	44.152	207.2	61.9666	61.5882	207.8	75.2158	75.0843	207.5	84.5296	84.279
208.9	8.6735	8.52982	208.4	16.0169	15.9387	209	27.8777	27.6588	208.8	44.9406	43.7492	208.2	61.5376	61.0475	208.8	74.8874	74.4794	208.5	83.8372	83.6321
209.9	8.46163	8.44958	209.4	15.8942	15.7881	210	27.4454	27.4056	209.8	44.4683	43.3608	209.2	61.2328	60.5275	209.8	74.403	73.8988	209.5	83.385	83.012
210.9	8.36699	8.37188	210.4	15.6737	15.6425	211	27.1675	27.161	210.8	44.2139	42.9864	210.2	60.6061	60.0274	210.8	73.7674	73.3414	210.5	82.9884	82.4175
211.9	8.19147	8.29663	211.4	15.419	15.5015	212	26.9742	26.9245	211.8	43.8621	42.6252	211.2	60.1769	59.5461	211.8	73.3292	72.8061	211.5	82.4053	81.8474
212.9	8.17636	8.22376	212.4	15.4212	15.3652	213	26.6879	26.6961	212.8	43.6248	42.2769	212.2	59.8047	59.0831	212.8	72.9388	72.292	212.5	81.9586	81.3006
213.9	8.02135	8.15318	213.4	15.2401	15.2332	214	26.5469	26.4753	213.8	43.2179	41.9409	213.2	59.2116	58.6375	213.8	72.3858	71.7982	213.5	81.5369	80.776
214.9	8.09726	8.08482	214.4	15.1816	15.1054	215	26.2846	26.2619	214.8	42.6981	41.6168	214.2	58.7651	58.2086	214.8	71.9828	71.3237	214.5	80.8948	80.2727
215.9	7.94053	8.01861	215.4	14.9859	14.9818	216	25.9846	26.0556	215.8	42.6232	41.3042	215.2	58.5624	57.7958	215.8	71.6024	70.8677	215.5	80.5681	79.7896
216.9	7.80938	7.95448	216.4	14.888	14.8622	217	25.9879	25.8562	216.8	42.3955	41.0025	216.2	58.0972	57.3983	216.8	71.202	70.4294	216.5	80.0581	79.3259
217.9	7.92017	7.89236	217.4	14.8517	14.7464	218	25.7523	25.6634	217.8	42.1116	40.7114	217.2	57.8428	57.0156	217.8	70.8217	70.0082	217.5	79.7535	78.8806
218.9	7.74768	7.83219	218.4	14.6027	14.6343	219	25.5027	25.4771	218.8	41.6347	40.4304	218.2	57.4687	56.647	218.8	70.4846	69.6031	218.5	79.332	78.4531
219.9	7.53668	7.77391	219.4	14.6397	14.5258	220	25.3925	25.2969	219.8	41.4213	40.1593	219.2	57.1076	56.292	219.8	69.9579	69.2136	219.5	78.9585	78.0425
220.9	7.59083	7.71745	220.4	14.4745	14.4208	221	25.2775	25.1227	220.8	41.2973	39.8976	220.2	56.9209	55.95	220.8	69.5839	68.839	220.5	78.443	77.6481
221.9	7.40581	7.66276	221.4	14.3774	14.3192	222	25.075	24.9543	221.8	40.8544	39.645	221.2	56.6912	55.6206	221.8	69.2602	68.4787	221.5	78.1252	77.2691
222.9	7.45183	7.60977	222.4	14.361	14.2208	223	25.0198	24.7914	222.8	40.713	39.4012	222.2	56.1957	55.3032	222.8	68.7887	68.1321	222.5	77.6607	76.9049
223.9	7.52302	7.55844	223.4	14.2518	14.1255	224	24.7173	24.6339	223.8	40.4883	39.1657	223.2	55.9866	54.9973	223.8	68.7187	67.7986	223.5	77.3141	76.555
224.9	7.31103	7.50871	224.4	14.0497	14.0332	225	24.6607	24.4816	224.8	40.3287	38.9384	224.2	55.7217	54.7026	224.8	68.3279	67.4777	224.5	77.1648	76.2185
225.9	7.36257	7.46053	225.4	14.155	13.9439	226	24.6107	24.3343	225.8	40.138	38.7189	225.2	55.3245	54.4185	225.8	67.968	67.1688	225.5	76.8892	75.8951
226.9	7.32923	7.41385	226.4	14.0454	13.8575	227	24.4879	24.1918	226.8	39.8344	38.5069	226.2	55.0527	54.1446	226.8	67.9238	66.8715	226.5	76.4593	75.5841
227.9	7.22633	7.36862	227.4	13.9271	13.7737	228	24.3037	24.054	227.8	39.5839	38.3022	227.2	54.775	53.8806	227.8	67.6003	66.5853	227.5	76.2639	75.285
228.9	7.3281	7.32479	228.4	13.8435	13.6927	229	24.2115	23.9207	228.8	39.3531	38.1044	228.2	54.5097	53.626	228.8	67.2124	66.3097	228.5	75.9121	74.9973
229.9	7.32225	7.28232	229.4	13.8241	13.6142	230	24.1526	23.7917	229.8	39.2873	37.9134	229.2	54.3448	53.3806	229.8	67.172	66.0443	229.5	75.5972	74.7206
230.9	7.2231	7.24117	230.4	13.5859	13.5381	231	23.9194	23.6669	230.8	39.0351	37.7289	230.2	54.0723	53.1439	230.8	66.8956	65.7888	230.5	75.3905	74.4543
231.9	7.24959	7.2013	231.4	13.6462	13.4645	232	23.7514	23.5462	231.8	38.9273	37.5507	231.2	53.839	52.9156	231.8	66.5401	65.5426	231.5	75.1899	74.1981
232.9	7.20553	7.16265	232.4	13.4616	13.3932	233	23.5548	23.4294	232.8	38.64	37.3784	232.2	53.5418	52.6953	232.8	66.3075	65.3055	232.5	74.7949	73.9515
233.9	7.08708	7.1252	233.4	13.4536	13.3241	234	23.4914	23.3164	233.8	38.4802	37.212	233.2	53.5272	52.4829	233.8	66.0797	65.077	233.5	74.6014	73.7142
234.9	7.24022	7.08891	234.4	13.4181	13.2572	235	23.4371	23.207	234.8	38.4947	37.0512	234.2	53.0774	52.278	234.8	65.6158	64.8569	234.5	74.2514	73.4857
235.9	7.04866	7.05373	235.4	13.4101	13.1924	236	23.2137	23.1012	235.8	38.3236	36.8958	235.2	52.922	52.0802	235.8	65.6408	64.6447	235.5	74.0643	73.2657
236.9	6.95002	7.01964	236.4	13.1453	13.1297	237	23.1729	22.9987	236.8	38.1515	36.7456	236.2	52.7653	51.8894	236.8	65.2968	64.4402	236.5	73.9589	73.0538
237.9	7.02512	6.98659	237.4	13.2389	13.0689	238	23.1702	22.8996	237.8	38.1291	36.6004	237.2	52.5045	51.7052	237.8	65.213	64.2431	237.5	73.7571	72.8497
238.9	7.00876	6.95456	238.4	13.1265	13.01	239	22.984	22.8037	238.8	38.0271	36.4601	238.2	52.5299	51.5275	238.8	65.027	64.0531	238.5	73.4323	72.6532
239.9	6.88883	6.92351	239.4	13.0172	12.9529	240	22.8661	22.7108	239.8	37.6126	36.3244	239.2	52.4368	51.3559	239.8	64.7102	63.8698	239.5	73.298	72.4638
240.9	6.97737	6.89342	240.4	13.0576	12.8976	241	22.8595	22.6209	240.8	37.6228	36.1933	240.2	52.1011	51.1902	240.8	64.4646	63.6931	240.5	72.9886	72.2814
241.9	7.04492	6.86424	241.4	13.1382	12.8441	242	22.6822	22.5339	241.8	37.5922	36.0665	241.2	52.0534	51.0303	241.8	64.3562	63.5227	241.5	72.7631	72.1055
242.9	6.95761	6.83595	242.4	13.0485	12.7922	243	22.7029	22.4496	242.8	37.2558	35.9438	242.2	51.987	50.8759	242.8	64.1515	63.3583	242.5	72.6643	71.936
243.9	7.06193	6.80853	243.4	12.9893	12.7419	244	22.6032	22.368	243.8	37.1634	35.8253	243.2	51.6356	50.7267	243.8	63.9708	63.1997	243.5	72.4654	71.7727
244.9	6.89197	6.78194	244.4	13.0382	12.6932	245	22.6166	22.289	244.8	37.1395	35.7106	244.2	51.6182	50.5827	244.8	63.9238	63.0467	244.5	72.2414	71.6151
245.9	6.89528	6.75616	245.4	12.7597	12.6459	246	22.3914	22.2125	245.8	36.8657	35.5997	245.2	51.2193	50.4436	245.8	63.7563	62.8991	245.5	72.1797	71.4632
246.9	7.00637	6.73116	246.4	12.7382	12.6002	247	22.3156	22.1385	246.8	36.9302	35.4924	246.2	50.8584	50.3092	246.8	63.5528	62.7566	246.5	71.8463	71.3167
247.9	6.92828	6.70693	247.4	12.7566	12.5558	248	22.1862	22.0667	247.8	36.7761	35.3886	247.2	51.1263	50.1793	247.8	63.5987	62.619	247.5	71.772	71.1754
248.9	6.64679	6.68342	248.4	12.6434	12.5128	249	22.0499	21.9972	248.8	36.5739	35.2882	248.2	50.9022	50.0539	248.8	63.3094	62.4862	248.5	71.6178	71.0391
249.9	6.86209	6.66063	249.4	12.7235	12.4711	250	21.9594	21.9299	249.8	36.5259	35.191	249.2	50.6597	49.9326	249.8	63.1278	62.358	249.5	71.4795	70.9075
250.9	6.84894	6.63852	250.4	12.5786	12.4307	251	22.0537	21.8648	250.8	36.405	35.097	250.2	50.771	49.8155	250.8	63.2166	62.2342	250.5	71.5217	70.7806
251.9	6.64836	6.61708	251.4	12.6178	12.3916	252	21.8666	21.8016	251.8	36.3819	35.006	251.2	50.8047	49.7022	251.8	62.9763	62.1146	251.5	71.3119	70.658
252.9	6.62063	6.59628	252.4	12.6448	12.3536	253	21.8393	21.7404	252.8	36.3412	34.918	252.2	50.446	49.5927	252.8	62.7185	61.9991	252.5	71.066	70.5397
253.9	6.55515	6.57611	253.4	12.5148	12.3168	254	21.7393	21.6812	253.8	36.236	34.8327	253.2	50.3569	49.4869	253.8	62.6852	61.8875	253.5	70.8515	70.4255
254.9	6.6405	6.55654	254.4	12.4195	12.2811	255	21.6977	21.6237	254.8	36.0733	34.7503	254.2	50.2205	49.3845	254.8	62.4451	61.7797	254.5	70.7894	70.3151
255.9	6.74635	6.53756	255.4	12.59	12.2465	256	21.6096	21.5681	255.8	35.9591	34.6704	255.2	50.0072	49.2855	255.8	62.4746	61.6755	255.5	70.6639	70.2085
256.9	6.59018	6.51914	256.4	12.403	12.213	257	21.531	21.5141	256.8	35.8933	34.5931	256.2	50.0171	49.1898	256.8	62.3905	61.5748	256.5	70.5475	70.1056
257.9	6.46196	6.50127	257.4	12.2747	12.1804	258	21.4149	21.4618	257.8	35.6444	34.5182	257.2	49.8922	49.0972	257.8	62.2158	61.4774	257.5	70.4117	70.0061
258.9	6.73107	6.48394	258.4	12.295	12.1488	259	21.5424	21.4112	258.8	35.7543	34.4457	258.2	49.6651	49.0076	258.8	62.1573	61.3833	258.5	70.3107	69.9099
259.9	6.66298	6.46712	259.4	12.2992	12.1182	260	21.2964	21.3621	259.8	35.7609	34.3755	259.2	49.6466	48.9209	259.8	62.1718	61.2922	259.5	70.1871	69.8169
260.9	6.39462	6.45079	260.4	12.2481	12.0885	261	21.3614	21.3144	260.8	35.4808	34.3074	260.2	49.4063	48.837	260.8	61.6964	61.2041	260.5	70.095	69.7271
261.9	6.61246	6.43495	261.4	12.2697	12.0597	262	21.2684	21.2683	261.8	35.5595	34.2415	261.2	49.2882	48.7558	261.8	61.734	61.119	261.5	69.9741	69.6401
262.9	6.60595	6.41957	262.4	12.3363	12.0318	263	21.1119	21.2235	262.8	35.5279	34.1777	262.2	49.5661	48.6772	262.8	61.6903	61.0365	262.5	69.844	69.556
263.9	6.55714	6.40465	263.4	12.1871	12.0047	264	21.1994	21.1801	263.8	35.4647	34.1158	263.2	49.2272	48.6011	263.8	61.4873	60.9567	263.5	69.6814	69.4747
264.9	6.43681	6.39016	264.4	12.1028	11.9784	265	20.9747	21.138	264.8	35.525	34.0559	264.2	49.1184	48.5274	264.8	61.2944	60.8795	264.5	69.4814	69.3959
265.9	6.49621	6.3761	265.4	12.1254	11.9528	266	21.0123	21.0972	265.8	35.3912	33.9978	265.2	49.1672	48.4561	265.8	61.3736	60.8048	265.5	69.3674	69.3197
266.9	6.27526	6.36245	266.4	12.1303	11.928	267	20.7994	21.0576	266.8	35.0857	33.9415	266.2	48.8373	48.387	266.8	61.1887	60.7324	266.5	69.3815	69.246
267.9	6.64953	6.34919	267.4	12.0513	11.904	268	20.9738	21.0192	267.8	35.3211	33.8869	267.2	48.6295	48.32	267.8	61.2772	60.6623	267.5	69.3027	69.1745
268.9	6.39524	6.33632	268.4	12.1878	11.8807	269	20.8425	20.9819	268.8	35.2427	33.834	268.2	49.0169	48.2551	268.8	61.2008	60.5944	268.5	69.4176	69.1053
269.9	6.42076	6.32383	269.4	12.0827	11.858	270	20.9819	20.9457	269.8	34.9379	33.7827	269.2	48.8822	48.1923	269.8	61.0129	60.5285	269.5	69.322	69.0383
270.9	6.58001	6.31169	270.4	12.0725	11.836	271	20.9052	20.9106	270.8	35.1136	33.7329	270.2	48.5947	48.1313	270.8	60.9467	60.4648	270.5	69.0717	68.9733
271.9	6.51337	6.2999	271.4	12.0949	11.8147	272	20.8143	20.8766	271.8	34.9463	33.6846	271.2	48.866	48.0723	271.8	60.9798	60.4029	271.5	69.2033	68.9103
272.9	6.46184	6.28845	272.4	12.0669	11.7939	273	20.9177	20.8435	272.8	34.7483	33.6378	272.2	48.6386	48.015	272.8	60.8108	60.343	272.5	69.1521	68.8492
273.9	6.5552	6.27733	273.4	12.1895	11.7738	274	20.6729	20.8114	273.8	34.8612	33.5923	273.2	48.5092	47.9595	273.8	60.7685	60.2849	273.5	68.9382	68.79
274.9	6.52034	6.26652	274.4	12.08	11.7542	275	20.7995	20.7802	274.8	34.8738	33.5482	274.2	48.6685	47.9056	274.8	60.8526	60.2285	274.5	69.0183	68.7325
275.9	6.37751	6.25603	275.4	12.0527	11.7352	276	20.7322	20.75	275.8	34.8112	33.5055	275.2	48.3868	47.8534	275.8	60.644	60.1738	275.5	68.87	68.6768
276.9	6.50685	6.24583	276.4	11.8828	11.7168	277	20.7488	20.7206	276.8	34.844	33.4639	276.2	48.2355	47.8027	276.8	60.6248	60.1207	276.5	68.8935	68.6227
277.9	6.34234	6.23591	277.4	11.8895	11.6989	278	20.6229	20.6921	277.8	34.7389	33.4236	277.2	48.3251	47.7535	277.8	60.5021	60.0692	277.5	68.8096	68.5701
278.9	6.26358	6.22628	278.4	11.8265	11.6814	279	20.7567	20.6644	278.8	34.4911	33.3844	278.2	47.8164	47.7057	278.8	60.2675	60.0191	278.5	68.4595	68.5191
279.9	6.33971	6.21691	279.4	11.7488	11.6645	280	20.6117	20.6374	279.8	34.5437	33.3464	279.2	47.9325	47.6593	279.8	60.2882	59.9705	279.5	68.4814	68.4695
280.9	6.29464	6.20781	280.4	11.86	11.6481	281	20.5799	20.6113	280.8	34.4916	33.3095	280.2	48.1371	47.6143	280.8	60.3463	59.9233	280.5	68.534	68.4213
281.9	6.32063	6.19896	281.4	11.9481	11.6321	282	20.6479	20.5859	281.8	34.633	33.2736	281.2	47.779	47.5705	281.8	60.1802	59.8774	281.5	68.3891	68.3745
282.9	6.3117	6.19036	282.4	11.8516	11.6165	283	20.5309	20.5612	282.8	34.6505	33.2388	282.2	47.9095	47.5281	282.8	60.175	59.8329	282.5	68.2608	68.329
283.9	6.3904	6.18199	283.4	11.7303	11.6014	284	20.5787	20.5371	283.8	34.4761	33.2049	283.2	47.9517	47.4868	283.8	60.0847	59.7895	283.5	68.3855	68.2847
284.9	6.40795	6.17385	284.4	11.8011	11.5867	285	20.566	20.5138	284.8	34.4559	33.172	284.2	47.8188	47.4466	284.8	60.0406	59.7473	284.5	68.2073	68.2416
285.9	6.32112	6.16594	285.4	11.6583	11.5725	286	20.5218	20.4911	285.8	34.4585	33.14	285.2	47.9846	47.4076	285.8	60.0127	59.7063	285.5	68.199	68.1997
286.9	6.33955	6.15824	286.4	11.8263	11.5586	287	20.6482	20.469	286.8	34.3651	33.1088	286.2	47.9163	47.3697	286.8	59.8919	59.6664	286.5	68.2015	68.1588
287.9	6.24159	6.15075	287.4	11.7783	11.5451	288	20.5095	20.4475	287.8	34.4657	33.0786	287.2	47.6275	47.3328	287.8	59.8609	59.6276	287.5	68.1252	68.1191
288.9	6.3026	6.14346	288.4	11.7998	11.5319	289	20.5417	20.4267	288.8	34.3602	33.0491	288.2	47.75	47.2969	288.8	59.8621	59.5898	288.5	68.0257	68.0803
289.9	6.2835	6.13637	289.4	11.7526	11.5191	290	20.3572	20.4063	289.8	34.176	33.0205	289.2	47.6196	47.262	289.8	59.7232	59.5529	289.5	68.0272	68.0426
290.9	6.11514	6.12946	290.4	11.7623	11.5067	291	20.2923	20.3866	290.8	34.1218	32.9926	290.2	47.506	47.228	290.8	59.6198	59.5171	290.5	67.7872	68.0058
291.9	6.14334	6.12274	291.4	11.6617	11.4946	292	20.1408	20.3673	291.8	34.1418	32.9655	291.2	47.7519	47.1948	291.8	59.5343	59.4821	291.5	67.805	67.9699
292.9	6.06856	6.1162	292.4	11.5827	11.4828	293	20.2575	20.3486	292.8	33.9064	32.9391	292.2	47.5969	47.1626	292.8	59.6138	59.448	292.5	67.7174	67.9348
293.9	6.0885	6.10983	293.4	11.565	11.4713	294	20.075	20.3303	293.8	33.7518	32.9133	293.2	47.3898	47.1312	293.8	59.565	59.4148	293.5	67.6153	67.9007
294.9	6.15289	6.10363	294.4	11.4584	11.4601	295	20.1008	20.3126	294.8	33.8036	32.8883	294.2	47.4289	47.1006	294.8	59.493	59.3823	294.5	67.6212	67.8673
295.9	6.25107	6.09758	295.4	11.4405	11.4492	296	20.2376	20.2953	295.8	33.9076	32.8639	295.2	47.3993	47.0708	295.8	59.5931	59.3507	295.5	67.6073	67.8347
296.9	6.26304	6.0917	296.4	11.5356	11.4386	297	20.2619	20.2784	296.8	33.9437	32.8401	296.2	47.2328	47.0417	296.8	59.4741	59.3198	296.5	67.7338	67.8029
297.9	6.0707	6.08596	297.4	11.574	11.4283	298	20.1566	20.262	297.8	34.0287	32.817	297.2	47.2626	47.0134	297.8	59.3326	59.2897	297.5	67.6702	67.7718
298.9	6.00785	6.08038	298.4	11.4046	11.4182	299	20.1906	20.246	298.8	34.0061	32.7944	298.2	47.2467	46.9857	298.8	59.3983	59.2602	298.5	67.4746	67.7414
299.9	6.20199	6.07493	299.4	11.509	11.4084	300	20.0995	20.2304	299.8	33.8519	32.7723	299.2	47.0799	46.9587	299.8	59.4433	59.2315	299.5	67.4679	67.7117
300.9	6.13722	6.06962	300.4	11.4599	11.3989	301	20.1279	20.2152	300.8	33.9683	32.7509	300.2	47.2239	46.9324	300.8	59.3901	59.2033	300.5	67.4347	67.6826
301.9	6.06646	6.06445	301.4	11.2778	11.3896	302	20.1433	20.2004	301.8	33.8969	32.7299	301.2	47.1167	46.9067	301.8	59.257	59.1759	301.5	67.4293	67.6541
302.9	6.05694	6.0594	302.4	11.4679	11.3805	303	20.0372	20.1859	302.8	33.9058	32.7095	302.2	47.1143	46.8816	302.8	59.3444	59.149	302.5	67.3857	67.6262
303.9	6.06777	6.05448	303.4	11.4962	11.3716	304	20.1716	20.1718	303.8	33.793	32.6895	303.2	47.1232	46.8571	303.8	59.2754	59.1227	303.5	67.2439	67.5989
304.9	6.04403	6.04968	304.4	11.4325	11.363	305	20.0581	20.158	304.8	33.7083	32.67	304.2	46.932	46.8331	304.8	59.1657	59.0969	304.5	67.2888	67.5721
305.9	6.13638	6.04499	305.4	11.4491	11.3545	306	20.2496	20.1446	305.8	33.9711	32.651	305.2	47.0044	46.8097	305.8	59.2433	59.0717	305.5	67.2558	67.5459
306.9	6.12071	6.04042	306.4	11.3449	11.3463	307	20.1279	20.1315	306.8	33.9957	32.6324	306.2	47.2468	46.7868	306.8	59.2082	59.047	306.5	67.1147	67.5202
307.9	6.10239	6.03596	307.4	11.3867	11.3383	308	20.2347	20.1187	307.8	33.9547	32.6143	307.2	47.0158	46.7644	307.8	59.1226	59.0228	307.5	67.0902	67.4949
308.9	6.15144	6.03161	308.4	11.453	11.3304	309	20.1792	20.1062	308.8	33.9454	32.5965	308.2	46.8771	46.7425	308.8	59.089	58.9991	308.5	67.1894	67.4702
309.9	6.04205	6.02736	309.4	11.4029	11.3228	310	20.0423	20.0939	309.8	33.653	32.5792	309.2	47.075	46.721	309.8	58.9889	58.9759	309.5	67.0055	67.4459
310.9	6.0339	6.0232	310.4	11.3247	11.3153	311	20.0525	20.082	310.8	33.6897	32.5622	310.2	46.8199	46.7	310.8	58.992	58.9531	310.5	67.0262	67.422
311.9	6.0457	6.01915	311.4	11.3865	11.308	312	19.9141	20.0703	311.8	33.5962	32.5456	311.2	46.6484	46.6795	311.8	58.9942	58.9308	311.5	67.0733	67.3986
312.9	6.04226	6.01519	312.4	11.3689	11.3009	313	19.9924	20.0589	312.8	33.6142	32.5294	312.2	46.8557	46.6593	312.8	59.0008	58.9088	312.5	67.0875	67.3755
313.9	6.08757	6.01132	313.4	11.3856	11.2939	314	20.0103	20.0478	313.8	33.5385	32.5135	313.2	46.696	46.6396	313.8	58.9017	58.8873	313.5	66.9678	67.3529
314.9	6.1407	6.00753	314.4	11.3553	11.2871	315	19.8883	20.0369	314.8	33.4676	32.498	314.2	46.5691	46.6203	314.8	58.9999	58.8661	314.5	66.8596	67.3306
315.9	6.02023	6.00383	315.4	11.1622	11.2804	316	19.7949	20.0262	315.8	33.3375	32.4827	315.2	46.6956	46.6013	315.8	58.9176	58.8453	315.5	66.8163	67.3087
316.9	5.91386	6.00022	316.4	11.2202	11.2739	317	19.6954	20.0158	316.8	33.1704	32.4678	316.2	46.4257	46.5827	316.8	58.7699	58.8249	316.5	66.771	67.2872
317.9	6.02217	5.99668	317.4	11.0365	11.2675	318	19.7949	20.0055	317.8	33.3595	32.4532	317.2	46.3535	46.5644	317.8	58.7285	58.8048	317.5	66.7152	67.2659
318.9	5.95745	5.99322	318.4	11.0635	11.2613	319	19.7087	19.9955	318.8	33.2869	32.4389	318.2	46.4742	46.5465	318.8	58.761	58.785	318.5	66.7179	67.245
319.9	6.05788	5.98984	319.4	11.3026	11.2552	320	19.7683	19.9857	319.8	33.3886	32.4249	319.2	46.4711	46.5289	319.8	58.7655	58.7656	319.5	66.8963	67.2244
320.9	6.03478	5.98653	320.4	11.3235	11.2492	321	19.6839	19.9761	320.8	33.3366	32.4111	320.2	46.5224	46.5117	320.8	58.7662	58.7465	320.5	66.7626	67.2041
321.9	5.981	5.98328	321.4	11.1663	11.2434	322	19.8248	19.9667	321.8	33.1957	32.3976	321.2	46.5607	46.4947	321.8	58.7167	58.7277	321.5	66.687	67.1841
322.9	6.12278	5.98011	322.4	11.1087	11.2376	323	19.823	19.9575	322.8	33.2176	32.3844	322.2	46.2839	46.478	322.8	58.6258	58.7091	322.5	66.7227	67.1644
323.9	6.06343	5.977	323.4	11.2702	11.232	324	19.8487	19.9485	323.8	33.3619	32.3714	323.2	46.4448	46.4616	323.8	58.4642	58.6908	323.5	66.5408	67.1449
324.9	6.02648	5.97396	324.4	11.2041	11.2265	325	19.798	19.9396	324.8	33.2099	32.3586	324.2	46.432	46.4455	324.8	58.6321	58.6728	324.5	66.5808	67.1257
325.9	6.08442	5.97097	325.4	11.319	11.2212	326	19.7725	19.9309	325.8	33.0364	32.3461	325.2	46.3185	46.4296	325.8	58.4336	58.6551	325.5	66.5572	67.1067
326.9	5.94857	5.96805	326.4	11.3233	11.2159	327	19.7895	19.9224	326.8	33.4043	32.3338	326.2	46.2831	46.414	326.8	58.4515	58.6376	326.5	66.4249	67.088
327.9	6.0345	5.96518	327.4	11.3707	11.2107	328	19.8027	19.914	327.8	33.2993	32.3217	327.2	46.3252	46.3987	327.8	58.4168	58.6203	327.5	66.461	67.0695
328.9	5.97405	5.96237	328.4	11.2872	11.2056	329	19.847	19.9058	328.8	33.195	32.3098	328.2	46.2111	46.3835	328.8	58.4727	58.6033	328.5	66.4365	67.0512
329.9	6.09634	5.95962	329.4	11.4138	11.2007	330	19.8511	19.8978	329.8	33.3831	32.2981	329.2	46.0826	46.3686	329.8	58.4323	58.5865	329.5	66.2823	67.0331
330.9	5.9559	5.95692	330.4	11.4479	11.1958	331	19.7794	19.8899	330.8	33.2533	32.2866	330.2	46.1782	46.354	330.8	58.304	58.5698	330.5	66.3527	67.0152
331.9	5.82191	5.95426	331.4	11.3016	11.191	332	19.8048	19.8821	331.8	33.1248	32.2753	331.2	46.1142	46.3395	331.8	58.3633	58.5534	331.5	66.4889	66.9975
332.9	6.00889	5.95166	332.4	11.2714	11.1863	333	19.8081	19.8744	332.8	33.1997	32.2641	332.2	46.3213	46.3252	332.8	58.2527	58.5372	332.5	66.5863	66.98
333.9	5.85274	5.94911	333.4	11.1612	11.1816	334	19.7282	19.8669	333.8	33.0122	32.2532	333.2	46.2836	46.3112	333.8	58.3145	58.5212	333.5	66.4732	66.9627
334.9	5.84634	5.9466	334.4	11.2392	11.1771	335	19.6451	19.8595	334.8	32.9505	32.2424	334.2	46.0415	46.2973	334.8	58.1297	58.5054	334.5	66.3924	66.9456
335.9	5.97429	5.94413	335.4	11.125	11.1726	336	19.6484	19.8523	335.8	33.1612	32.2318	335.2	46.193	46.2836	335.8	58.1721	58.4897	335.5	66.2856	66.9286
336.9	5.90365	5.94171	336.4	11.1266	11.1683	337	19.5353	19.8451	336.8	32.9292	32.2213	336.2	46.1194	46.2701	336.8	58.044	58.4742	336.5	66.4584	66.9118
337.9	5.94883	5.93933	337.4	11.1148	11.164	338	19.5474	19.8381	337.8	32.8731	32.211	337.2	45.9312	46.2567	337.8	58.1328	58.4589	337.5	66.2514	66.8952
338.9	6.07601	5.937	338.4	11.0358	11.1597	339	19.5341	19.8312	338.8	32.897	32.2008	338.2	46.0951	46.2436	338.8	58.0965	58.4438	338.5	66.2745	66.8787
339.9	5.92535	5.9347	339.4	10.9961	11.1555	340	19.6838	19.8243	339.8	32.7675	32.1908	339.2	46.1549	46.2306	339.8	58.2178	58.4287	339.5	66.3113	66.8623
340.9	6.14254	5.93244	340.4	11.1529	11.1514	341	19.6971	19.8176	340.8	32.7491	32.1809	340.2	46.0096	46.2177	340.8	58.2482	58.4139	340.5	66.347	66.8461
341.9	6.08386	5.93021	341.4	11.1703	11.1474	342	19.5023	19.811	341.8	32.7961	32.1711	341.2	46.2408	46.205	341.8	58.1902	58.3991	341.5	66.3107	66.83
342.9	6.11486	5.92803	342.4	11.1506	11.1434	343	19.5213	19.8045	342.8	32.5977	32.1615	342.2	46.1326	46.1924	342.8	58.2211	58.3846	342.5	66.2236	66.8141
343.9	6.07479	5.92587	343.4	11.2058	11.1395	344	19.5965	19.7981	343.8	32.7709	32.152	343.2	45.9748	46.18	343.8	58.0891	58.3701	343.5	66.2089	66.7982
344.9	6.04406	5.92375	344.4	11.2114	11.1357	345	19.4879	19.7917	344.8	32.8692	32.1426	344.2	46.1018	46.1677	344.8	58.0059	58.3558	344.5	66.1565	66.7825
345.9	5.99087	5.92167	345.4	11.0794	11.1319	346	19.5931	19.7855	345.8	32.7068	32.1333	345.2	45.8483	46.1555	345.8	57.9654	58.3415	345.5	66.1579	66.7669
346.9	5.91029	5.91961	346.4	11.0581	11.1282	347	19.7045	19.7793	346.8	32.9206	32.1242	346.2	46.0477	46.1434	346.8	57.9451	58.3274	346.5	66.1274	66.7515
347.9	5.89363	5.91759	347.4	11.16	11.1245	348	19.6078	19.7732	347.8	33.0035	32.1151	347.2	45.9839	46.1315	347.8	57.9882	58.3135	347.5	66.0621	66.7361
348.9	5.81075	5.91559	348.4	10.9995	11.1208	349	19.5282	19.7672	348.8	32.9208	32.1061	348.2	45.9593	46.1197	348.8	57.9008	58.2996	348.5	66.0765	66.7208
349.9	5.96612	5.91362	349.4	11.1161	11.1173	350	19.5777	19.7613	349.8	33.045	32.0973	349.2	45.8651	46.108	349.8	57.8027	58.2858	349.5	66.0328	66.7056
350.9	5.90254	5.91168	350.4	11.0601	11.1137	351	19.6384	19.7555	350.8	33.0282	32.0885	350.2	45.7926	46.0964	350.8	57.8375	58.2722	350.5	66.0699	66.6905
351.9	6.01045	5.90977	351.4	11.1147	11.1103	352	19.6505	19.7497	351.8	33.0097	32.0799	351.2	45.7071	46.0849	351.8	57.8705	58.2586	351.5	66.0376	66.6756
352.9	6.05563	5.90789	352.4	11.1632	11.1068	353	19.6491	19.744	352.8	32.9764	32.0713	352.2	45.8015	46.0735	352.8	57.7165	58.2451	352.5	66.047	66.6607
353.9	5.97342	5.90603	353.4	11.0945	11.1034	354	19.5898	19.7383	353.8	32.919	32.0628	353.2	45.8355	46.0622	353.8	57.849	58.2317	353.5	65.932	66.6458
354.9	5.83955	5.90419	354.4	11.0981	11.1001	355	19.3551	19.7328	354.8	32.6078	32.0544	354.2	45.7419	46.051	354.8	57.6858	58.2184	354.5	65.9572	66.6311
355.9	5.97106	5.90238	355.4	11.0615	11.0968	356	19.4408	19.7272	355.8	32.7699	32.0461	355.2	45.6188	46.0399	355.8	57.9401	58.2052	355.5	65.9903	66.6164
356.9	6.05708	5.90059	356.4	11.0221	11.0935	357	19.4349	19.7218	356.8	32.7111	32.0379	356.2	45.8144	46.0289	356.8	57.8907	58.1921	356.5	66.0469	66.6019
357.9	5.98829	5.89882	357.4	10.9926	11.0903	358	19.3347	19.7164	357.8	32.5569	32.0297	357.2	45.6856	46.018	357.8	57.7272	58.179	357.5	65.9895	66.5874
358.9	5.81657	5.89707	358.4	10.9283	11.0871	359	19.1506	19.7111	358.8	32.7007	32.0216	358.2	45.6241	46.0071	358.8	57.6732	58.1661	358.5	65.9828	66.5729
359.9	5.93808	5.89535	359.4	10.8761	11.0839	360	19.0777	19.7058	359.8	32.7003	32.0136	359.2	45.7258	45.9963	359.8	57.7205	58.1532	359.5	65.8154	66.5586
360.9	5.87108	5.89364	360.4	10.8706	11.0808	361	19.1222	19.7005	360.8	32.4514	32.0057	360.2	45.5179	45.9856	360.8	57.6697	58.1403	360.5	65.9473	66.5443
361.9	5.93245	5.89196	361.4	10.8429	11.0777	362	19.0852	19.6954	361.8	32.4553	31.9978	361.2	45.378	45.975	361.8	57.5669	58.1275	361.5	65.7915	66.53
362.9	6.00541	5.89029	362.4	10.802	11.0747	363	19.1822	19.6902	362.8	32.4058	31.99	362.2	45.578	45.9644	362.8	57.5717	58.1148	362.5	65.8496	66.5158
363.9	5.80452	5.88864	363.4	10.736	11.0716	364	19.1187	19.6852	363.8	32.3804	31.9822	363.2	45.5149	45.9539	363.8	57.6334	58.1022	363.5	65.837	66.5017
364.9	5.73824	5.88701	364.4	10.7989	11.0687	365	19.1257	19.6801	364.8	32.5232	31.9746	364.2	45.4059	45.9435	364.8	57.5895	58.0896	364.5	65.8642	66.4877
365.9	5.73741	5.8854	365.4	10.8312	11.0657	366	19.187	19.6751	365.8	32.6239	31.9669	365.2	45.5917	45.9331	365.8	57.6286	58.0771	365.5	65.6946	66.4737
366.9	5.76495	5.8838	366.4	10.8747	11.0628	367	19.3706	19.6702	366.8	32.5068	31.9593	366.2	45.4602	45.9228	366.8	57.7126	58.0646	366.5	65.7867	66.4597
367.9	5.79067	5.88222	367.4	10.8622	11.0599	368	19.3159	19.6653	367.8	32.6008	31.9518	367.2	45.444	45.9126	367.8	57.4687	58.0522	367.5	65.677	66.4458
368.9	5.75886	5.88066	368.4	10.8968	11.057	369	19.2166	19.6604	368.8	32.5806	31.9444	368.2	45.4847	45.9024	368.8	57.5645	58.0399	368.5	65.7296	66.4319
369.9	5.70281	5.87911	369.4	10.8436	11.0542	370	19.1486	19.6556	369.8	32.595	31.9369	369.2	45.3186	45.8923	369.8	57.3813	58.0276	369.5	65.6469	66.4181
370.9	5.9452	5.87757	370.4	10.9475	11.0513	371	19.2186	19.6508	370.8	32.656	31.9296	370.2	45.2713	45.8822	370.8	57.4001	58.0153	370.5	65.5042	66.4044
371.9	6.03192	5.87605	371.4	10.9341	11.0485	372	19.2416	19.6461	371.8	32.7571	31.9222	371.2	45.577	45.8722	371.8	57.5743	58.0031	371.5	65.4971	66.3906
372.9	5.88429	5.87454	372.4	10.9959	11.0458	373	19.4205	19.6414	372.8	32.5932	31.915	372.2	45.3977	45.8622	372.8	57.6068	57.991	372.5	65.7611	66.377
373.9	5.98045	5.87305	373.4	11.0519	11.043	374	19.2468	19.6367	373.8	32.5717	31.9077	373.2	45.382	45.8523	373.8	57.4674	57.9788	373.5	65.5605	66.3633
374.9	5.76406	5.87157	374.4	10.9383	11.0403	375	19.0693	19.6321	374.8	32.3496	31.9006	374.2	45.3562	45.8424	374.8	57.4566	57.9668	374.5	65.5042	66.3497
375.9	5.81114	5.8701	375.4	10.877	11.0376	376	19.1227	19.6274	375.8	32.1931	31.8934	375.2	45.2411	45.8325	375.8	57.3887	57.9547	375.5	65.5973	66.3362
376.9	5.95545	5.86864	376.4	10.7856	11.0349	377	19.1423	19.6229	376.8	32.393	31.8863	376.2	45.3477	45.8227	376.8	57.4144	57.9427	376.5	65.6382	66.3227
377.9	5.92924	5.8672	377.4	11.0123	11.0322	378	19.1273	19.6183	377.8	32.406	31.8792	377.2	45.4283	45.813	377.8	57.5212	57.9308	377.5	65.5542	66.3092
378.9	5.79843	5.86577	378.4	10.9499	11.0296	379	19.2041	19.6138	378.8	32.487	31.8722	378.2	45.3426	45.8033	378.8	57.4397	57.9188	378.5	65.7026	66.2957
379.9	6.08016	5.86435	379.4	10.8824	11.027	380	19.0551	19.6093	379.8	32.4707	31.8652	379.2	45.3367	45.7936	379.8	57.428	57.907	379.5	65.7192	66.2823
380.9	5.82814	5.86293	380.4	10.7835	11.0244	381	18.9218	19.6049	380.8	32.4694	31.8583	380.2	45.3358	45.784	380.8	57.4385	57.8951	380.5	65.4538	66.2689
381.9	5.71537	5.86153	381.4	10.7663	11.0218	382	18.8941	19.6004	381.8	32.3177	31.8513	381.2	45.3431	45.7744	381.8	57.3383	57.8833	381.5	65.4455	66.2555
382.9	5.87848	5.86014	382.4	10.6848	11.0192	383	19.0132	19.596	382.8	32.3124	31.8445	382.2	45.186	45.7648	382.8	57.2502	57.8715	382.5	65.5184	66.2422
383.9	5.88584	5.85876	383.4	10.7408	11.0167	384	18.9514	19.5916	383.8	32.1767	31.8376	383.2	45.2521	45.7553	383.8	57.5305	57.8598	383.5	65.4135	66.2289
384.9	5.79785	5.85739	384.4	10.6814	11.0141	385	19.0183	19.5873	384.8	32.1128	31.8308	384.2	45.1846	45.7458	384.8	57.3588	57.848	384.5	65.5519	66.2156
385.9	5.97084	5.85603	385.4	10.7713	11.0116	386	18.9047	19.5829	385.8	32.3328	31.824	385.2	45.1014	45.7363	385.8	57.3687	57.8363	385.5	65.4643	66.2024
386.9	5.87093	5.85468	386.4	10.6723	11.0091	387	18.8679	19.5786	386.8	32.2144	31.8172	386.2	45.1075	45.7269	386.8	57.476	57.8247	386.5	65.4843	66.1892
387.9	5.74879	5.85333	387.4	10.6307	11.0066	388	19.0721	19.5743	387.8	32.1581	31.8105	387.2	45.2667	45.7174	387.8	57.4779	57.813	387.5	65.5642	66.176
388.9	6.03565	5.85199	388.4	10.7712	11.0041	389	19.0746	19.5701	388.8	32.2489	31.8037	388.2	45.1897	45.7081	388.8	57.3047	57.8014	388.5	65.4047	66.1628
389.9	5.89693	5.85067	389.4	10.7951	11.0017	390	19.0256	19.5658	389.8	32.1318	31.7971	389.2	45.1495	45.6987	389.8	57.3723	57.7898	389.5	65.4114	66.1497
390.9	5.9378	5.84934	390.4	10.9037	10.9992	391	19.213	19.5616	390.8	32.1858	31.7904	390.2	45.0786	45.6894	390.8	57.251	57.7783	390.5	65.5129	66.1365
391.9	6.06873	5.84803	391.4	10.9571	10.9968	392	19.3667	19.5574	391.8	32.3538	31.7838	391.2	45.1482	45.6801	391.8	57.2451	57.7667	391.5	65.5267	66.1234
392.9	5.92577	5.84673	392.4	10.9593	10.9944	393	19.2129	19.5532	392.8	32.4244	31.7771	392.2	45.2842	45.6708	392.8	57.3017	57.7552	392.5	65.2708	66.1103
393.9	5.8781	5.84543	393.4	10.9727	10.992	394	19.3123	19.549	393.8	32.1976	31.7706	393.2	45.0475	45.6616	393.8	57.2377	57.7437	393.5	65.4965	66.0973
394.9	5.94095	5.84414	394.4	10.9762	10.9896	395	19.167	19.5449	394.8	32.2312	31.764	394.2	45.0752	45.6523	394.8	57.2369	57.7322	394.5	65.3745	66.0842
395.9	5.91999	5.84285	395.4	10.8745	10.9872	396	18.9689	19.5407	395.8	32.1772	31.7574	395.2	45.0402	45.6431	395.8	57.4443	57.7208	395.5	65.3269	66.0712
396.9	5.87806	5.84157	396.4	10.9587	10.9848	397	18.8955	19.5366	396.8	32.1843	31.7509	396.2	44.9859	45.634	396.8	57.3022	57.7093	396.5	65.5168	66.0582
397.9	5.96065	5.8403	397.4	10.9427	10.9824	398	19.0146	19.5325	397.8	32.1854	31.7444	397.2	45.1542	45.6248	397.8	57.2717	57.6979	397.5	65.326	66.0452
398.9	5.94941	5.83903	398.4	10.7573	10.9801	399	18.9818	19.5284	398.8	32.0052	31.7379	398.2	45.2035	45.6157	398.8	57.2914	57.6865	398.5	65.464	66.0322
399.9	5.95473	5.83777	399.4	10.7058	10.9777	400	19.0505	19.5243	399.8	32.1837	31.7314	399.2	45.0469	45.6065	399.8	57.3075	57.6751	399.5	65.4525	66.0193
400.9	5.94627	5.83652	400.4	10.8508	10.9754	401	19.0202	19.5203	400.8	32.0925	31.725	400.2	45.0995	45.5974	400.8	57.3714	57.6638	400.5	65.4537	66.0063
401.9	5.75683	5.83527	401.4	10.7144	10.9731	402	18.7646	19.5162	401.8	32.0781	31.7186	401.2	45.0338	45.5884	401.8	57.3464	57.6524	401.5	65.4539	65.9934
402.9	5.88173	5.83403	402.4	10.7421	10.9708	403	18.7633	19.5122	402.8	32.068	31.7121	402.2	45.0793	45.5793	402.8	57.2378	57.6411	402.5	65.3874	65.9805
403.9	5.92083	5.83279	403.4	10.8046	10.9685	404	18.7237	19.5082	403.8	31.9576	31.7057	403.2	45.0507	45.5702	403.8	57.1587	57.6298	403.5	65.3189	65.9676
404.9	5.71102	5.83156	404.4	10.6315	10.9662	405	18.6478	19.5042	404.8	31.9096	31.6994	404.2	45.0527	45.5612	404.8	57.2982	57.6185	404.5	65.3707	65.9547
405.9	5.76866	5.83033	405.4	10.7148	10.9639	406	18.8208	19.5002	405.8	31.9214	31.693	405.2	44.8781	45.5522	405.8	57.1842	57.6072	405.5	65.399	65.9419
406.9	5.85312	5.8291	406.4	10.6354	10.9616	407	18.6868	19.4962	406.8	31.8266	31.6866	406.2	44.9858	45.5432	406.8	57.2805	57.5959	406.5	65.3821	65.929
407.9	5.73917	5.82788	407.4	10.4513	10.9593	408	18.6582	19.4922	407.8	31.7847	31.6803	407.2	45.0111	45.5342	407.8	57.2562	57.5847	407.5	65.4087	65.9162
408.9	5.74206	5.82667	408.4	10.6532	10.9571	409	18.681	19.4883	408.8	31.8959	31.674	408.2	44.9193	45.5252	408.8	57.2321	57.5734	408.5	65.2653	65.9033
409.9	5.82884	5.82546	409.4	10.5566	10.9548	410	18.5102	19.4843	409.8	31.7778	31.6677	409.2	44.9149	45.5163	409.8	57.1184	57.5622	409.5	65.047	65.8905
410.9	5.7665	5.82425	410.4	10.6596	10.9526	411	18.5049	19.4804	410.8	31.8744	31.6614	410.2	44.8959	45.5074	410.8	57.038	57.551	410.5	65.2177	65.8777
411.9	5.72742	5.82305	411.4	10.7665	10.9503	412	18.6377	19.4765	411.8	31.895	31.6551	411.2	44.9149	45.4984	411.8	56.9539	57.5398	411.5	65.0797	65.8649
412.9	5.74893	5.82185	412.4	10.6137	10.9481	413	18.7152	19.4726	412.8	31.9391	31.6488	412.2	44.899	45.4895	412.8	57.1089	57.5286	412.5	64.941	65.8521
413.9	5.66871	5.82066	413.4	10.6708	10.9459	414	18.8053	19.4686	413.8	31.921	31.6426	413.2	44.7765	45.4806	413.8	57.0952	57.5174	413.5	65.0231	65.8394
414.9	5.80106	5.81947	414.4	10.859	10.9436	415	18.7886	19.4647	414.8	32.0587	31.6363	414.2	44.7765	45.4717	414.8	57.0844	57.5062	414.5	64.9227	65.8266
415.9	5.66173	5.81828	415.4	10.6869	10.9414	416	18.6983	19.4609	415.8	31.9469	31.6301	415.2	44.8406	45.4628	415.8	57.1272	57.4951	415.5	65.0036	65.8139
416.9	5.5245	5.8171	416.4	10.5415	10.9392	417	18.5672	19.457	416.8	31.7828	31.6238	416.2	44.8228	45.454	416.8	57.1456	57.4839	416.5	65.1574	65.8011
417.9	5.70046	5.81592	417.4	10.6615	10.937	418	18.6439	19.4531	417.8	31.9134	31.6176	417.2	44.6002	45.4451	417.8	57.1376	57.4728	417.5	65.086	65.7884
418.9	5.58356	5.81474	418.4	10.5953	10.9348	419	18.6031	19.4492	418.8	31.7314	31.6114	418.2	44.6858	45.4363	418.8	57.0665	57.4617	418.5	65.0771	65.7757
419.9	5.56164	5.81357	419.4	10.6425	10.9326	420	18.5805	19.4454	419.8	31.902	31.6052	419.2	44.7742	45.4274	419.8	57.1175	57.4505	419.5	65.281	65.763
420.9	5.67278	5.8124	420.4	10.4862	10.9304	421	18.6925	19.4415	420.8	32.0716	31.599	420.2	44.6358	45.4186	420.8	56.9903	57.4394	420.5	65.0556	65.7502
421.9	5.62728	5.81123	421.4	10.4606	10.9282	422	18.5028	19.4377	421.8	31.9238	31.5929	421.2	44.8462	45.4098	421.8	57.1097	57.4283	421.5	65.0273	65.7376
422.9	5.55511	5.81007	422.4	10.4077	10.9261	423	18.5464	19.4339	422.8	31.671	31.5867	422.2	44.8883	45.401	422.8	57.0549	57.4172	422.5	65.094	65.7249
423.9	5.5847	5.80891	423.4	10.5783	10.9239	424	18.5438	19.43	423.8	31.6856	31.5805	423.2	44.8299	45.3922	423.8	56.9113	57.4061	423.5	64.9984	65.7122
424.9	5.71946	5.80775	424.4	10.644	10.9217	425	18.4695	19.4262	424.8	31.5724	31.5744	424.2	44.7154	45.3834	424.8	57.0606	57.3951	424.5	64.973	65.6995
425.9	5.81788	5.80659	425.4	10.3921	10.9196	426	18.5141	19.4224	425.8	31.5766	31.5683	425.2	44.7801	45.3747	425.8	57.1034	57.384	425.5	65.1579	65.6868
426.9	5.82627	5.80544	426.4	10.5358	10.9174	427	18.4504	19.4186	426.8	31.6594	31.5621	426.2	44.7374	45.3659	426.8	56.9456	57.3729	426.5	65.012	65.6742
427.9	5.81436	5.80429	427.4	10.5463	10.9153	428	18.3499	19.4148	427.8	31.6826	31.556	427.2	44.8267	45.3571	427.8	56.954	57.3619	427.5	64.9663	65.6615
428.9	5.57724	5.80314	428.4	10.346	10.9131	429	18.4876	19.411	428.8	31.6726	31.5499	428.2	44.5702	45.3484	428.8	57.0136	57.3508	428.5	65.0029	65.6489
429.9	5.71281	5.802	429.4	10.3876	10.911	430	18.4659	19.4072	429.8	31.9267	31.5438	429.2	44.6654	45.3396	429.8	56.9946	57.3398	429.5	64.953	65.6363
430.9	5.83753	5.80085	430.4	10.4064	10.9088	431	18.5354	19.4035	430.8	31.8148	31.5377	430.2	44.7516	45.3309	430.8	57.1394	57.3288	430.5	65.0438	65.6236
431.9	5.76902	5.79971	431.4	10.4713	10.9067	432	18.5222	19.3997	431.8	31.8293	31.5316	431.2	44.7289	45.3222	431.8	56.9348	57.3178	431.5	65.0378	65.611
432.9	5.86761	5.79857	432.4	10.5626	10.9045	433	18.5355	19.3959	432.8	31.7847	31.5255	432.2	44.7361	45.3134	432.8	56.8951	57.3067	432.5	65.0001	65.5984
433.9	5.79009	5.79744	433.4	10.4592	10.9024	434	18.4696	19.3922	433.8	31.7982	31.5194	433.2	44.7817	45.3047	433.8	56.9275	57.2957	433.5	64.86	65.5858
434.9	5.76044	5.7963	434.4	10.6517	10.9003	435	18.6163	19.3884	434.8	31.7895	31.5133	434.2	44.6796	45.296	434.8	56.9875	57.2847	434.5	64.9167	65.5732
435.9	5.87045	5.79517	435.4	10.7838	10.8982	436	18.5763	19.3846	435.8	31.8547	31.5072	435.2	44.6229	45.2873	435.8	56.8566	57.2737	435.5	64.7526	65.5606
436.9	5.84807	5.79404	436.4	10.6272	10.896	437	18.6373	19.3809	436.8	31.6293	31.5012	436.2	44.5708	45.2786	436.8	56.8742	57.2627	436.5	64.8877	65.548
437.9	5.61809	5.79291	437.4	10.5175	10.8939	438	18.4352	19.3771	437.8	31.6652	31.4951	437.2	44.7183	45.2699	437.8	56.8991	57.2518	437.5	64.918	65.5354
438.9	5.72617	5.79178	438.4	10.6987	10.8918	439	18.4473	19.3734	438.8	31.6861	31.4891	438.2	44.461	45.2613	438.8	56.7571	57.2408	438.5	64.9242	65.5228
439.9	5.714	5.79065	439.4	10.6161	10.8897	440	18.3886	19.3697	439.8	31.7103	31.483	439.2	44.6492	45.2526	439.8	57.0012	57.2298	439.5	64.8877	65.5102
440.9	5.72942	5.78953	440.4	10.6156	10.8876	441	18.5848	19.3659	440.8	31.6996	31.477	440.2	44.6989	45.2439	440.8	56.7468	57.2188	440.5	65.0164	65.4977
441.9	5.70305	5.78841	441.4	10.6061	10.8855	442	18.3956	19.3622	441.8	31.6174	31.471	441.2	44.6002	45.2352	441.8	56.8817	57.2079	441.5	64.7522	65.4851
442.9	5.63564	5.78729	442.4	10.4471	10.8834	443	18.2864	19.3585	442.8	31.555	31.4649	442.2	44.7298	45.2266	442.8	57.0276	57.1969	442.5	64.9347	65.4725
443.9	5.68473	5.78617	443.4	10.4736	10.8813	444	18.3027	19.3548	443.8	31.7423	31.4589	443.2	44.7887	45.2179	443.8	56.9856	57.186	443.5	65.0367	65.46
444.9	5.73013	5.78505	444.4	10.6359	10.8792	445	18.3289	19.3511	444.8	31.6366	31.4529	444.2	44.5671	45.2093	444.8	56.833	57.175	444.5	64.8793	65.4474
445.9	5.65258	5.78394	445.4	10.3799	10.8771	446	18.2009	19.3473	445.8	31.5591	31.4469	445.2	44.6549	45.2006	445.8	56.9278	57.1641	445.5	64.8385	65.4349
446.9	5.80033	5.78282	446.4	10.3663	10.875	447	18.3144	19.3436	446.8	31.5728	31.4408	446.2	44.6876	45.192	446.8	56.8657	57.1531	446.5	64.8523	65.4224
447.9	5.83011	5.78171	447.4	10.5587	10.8729	448	18.4246	19.3399	447.8	31.5967	31.4348	447.2	44.6402	45.1834	447.8	56.9076	57.1422	447.5	64.9107	65.4098
448.9	5.73188	5.7806	448.4	10.3895	10.8708	449	18.4047	19.3362	448.8	31.5429	31.4288	448.2	44.5766	45.1747	448.8	57.0784	57.1313	448.5	64.9472	65.3973
449.9	5.73155	5.77949	449.4	10.4043	10.8687	450	18.3551	19.3325	449.8	31.4621	31.4228	449.2	44.6782	45.1661	449.8	56.9836	57.1204	449.5	64.9752	65.3848
450.9	5.66853	5.77838	450.4	10.3066	10.8667	451	18.2844	19.3288	450.8	31.5142	31.4168	450.2	44.6506	45.1575	450.8	56.9712	57.1094	450.5	64.7424	65.3722
451.9	5.68508	5.77727	451.4	10.2692	10.8646	452	18.4492	19.3252	451.8	31.534	31.4109	451.2	44.6885	45.1489	451.8	57.0668	57.0985	451.5	64.8783	65.3597
452.9	5.6581	5.77616	452.4	10.4235	10.8625	453	18.4512	19.3215	452.8	31.5066	31.4049	452.2	44.6478	45.1403	452.8	57.0339	57.0876	452.5	64.9554	65.3472
453.9	5.88291	5.77506	453.4	10.4983	10.8604	454	18.4522	19.3178	453.8	31.7334	31.3989	453.2	44.569	45.1316	453.8	57.1005	57.0767	453.5	64.7896	65.3347
454.9	5.75901	5.77395	454.4	10.5057	10.8584	455	18.4592	19.3141	454.8	31.6399	31.3929	454.2	44.7779	45.123	454.8	57.0663	57.0658	454.5	64.7814	65.3222
455.9	5.79011	5.77285	455.4	10.533	10.8563	456	18.4372	19.3104	455.8	31.5686	31.3869	455.2	44.6963	45.1144	455.8	56.8416	57.0549	455.5	64.7532	65.3097
456.9	5.9397	5.77175	456.4	10.6966	10.8542	457	18.4649	19.3067	456.8	31.7202	31.381	456.2	44.7023	45.1059	456.8	57.0244	57.044	456.5	64.793	65.2972
457.9	5.80422	5.77065	457.4	10.6611	10.8521	458	18.4229	19.3031	457.8	31.6795	31.375	457.2	44.7615	45.0973	457.8	57.0755	57.0331	457.5	64.7752	65.2847
458.9	5.73999	5.76955	458.4	10.6471	10.8501	459	18.4306	19.2994	458.8	31.6058	31.369	458.2	44.5466	45.0887	458.8	56.9304	57.0222	458.5	64.6613	65.2722
459.9	5.87353	5.76845	459.4	10.4421	10.848	460	18.3109	19.2957	459.8	31.5535	31.3631	459.2	44.4738	45.0801	459.8	56.8351	57.0114	459.5	64.735	65.2597
460.9	5.71537	5.76735	460.4	10.5619	10.846	461	18.4221	19.2921	460.8	31.5151	31.3571	460.2	44.637	45.0715	460.8	56.8857	57.0005	460.5	64.8371	65.2473
461.9	5.71598	5.76626	461.4	10.5065	10.8439	462	18.443	19.2884	461.8	31.5934	31.3512	461.2	44.5976	45.0629	461.8	56.8442	56.9896	461.5	64.7657	65.2348
462.9	5.99605	5.76516	462.4	10.4783	10.8418	463	18.3684	19.2848	462.8	31.6391	31.3452	462.2	44.4784	45.0544	462.8	57.0097	56.9787	462.5	64.6867	65.2223
463.9	5.84685	5.76407	463.4	10.5477	10.8398	464	18.4444	19.2811	463.8	31.5198	31.3393	463.2	44.6622	45.0458	463.8	56.9951	56.9679	463.5	64.9524	65.2098
464.9	5.64699	5.76297	464.4	10.4947	10.8377	465	18.3953	19.2774	464.8	31.5133	31.3333	464.2	44.5406	45.0372	464.8	56.9305	56.957	464.5	64.7657	65.1974
465.9	5.65376	5.76188	465.4	10.3951	10.8357	466	18.2914	19.2738	465.8	31.4965	31.3274	465.2	44.6158	45.0287	465.8	56.8702	56.9462	465.5	64.6457	65.1849
466.9	5.69435	5.76079	466.4	10.3286	10.8336	467	18.123	19.2701	466.8	31.4562	31.3214	466.2	44.5697	45.0201	466.8	56.8733	56.9353	466.5	64.7882	65.1724
467.9	5.79429	5.7597	467.4	10.4042	10.8316	468	18.132	19.2665	467.8	31.4212	31.3155	467.2	44.4486	45.0115	467.8	56.6966	56.9244	467.5	64.6561	65.16
468.9	5.84627	5.75861	468.4	10.3451	10.8295	469	18.3024	19.2628	468.8	31.3911	31.3096	468.2	44.5586	45.003	468.8	56.8383	56.9136	468.5	64.7087	65.1475
469.9	5.64844	5.75752	469.4	10.2999	10.8275	470	18.1595	19.2592	469.8	31.3739	31.3036	469.2	44.5636	44.9944	469.8	56.8691	56.9027	469.5	64.6485	65.1351
470.9	5.77901	5.75643	470.4	10.4714	10.8254	471	18.3061	19.2556	470.8	31.4263	31.2977	470.2	44.3409	44.9859	470.8	56.804	56.8919	470.5	64.7478	65.1226
471.9	5.76689	5.75534	471.4	10.2444	10.8234	472	18.2583	19.2519	471.8	31.4183	31.2918	471.2	44.487	44.9774	471.8	56.9491	56.8811	471.5	64.8195	65.1102
472.9	5.74192	5.75425	472.4	10.4807	10.8213	473	18.3947	19.2483	472.8	31.3756	31.2858	472.2	44.5477	44.9688	472.8	57.0346	56.8702	472.5	64.7485	65.0978
473.9	5.73601	5.75317	473.4	10.519	10.8193	474	18.2786	19.2446	473.8	31.3554	31.2799	473.2	44.6182	44.9603	473.8	56.8412	56.8594	473.5	64.6405	65.0853
474.9	5.80168	5.75208	474.4	10.2994	10.8172	475	18.1621	19.241	474.8	31.4754	31.274	474.2	44.3589	44.9517	474.8	56.8218	56.8486	474.5	64.5873	65.0729
475.9	5.65337	5.751	475.4	10.5238	10.8152	476	18.2325	19.2374	475.8	31.4287	31.2681	475.2	44.3966	44.9432	475.8	56.7611	56.8377	475.5	64.5194	65.0605
476.9	5.77908	5.74991	476.4	10.4624	10.8131	477	18.2551	19.2337	476.8	31.4431	31.2622	476.2	44.2446	44.9347	476.8	56.7798	56.8269	476.5	64.565	65.048
477.9	5.73648	5.74883	477.4	10.4873	10.8111	478	18.2305	19.2301	477.8	31.2896	31.2563	477.2	44.3	44.9262	477.8	56.8652	56.8161	477.5	64.4642	65.0356
478.9	5.66323	5.74774	478.4	10.5947	10.8091	479	18.33	19.2265	478.8	31.2185	31.2504	478.2	44.2892	44.9176	478.8	56.8075	56.8053	478.5	64.5213	65.0232
479.9	5.60655	5.74666	479.4	10.4959	10.807	480	18.2663	19.2229	479.8	31.3103	31.2444	479.2	44.3131	44.9091	479.8	56.8055	56.7944	479.5	64.6206	65.0108
480.9	5.7149	5.74558	480.4	10.3748	10.805	481	18.3086	19.2192	480.8	31.3249	31.2385	480.2	44.3189	44.9006	480.8	56.8264	56.7836	480.5	64.5784	64.9984
481.9	5.59176	5.7445	481.4	10.2861	10.803	482	18.2285	19.2156	481.8	31.1298	31.2326	481.2	44.3981	44.8921	481.8	56.8094	56.7728	481.5	64.6999	64.9859
482.9	5.62194	5.74342	482.4	10.345	10.8009	483	18.1571	19.212	482.8	31.1901	31.2267	482.2	44.1109	44.8836	482.8	56.5568	56.762	482.5	64.4615	64.9735
483.9	5.60878	5.74234	483.4	10.3057	10.7989	484	18.2777	19.2084	483.8	31.2737	31.2208	483.2	44.2513	44.8751	483.8	56.7697	56.7512	483.5	64.5329	64.9611
484.9	5.64982	5.74126	484.4	10.3172	10.7969	485	18.2637	19.2048	484.8	31.2311	31.2149	484.2	44.3655	44.8665	484.8	56.686	56.7404	484.5	64.5124	64.9487
485.9	5.64568	5.74018	485.4	10.3839	10.7948	486	18.1194	19.2011	485.8	31.2472	31.2091	485.2	44.2547	44.858	485.8	56.5717	56.7296	485.5	64.5127	64.9363
486.9	5.78704	5.7391	486.4	10.3565	10.7928	487	18.1544	19.1975	486.8	31.2773	31.2032	486.2	44.2397	44.8495	486.8	56.7843	56.7188	486.5	64.5861	64.9239
487.9	5.53447	5.73802	487.4	10.3961	10.7908	488	18.164	19.1939	487.8	31.3012	31.1973	487.2	44.5505	44.841	487.8	56.6394	56.708	487.5	64.7011	64.9115
488.9	5.70549	5.73695	488.4	10.3616	10.7888	489	18.0275	19.1903	488.8	31.2141	31.1914	488.2	44.2901	44.8325	488.8	56.6191	56.6972	488.5	64.5762	64.8991
489.9	5.671	5.73587	489.4	10.217	10.7867	490	17.9999	19.1867	489.8	31.3087	31.1855	489.2	44.463	44.824	489.8	56.6766	56.6864	489.5	64.608	64.8868
490.9	5.53616	5.73479	490.4	10.4034	10.7847	491	17.9328	19.1831	490.8	31.1452	31.1796	490.2	44.2706	44.8155	490.8	56.5787	56.6756	490.5	64.5865	64.8744
491.9	5.64533	5.73372	491.4	10.2563	10.7827	492	18.0462	19.1795	491.8	31.1915	31.1737	491.2	44.2248	44.807	491.8	56.7551	56.6649	491.5	64.5893	64.862
492.9	5.54369	5.73264	492.4	10.18	10.7806	493	18.1972	19.1759	492.8	31.215	31.1678	492.2	44.3337	44.7986	492.8	56.8516	56.6541	492.5	64.527	64.8496
493.9	5.42127	5.73157	493.4	10.1261	10.7786	494	18.0021	19.1723	493.8	31.0664	31.162	493.2	44.2991	44.7901	493.8	56.7452	56.6433	493.5	64.6281	64.8372
494.9	5.50232	5.73049	494.4	10.084	10.7766	495	18.0007	19.1687	494.8	31.1952	31.1561	494.2	44.1344	44.7816	494.8	56.7107	56.6325	494.5	64.5067	64.8249
495.9	5.5627	5.72942	495.4	10.1634	10.7746	496	18	19.1651	495.8	31.2182	31.1502	495.2	44.3601	44.7731	495.8	56.8861	56.6218	495.5	64.2906	64.8125
496.9	5.52388	5.72835	496.4	10.2185	10.7726	497	17.9368	19.1615	496.8	31.0323	31.1443	496.2	44.2474	44.7646	496.8	56.6826	56.611	496.5	64.4632	64.8001
497.9	5.70956	5.72727	497.4	10.1003	10.7705	498	18.0417	19.1579	497.8	31.1835	31.1385	497.2	44.0352	44.7561	497.8	56.7131	56.6002	497.5	64.3758	64.7878
498.9	5.64761	5.7262	498.4	10.1007	10.7685	499	17.9522	19.1543	498.8	31.1401	31.1326	498.2	44.2208	44.7477	498.8	56.7522	56.5894	498.5	64.2913	64.7754
499.9	5.6778	5.72513	499.4	10.1845	10.7665	500	18.2175	19.1507	499.8	31.1633	31.1267	499.2	44.1635	44.7392	499.8	56.7136	56.5787	499.5	64.4168	64.763
500.9	5.64685	5.72406	500.4	10.2527	10.7645	501	18.0882	19.1471	500.8	31.0967	31.1209	500.2	44.043	44.7307	500.8	56.6361	56.5679	500.5	64.2465	64.7507
501.9	5.6136	5.72298	501.4	10.232	10.7625	502	18.0278	19.1435	501.8	31.132	31.115	501.2	44.1812	44.7223	501.8	56.7635	56.5572	501.5	64.36	64.7383
502.9	5.54078	5.72191	502.4	10.193	10.7605	503	18.0088	19.1399	502.8	31.0827	31.1091	502.2	44.1815	44.7138	502.8	56.6815	56.5464	502.5	64.3787	64.726
503.9	5.5448	5.72084	503.4	10.1692	10.7584	504	18.1122	19.1363	503.8	31.285	31.1033	503.2	44.1894	44.7053	503.8	56.5303	56.5357	503.5	64.5492	64.7136
504.9	5.55418	5.71977	504.4	10.3434	10.7564	505	17.9916	19.1327	504.8	31.1838	31.0974	504.2	44.1837	44.6969	504.8	56.6114	56.5249	504.5	64.461	64.7013
505.9	5.48472	5.7187	505.4	10.2005	10.7544	506	18.029	19.1291	505.8	31.0926	31.0916	505.2	44.0787	44.6884	505.8	56.3867	56.5142	505.5	64.3105	64.6889
506.9	5.56645	5.71763	506.4	10.2947	10.7524	507	18.0676	19.1255	506.8	31.0319	31.0857	506.2	44.1388	44.6799	506.8	56.5279	56.5034	506.5	64.3276	64.6766
507.9	5.55575	5.71657	507.4	10.1387	10.7504	508	18.1018	19.1219	507.8	31.1318	31.0798	507.2	44.221	44.6715	507.8	56.6856	56.4927	507.5	64.4095	64.6643
508.9	5.54721	5.7155	508.4	10.2966	10.7484	509	18.1634	19.1183	508.8	31.1913	31.074	508.2	44.1719	44.663	508.8	56.5217	56.4819	508.5	64.4051	64.6519
509.9	5.59625	5.71443	509.4	10.1698	10.7464	510	17.9506	19.1147	509.8	31.1643	31.0681	509.2	44.2328	44.6546	509.8	56.5045	56.4712	509.5	64.5289	64.6396
510.9	5.50535	5.71336	510.4	10.083	10.7443	511	18.0345	19.1112	510.8	31.0315	31.0623	510.2	44.175	44.6461	510.8	56.5119	56.4604	510.5	64.4762	64.6273
511.9	5.50778	5.71229	511.4	10.1624	10.7423	512	18.0467	19.1076	511.8	30.903	31.0564	511.2	44.1313	44.6377	511.8	56.3889	56.4497	511.5	64.5011	64.6149
512.9	5.589	5.71123	512.4	10.1199	10.7403	513	17.9152	19.104	512.8	31.0926	31.0506	512.2	44.1567	44.6292	512.8	56.5183	56.439	512.5	64.4486	64.6026
513.9	5.48283	5.71016	513.4	10.1262	10.7383	514	17.9573	19.1004	513.8	31.0835	31.0447	513.2	44.087	44.6208	513.8	56.5983	56.4282	513.5	64.4144	64.5903
514.9	5.43048	5.70909	514.4	10.0714	10.7363	515	17.9832	19.0968	514.8	31.0511	31.0389	514.2	44.0359	44.6123	514.8	56.3818	56.4175	514.5	64.4172	64.578
515.9	5.61731	5.70803	515.4	10.0641	10.7343	516	17.9136	19.0932	515.8	31.1635	31.033	515.2	43.9801	44.6039	515.8	56.5301	56.4068	515.5	64.4504	64.5656
516.9	5.54459	5.70696	516.4	10.086	10.7323	517	17.9708	19.0897	516.8	31.0029	31.0272	516.2	43.9466	44.5954	516.8	56.5216	56.3961	516.5	64.3663	64.5533
517.9	5.47132	5.7059	517.4	10.1381	10.7303	518	17.8769	19.0861	517.8	30.9011	31.0214	517.2	44.0659	44.587	517.8	56.6917	56.3854	517.5	64.3309	64.541
518.9	5.7394	5.70483	518.4	10.2028	10.7283	519	17.9321	19.0825	518.8	30.8875	31.0155	518.2	44.12	44.5786	518.8	56.6261	56.3746	518.5	64.3371	64.5287
519.9	5.56567	5.70377	519.4	10.2436	10.7263	520	17.9756	19.0789	519.8	30.9079	31.0097	519.2	44.178	44.5701	519.8	56.7055	56.3639	519.5	64.2896	64.5164
520.9	5.60905	5.7027	520.4	10.4107	10.7243	521	18.1193	19.0753	520.8	31.0022	31.0038	520.2	44.0909	44.5617	520.8	56.4567	56.3532	520.5	64.3691	64.5041
521.9	5.85847	5.70164	521.4	10.2822	10.7223	522	18.0394	19.0718	521.8	31.0597	30.998	521.2	44.1143	44.5533	521.8	56.3538	56.3425	521.5	64.3848	64.4918
522.9	5.72667	5.70057	522.4	10.3237	10.7203	523	17.956	19.0682	522.8	30.9545	30.9922	522.2	44.1368	44.5448	522.8	56.4482	56.3318	522.5	64.4114	64.4795
523.9	5.60357	5.69951	523.4	10.2582	10.7183	524	17.9491	19.0646	523.8	31.0419	30.9863	523.2	44.0949	44.5364	523.8	56.5398	56.3211	523.5	64.4507	64.4672
524.9	5.64941	5.69845	524.4	10.226	10.7163	525	18.0103	19.0611	524.8	31.1446	30.9805	524.2	44.2667	44.528	524.8	56.4348	56.3104	524.5	64.5764	64.4549
525.9	5.6243	5.69738	525.4	10.3304	10.7142	526	17.9886	19.0575	525.8	31.0098	30.9747	525.2	44.3021	44.5196	525.8	56.3617	56.2997	525.5	64.6069	64.4426
526.9	5.63789	5.69632	526.4	10.528	10.7122	527	17.976	19.0539	526.8	31.1707	30.9688	526.2	44.1119	44.5111	526.8	56.4695	56.289	526.5	64.4303	64.4303
527.9	5.71777	5.69526	527.4	10.3607	10.7102	528	17.8797	19.0503	527.8	31.1162	30.963	527.2	44.2274	44.5027	527.8	56.422	56.2783	527.5	64.5239	64.418
528.9	5.61122	5.6942	528.4	10.2085	10.7082	529	18.1188	19.0468	528.8	31.0382	30.9572	528.2	44.2366	44.4943	528.8	56.2944	56.2676	528.5	64.4318	64.4058
529.9	5.58858	5.69313	529.4	10.2472	10.7062	530	17.8236	19.0432	529.8	31.0928	30.9514	529.2	44.1872	44.4859	529.8	56.2571	56.2569	529.5	64.3758	64.3935
530.9	5.59132	5.69207	530.4	10.3189	10.7042	531	17.9844	19.0396	530.8	31.1465	30.9455	530.2	44.1635	44.4775	530.8	56.328	56.2462	530.5	64.3504	64.3812
531.9	5.5267	5.69101	531.4	10.3549	10.7022	532	17.8304	19.0361	531.8	31.0674	30.9397	531.2	44.2229	44.4691	531.8	56.2845	56.2355	531.5	64.4802	64.3689
532.9	5.44874	5.68995	532.4	10.2311	10.7002	533	18.0522	19.0325	532.8	30.9666	30.9339	532.2	44.1659	44.4606	532.8	56.2161	56.2248	532.5	64.3261	64.3566
533.9	5.48233	5.68889	533.4	10.1711	10.6982	534	17.7883	19.0289	533.8	31.0192	30.9281	533.2	44.0826	44.4522	533.8	56.2093	56.2141	533.5	64.3424	64.3444
534.9	5.35654	5.68783	534.4	10.0763	10.6963	535	17.8394	19.0254	534.8	30.9337	30.9223	534.2	43.977	44.4438	534.8	56.166	56.2034	534.5	64.38	64.3321
535.9	5.53953	5.68677	535.4	10.2024	10.6943	536	18.063	19.0218	535.8	31.1034	30.9164	535.2	43.7964	44.4354	535.8	56.2322	56.1928	535.5	64.4076	64.3198
536.9	5.65992	5.68571	536.4	10.3509	10.6923	537	17.968	19.0182	536.8	31.12	30.9106	536.2	44.0421	44.427	536.8	56.3594	56.1821	536.5	64.2927	64.3076
537.9	5.497	5.68465	537.4	10.2414	10.6903	538	17.7863	19.0147	537.8	31.0047	30.9048	537.2	44.0548	44.4186	537.8	56.3852	56.1714	537.5	64.3328	64.2953
538.9	5.54291	5.68359	538.4	10.2703	10.6883	539	17.897	19.0111	538.8	31.0761	30.899	538.2	43.9539	44.4102	538.8	56.337	56.1607	538.5	64.3753	64.283
539.9	5.61981	5.68253	539.4	10.2091	10.6863	540	17.9177	19.0076	539.8	31.0358	30.8932	539.2	43.9305	44.4018	539.8	56.2334	56.1501	539.5	64.2836	64.2708
540.9	5.66474	5.68147	540.4	10.3344	10.6843	541	17.8869	19.004	540.8	30.8935	30.8874	540.2	43.9497	44.3934	540.8	56.3989	56.1394	540.5	64.2926	64.2585
541.9	5.78175	5.68041	541.4	10.279	10.6823	542	17.8367	19.0005	541.8	30.9278	30.8816	541.2	43.8397	44.385	541.8	56.1875	56.1287	541.5	64.2747	64.2463
542.9	5.87051	5.67936	542.4	10.1962	10.6803	543	17.8659	18.9969	542.8	30.8749	30.8758	542.2	43.9592	44.3766	542.8	56.16	56.118	542.5	64.148	64.234
543.9	5.54141	5.6783	543.4	10.3068	10.6783	544	17.8417	18.9933	543.8	30.7913	30.87	543.2	44.0412	44.3682	543.8	56.1475	56.1074	543.5	64.2556	64.2218
544.9	5.62868	5.67724	544.4	10.2278	10.6763	545	17.8464	18.9898	544.8	30.7678	30.8641	544.2	43.8796	44.3598	544.8	56.1305	56.0967	544.5	64.1652	64.2095
545.9	5.66186	5.67618	545.4	10.2789	10.6743	546	17.892	18.9862	545.8	30.9655	30.8583	545.2	44.0302	44.3515	545.8	56.2194	56.0861	545.5	64.1622	64.1973
546.9	5.54326	5.67512	546.4	10.1893	10.6723	547	17.7517	18.9827	546.8	30.9057	30.8525	546.2	44.0828	44.3431	546.8	56.1306	56.0754	546.5	64.2432	64.1851
547.9	5.56756	5.67407	547.4	10.1878	10.6703	548	17.8641	18.9791	547.8	30.9512	30.8467	547.2	43.9657	44.3347	547.8	56.0105	56.0648	547.5	64.1181	64.1728
548.9	5.75887	5.67301	548.4	10.3088	10.6683	549	17.9243	18.9756	548.8	30.9662	30.8409	548.2	44.0129	44.3263	548.8	56.1048	56.0541	548.5	64.2447	64.1606
549.9	5.56637	5.67195	549.4	10.3482	10.6663	550	18.0406	18.972	549.8	30.9728	30.8351	549.2	43.9652	44.3179	549.8	55.9867	56.0434	549.5	64.3531	64.1483
550.9	5.63423	5.6709	550.4	10.2488	10.6644	551	17.7737	18.9685	550.8	31.0332	30.8293	550.2	44.0372	44.3095	550.8	56.0581	56.0328	550.5	64.3067	64.1361
551.9	5.5351	5.66984	551.4	10.2796	10.6624	552	17.7776	18.9649	551.8	31.0135	30.8235	551.2	44.0335	44.3012	551.8	56.0411	56.0222	551.5	64.262	64.1239
552.9	5.41688	5.66879	552.4	10.1997	10.6604	553	17.8435	18.9614	552.8	30.8873	30.8177	552.2	43.9518	44.2928	552.8	56.0829	56.0115	552.5	64.3288	64.1117
553.9	5.4998	5.66773	553.4	10.1999	10.6584	554	17.9828	18.9578	553.8	30.9932	30.8119	553.2	43.9933	44.2844	553.8	56.072	56.0009	553.5	64.4576	64.0994
554.9	5.64444	5.66667	554.4	10.2502	10.6564	555	17.7886	18.9543	554.8	31.0934	30.8062	554.2	44.2372	44.276	554.8	56.0562	55.9902	554.5	64.4953	64.0872
555.9	5.45149	5.66562	555.4	10.1726	10.6544	556	17.7888	18.9507	555.8	30.9046	30.8004	555.2	44.0771	44.2677	555.8	56.1053	55.9796	555.5	64.4585	64.075
556.9	5.55134	5.66456	556.4	10.2483	10.6524	557	17.6424	18.9472	556.8	31.0003	30.7946	556.2	44.059	44.2593	556.8	55.8971	55.969	556.5	64.2915	64.0628
557.9	5.53788	5.66351	557.4	10.226	10.6504	558	17.8589	18.9436	557.8	30.9573	30.7888	557.2	43.9936	44.2509	557.8	56.0049	55.9583	557.5	64.2823	64.0506
558.9	5.34343	5.66246	558.4	10.0126	10.6484	559	17.9116	18.9401	558.8	30.9188	30.783	558.2	43.9707	44.2426	558.8	56.1547	55.9477	558.5	64.3683	64.0384
559.9	5.62954	5.6614	559.4	10.0901	10.6465	560	17.8259	18.9365	559.8	30.9044	30.7772	559.2	43.9007	44.2342	559.8	56.1239	55.9371	559.5	64.2171	64.0262
560.9	5.63163	5.66035	560.4	10.157	10.6445	561	17.7874	18.933	560.8	30.9401	30.7714	560.2	43.9656	44.2258	560.8	56.4213	55.9264	560.5	64.2492	64.0139
561.9	5.55985	5.65929	561.4	10.2016	10.6425	562	17.91	18.9294	561.8	30.8079	30.7656	561.2	44.1293	44.2175	561.8	56.2121	55.9158	561.5	64.3187	64.0017
562.9	5.90833	5.65824	562.4	10.2434	10.6405	563	17.8323	18.9259	562.8	30.9393	30.7598	562.2	44.0763	44.2091	562.8	56.0029	55.9052	562.5	64.1706	63.9895
563.9	5.77089	5.65719	563.4	10.2389	10.6385	564	17.8229	18.9224	563.8	30.8132	30.7541	563.2	44.1429	44.2008	563.8	56.167	55.8946	563.5	64.3309	63.9773
564.9	5.65987	5.65613	564.4	10.1222	10.6365	565	17.9995	18.9188	564.8	30.9256	30.7483	564.2	44.0887	44.1924	564.8	56.0907	55.8839	564.5	64.3521	63.9651
565.9	5.71222	5.65508	565.4	10.3048	10.6346	566	17.9563	18.9153	565.8	30.8977	30.7425	565.2	44.0916	44.184	565.8	56.0187	55.8733	565.5	64.2521	63.953
566.9	5.71814	5.65403	566.4	10.1771	10.6326	567	17.7961	18.9117	566.8	30.8576	30.7367	566.2	44.002	44.1757	566.8	56.1872	55.8627	566.5	64.3528	63.9408
567.9	5.41646	5.65298	567.4	10.057	10.6306	568	17.9678	18.9082	567.8	30.8348	30.7309	567.2	44.0421	44.1673	567.8	55.9648	55.8521	567.5	64.4241	63.9286
568.9	5.6118	5.65192	568.4	10.0634	10.6286	569	17.9786	18.9047	568.8	30.8792	30.7252	568.2	44.0562	44.159	568.8	55.9389	55.8415	568.5	64.2545	63.9164
569.9	5.65315	5.65087	569.4	10.3367	10.6266	570	17.9333	18.9011	569.8	30.9388	30.7194	569.2	44.1603	44.1506	569.8	56.0618	55.8309	569.5	64.2108	63.9042
570.9	5.56427	5.64982	570.4	10.2959	10.6246	571	17.9948	18.8976	570.8	30.9347	30.7136	570.2	44.0702	44.1423	570.8	56.1155	55.8203	570.5	64.3562	63.892
571.9	5.64601	5.64877	571.4	10.2441	10.6227	572	17.9166	18.8941	571.8	30.8991	30.7078	571.2	44.067	44.1339	571.8	55.8748	55.8097	571.5	64.3207	63.8798
572.9	5.63765	5.64772	572.4	10.3353	10.6207	573	17.9143	18.8905	572.8	30.9152	30.7021	572.2	44.0753	44.1256	572.8	55.9632	55.7991	572.5	64.2245	63.8677
573.9	5.52976	5.64667	573.4	10.3607	10.6187	574	18.0954	18.887	573.8	30.837	30.6963	573.2	43.9017	44.1173	573.8	55.9604	55.7885	573.5	64.36	63.8555
574.9	5.56114	5.64561	574.4	10.2838	10.6167	575	17.9699	18.8835	574.8	30.9803	30.6905	574.2	44.0896	44.1089	574.8	55.9896	55.7779	574.5	64.427	63.8433
575.9	5.38748	5.64456	575.4	10.3031	10.6147	576	17.9025	18.8799	575.8	30.918	30.6847	575.2	44.1608	44.1006	575.8	55.8788	55.7673	575.5	64.3197	63.8311
576.9	5.44771	5.64351	576.4	10.304	10.6128	577	18.0129	18.8764	576.8	30.7062	30.679	576.2	44.0299	44.0922	576.8	55.8288	55.7567	576.5	64.3502	63.819
577.9	5.57946	5.64246	577.4	10.2837	10.6108	578	17.9993	18.8729	577.8	30.8957	30.6732	577.2	44.017	44.0839	577.8	55.9765	55.7461	577.5	64.3639	63.8068
578.9	5.47174	5.64141	578.4	10.2168	10.6088	579	17.8446	18.8693	578.8	30.9041	30.6674	578.2	44.0443	44.0756	578.8	56.0365	55.7355	578.5	64.1741	63.7947
579.9	5.42912	5.64036	579.4	10.2264	10.6068	580	17.8751	18.8658	579.8	30.8049	30.6617	579.2	43.9731	44.0672	579.8	55.9591	55.7249	579.5	64.3467	63.7825
580.9	5.5186	5.63931	580.4	10.2311	10.6048	581	17.9019	18.8623	580.8	30.8566	30.6559	580.2	43.8082	44.0589	580.8	55.969	55.7143	580.5	64.1446	63.7703
581.9	5.45294	5.63826	581.4	10.1446	10.6029	582	17.8495	18.8587	581.8	30.8983	30.6502	581.2	43.8474	44.0506	581.8	56.2369	55.7037	581.5	64.2753	63.7582
582.9	5.52858	5.63721	582.4	10.3237	10.6009	583	17.8721	18.8552	582.8	30.7731	30.6444	582.2	44.0111	44.0423	582.8	56.1695	55.6931	582.5	64.1412	63.746
583.9	5.64328	5.63617	583.4	10.2733	10.5989	584	17.8362	18.8517	583.8	30.8299	30.6386	583.2	43.93	44.0339	583.8	56.2524	55.6826	583.5	64.0777	63.7339
584.9	5.64091	5.63512	584.4	10.1398	10.5969	585	17.7325	18.8482	584.8	30.7472	30.6329	584.2	43.9182	44.0256	584.8	56.2202	55.672	584.5	64.1049	63.7217
585.9	5.67471	5.63407	585.4	10.214	10.595	586	17.7781	18.8446	585.8	30.7762	30.6271	585.2	43.868	44.0173	585.8	55.9261	55.6614	585.5	64.1359	63.7096
586.9	5.64214	5.63302	586.4	10.1302	10.593	587	17.9328	18.8411	586.8	30.7872	30.6214	586.2	43.7718	44.009	586.8	55.9223	55.6508	586.5	64.1249	63.6974
587.9	5.5116	5.63197	587.4	9.98179	10.591	588	17.8744	18.8376	587.8	30.7822	30.6156	587.2	43.853	44.0006	587.8	55.9111	55.6403	587.5	64.2431	63.6853
588.9	5.43471	5.63092	588.4	10.0752	10.589	589	17.9144	18.8341	588.8	30.6392	30.6098	588.2	43.7074	43.9923	588.8	55.7965	55.6297	588.5	64.2597	63.6732
589.9	5.56503	5.62988	589.4	10.181	10.5871	590	17.9527	18.8305	589.8	30.7791	30.6041	589.2	43.8611	43.984	589.8	56.0579	55.6191	589.5	64.3028	63.661
590.9	5.55574	5.62883	590.4	10.2678	10.5851	591	17.9749	18.827	590.8	30.8543	30.5983	590.2	43.8735	43.9757	590.8	55.959	55.6086	590.5	64.2867	63.6489
591.9	5.45763	5.62778	591.4	10.3128	10.5831	592	17.9009	18.8235	591.8	30.7318	30.5926	591.2	43.8528	43.9674	591.8	55.8282	55.598	591.5	64.2994	63.6368
592.9	5.52796	5.62673	592.4	10.3063	10.5811	593	17.8814	18.82	592.8	30.8087	30.5868	592.2	43.6767	43.9591	592.8	55.8625	55.5874	592.5	64.2977	63.6246
593.9	5.41698	5.62569	593.4	10.2202	10.5792	594	17.8064	18.8164	593.8	30.8094	30.5811	593.2	43.9085	43.9508	593.8	55.9175	55.5769	593.5	64.2194	63.6125
594.9	5.51961	5.62464	594.4	10.2581	10.5772	595	17.827	18.8129	594.8	30.7425	30.5753	594.2	43.7737	43.9425	594.8	55.8455	55.5663	594.5	64.259	63.6004
595.9	5.47218	5.62359	595.4	10.2861	10.5752	596	17.8561	18.8094	595.8	30.8842	30.5696	595.2	43.8772	43.9341	595.8	55.89	55.5558	595.5	64.1884	63.5883
596.9	5.43874	5.62255	596.4	10.1353	10.5733	597	17.7738	18.8059	596.8	30.7199	30.5638	596.2	43.7296	43.9258	596.8	55.9433	55.5452	596.5	64.3516	63.5761
597.9	5.42883	5.6215	597.4	10.0866	10.5713	598	17.9087	18.8024	597.8	30.7226	30.5581	597.2	43.7268	43.9175	597.8	55.796	55.5347	597.5	64.226	63.564
598.9	5.50377	5.62046	598.4	10.1332	10.5693	599	17.9492	18.7989	598.8	30.8987	30.5524	598.2	43.7546	43.9092	598.8	55.9655	55.5241	598.5	64.1768	63.5519
599.9	5.3613	5.61941	599.4	10.0331	10.5673	600	17.9863	18.7953	599.8	30.7517	30.5466	599.2	43.9857	43.9009	599.8	56.0665	55.5136	599.5	64.2282	63.5398
600.9	5.38649	5.61836	600.4	10.0977	10.5654	601	17.966	18.7918	600.8	30.8536	30.5409	600.2	43.7549	43.8926	600.8	55.9074	55.503	600.5	64.2587	63.5277
601.9	5.37045	5.61732	601.4	10.062	10.5634	602	17.8311	18.7883	601.8	30.7897	30.5351	601.2	43.7648	43.8843	601.8	56.02	55.4925	601.5	64.1092	63.5156
602.9	5.42442	5.61627	602.4	10.0383	10.5614	603	17.7886	18.7848	602.8	30.6569	30.5294	602.2	43.5954	43.876	602.8	56.0049	55.4819	602.5	64.1624	63.5035
603.9	5.55575	5.61523	603.4	10.1203	10.5595	604	17.6453	18.7813	603.8	30.8949	30.5236	603.2	43.6364	43.8678	603.8	55.9632	55.4714	603.5	63.9794	63.4914
604.9	5.6197	5.61418	604.4	10.1031	10.5575	605	17.8433	18.7778	604.8	30.8103	30.5179	604.2	43.7205	43.8595	604.8	56.0864	55.4609	604.5	64.0042	63.4793
605.9	5.72314	5.61314	605.4	10.1047	10.5555	606	17.8565	18.7743	605.8	30.6653	30.5122	605.2	43.8409	43.8512	605.8	55.9981	55.4503	605.5	64.23	63.4672
606.9	5.64516	5.6121	606.4	10.154	10.5536	607	17.8464	18.7707	606.8	30.598	30.5064	606.2	43.7521	43.8429	606.8	55.8061	55.4398	606.5	64.1089	63.4551
607.9	5.60786	5.61105	607.4	10.171	10.5516	608	17.8704	18.7672	607.8	30.7248	30.5007	607.2	43.7473	43.8346	607.8	55.9654	55.4293	607.5	64.1996	63.443
608.9	5.50216	5.61001	608.4	10.1563	10.5496	609	17.8994	18.7637	608.8	30.6387	30.495	608.2	43.7735	43.8263	608.8	55.7969	55.4187	608.5	64.3146	63.4309
609.9	5.53109	5.60896	609.4	10.0822	10.5477	610	17.8594	18.7602	609.8	30.7814	30.4892	609.2	43.6812	43.818	609.8	55.7286	55.4082	609.5	64.3052	63.4188
610.9	5.49208	5.60792	610.4	10.0449	10.5457	611	17.9388	18.7567	610.8	30.76	30.4835	610.2	43.7345	43.8097	610.8	55.9217	55.3977	610.5	64.2073	63.4067
611.9	5.60421	5.60688	611.4	10.1306	10.5437	612	17.8018	18.7532	611.8	30.7424	30.4778	611.2	43.6651	43.8015	611.8	55.792	55.3872	611.5	64.2779	63.3946
612.9	5.69081	5.60583	612.4	10.1531	10.5418	613	17.9135	18.7497	612.8	30.8386	30.4721	612.2	43.7204	43.7932	612.8	55.8959	55.3767	612.5	64.2743	63.3825
613.9	5.56381	5.60479	613.4	10.1616	10.5398	614	17.7887	18.7462	613.8	30.8712	30.4663	613.2	43.8134	43.7849	613.8	56.0215	55.3661	613.5	64.1314	63.3705
614.9	5.44828	5.60375	614.4	10.1125	10.5378	615	17.9107	18.7427	614.8	30.7966	30.4606	614.2	43.7317	43.7766	614.8	56.0719	55.3556	614.5	64.3	63.3584
615.9	5.58774	5.60271	615.4	10.21	10.5359	616	17.892	18.7392	615.8	30.8849	30.4549	615.2	43.6347	43.7684	615.8	55.8079	55.3451	615.5	64.2409	63.3463
616.9	5.4281	5.60166	616.4	10.1544	10.5339	617	17.7823	18.7357	616.8	30.7699	30.4492	616.2	43.6858	43.7601	616.8	55.8679	55.3346	616.5	64.2555	63.3342
617.9	5.47403	5.60062	617.4	9.99807	10.5319	618	17.7377	18.7322	617.8	30.7391	30.4434	617.2	43.6398	43.7518	617.8	55.7863	55.3241	617.5	64.3423	63.3222
618.9	5.45619	5.59958	618.4	9.99168	10.53	619	17.7926	18.7287	618.8	30.6931	30.4377	618.2	43.6798	43.7436	618.8	55.6997	55.3136	618.5	64.2387	63.3101
619.9	5.418	5.59854	619.4	10.0916	10.528	620	17.8328	18.7252	619.8	30.7531	30.432	619.2	43.6702	43.7353	619.8	55.8893	55.3031	619.5	64.2275	63.298
620.9	5.47709	5.5975	620.4	10.1115	10.526	621	17.7613	18.7217	620.8	30.7509	30.4263	620.2	43.8114	43.727	620.8	55.7997	55.2926	620.5	64.4791	63.286
621.9	5.30028	5.59646	621.4	10.161	10.5241	622	17.7988	18.7181	621.8	30.8594	30.4205	621.2	43.5463	43.7188	621.8	55.8925	55.2821	621.5	64.2537	63.2739
622.9	5.29268	5.59542	622.4	10.0638	10.5221	623	17.8327	18.7146	622.8	30.5361	30.4148	622.2	43.5919	43.7105	622.8	55.822	55.2716	622.5	64.0586	63.2619
623.9	5.38048	5.59437	623.4	9.90637	10.5202	624	17.7568	18.7111	623.8	30.6278	30.4091	623.2	43.7353	43.7022	623.8	55.7871	55.2611	623.5	64.1141	63.2498
624.9	5.5133	5.59333	624.4	9.99014	10.5182	625	17.7052	18.7076	624.8	30.7103	30.4034	624.2	43.6035	43.694	624.8	55.9211	55.2506	624.5	63.9982	63.2377
625.9	5.44127	5.59229	625.4	9.99961	10.5162	626	17.6123	18.7041	625.8	30.7572	30.3977	625.2	43.6544	43.6857	625.8	55.9204	55.2401	625.5	63.9403	63.2257
626.9	5.43048	5.59125	626.4	10.0213	10.5143	627	17.6668	18.7007	626.8	30.6763	30.392	626.2	43.5473	43.6775	626.8	55.6536	55.2296	626.5	63.8754	63.2136
627.9	5.36818	5.59021	627.4	9.96299	10.5123	628	17.8066	18.6972	627.8	30.6651	30.3863	627.2	43.4298	43.6692	627.8	55.5268	55.2191	627.5	63.9628	63.2016
628.9	5.4546	5.58917	628.4	9.94534	10.5104	629	17.7698	18.6937	628.8	30.6388	30.3805	628.2	43.6422	43.6609	628.8	55.5961	55.2086	628.5	64.0767	63.1896
629.9	5.36811	5.58813	629.4	9.85294	10.5084	630	17.7496	18.6902	629.8	30.5376	30.3748	629.2	43.7114	43.6527	629.8	55.6309	55.1981	629.5	64.1459	63.1775
630.9	5.29078	5.58709	630.4	10.0855	10.5064	631	17.8718	18.6867	630.8	30.735	30.3691	630.2	43.4612	43.6444	630.8	55.715	55.1877	630.5	64.0533	63.1655
631.9	5.46856	5.58605	631.4	9.99628	10.5045	632	17.7527	18.6832	631.8	30.6635	30.3634	631.2	43.5658	43.6362	631.8	55.8232	55.1772	631.5	64.1376	63.1534
632.9	5.44349	5.58502	632.4	10.0075	10.5025	633	17.7661	18.6797	632.8	30.7297	30.3577	632.2	43.5891	43.6279	632.8	55.6695	55.1667	632.5	64.1329	63.1414
633.9	5.36182	5.58398	633.4	9.92434	10.5006	634	17.8146	18.6762	633.8	30.678	30.352	633.2	43.3566	43.6197	633.8	55.7561	55.1562	633.5	64.0448	63.1294
634.9	5.34458	5.58294	634.4	10.0214	10.4986	635	17.8245	18.6727	634.8	30.718	30.3463	634.2	43.6991	43.6115	634.8	55.9058	55.1457	634.5	64.1358	63.1173
635.9	5.36892	5.5819	635.4	10.0709	10.4967	636	17.8195	18.6692	635.8	30.5947	30.3406	635.2	43.6662	43.6032	635.8	55.8673	55.1353	635.5	64.0633	63.1053
636.9	5.46618	5.58086	636.4	10.0788	10.4947	637	17.8602	18.6657	636.8	30.8899	30.3349	636.2	43.5976	43.595	636.8	55.8691	55.1248	636.5	63.996	63.0933
637.9	5.42797	5.57982	637.4	10.1103	10.4927	638	17.6456	18.6622	637.8	30.7364	30.3292	637.2	43.6195	43.5867	637.8	55.8847	55.1143	637.5	63.9565	63.0813
638.9	5.29867	5.57879	638.4	10.0407	10.4908	639	17.7974	18.6587	638.8	30.681	30.3235	638.2	43.7509	43.5785	638.8	55.6438	55.1039	638.5	64.0536	63.0693
639.9	5.35803	5.57775	639.4	10.0634	10.4888	640	17.7003	18.6552	639.8	30.8676	30.3178	639.2	43.5016	43.5703	639.8	55.6218	55.0934	639.5	64.078	63.0572
640.9	5.42584	5.57671	640.4	10.1275	10.4869	641	17.6265	18.6517	640.8	30.7872	30.3121	640.2	43.6887	43.562	640.8	55.7246	55.0829	640.5	64.1533	63.0452
641.9	5.21896	5.57567	641.4	10.0319	10.4849	642	17.7816	18.6483	641.8	30.6143	30.3064	641.2	43.6084	43.5538	641.8	55.6556	55.0725	641.5	64.0427	63.0332
642.9	5.27655	5.57464	642.4	9.95579	10.483	643	17.5677	18.6448	642.8	30.573	30.3007	642.2	43.4401	43.5456	642.8	55.6234	55.062	642.5	63.8577	63.0212
643.9	5.28228	5.5736	643.4	9.89844	10.481	644	17.6895	18.6413	643.8	30.5476	30.295	643.2	43.509	43.5373	643.8	55.6538	55.0516	643.5	63.9346	63.0092
644.9	5.25662	5.57256	644.4	9.86619	10.4791	645	17.6282	18.6378	644.8	30.6114	30.2893	644.2	43.601	43.5291	644.8	55.7011	55.0411	644.5	63.8395	62.9972
645.9	5.46838	5.57153	645.4	9.86285	10.4771	646	17.6653	18.6343	645.8	30.8494	30.2836	645.2	43.5311	43.5209	645.8	55.8142	55.0306	645.5	63.9505	62.9852
646.9	5.45167	5.57049	646.4	9.95763	10.4752	647	17.6379	18.6308	646.8	30.6957	30.2779	646.2	43.7085	43.5127	646.8	55.9085	55.0202	646.5	63.9209	62.9732
647.9	5.39752	5.56945	647.4	9.96119	10.4732	648	17.6558	18.6273	647.8	30.5433	30.2722	647.2	43.53	43.5044	647.8	55.8573	55.0098	647.5	63.7712	62.9612
648.9	5.58037	5.56842	648.4	9.84762	10.4713	649	17.748	18.6239	648.8	30.6719	30.2666	648.2	43.3431	43.4962	648.8	55.5695	54.9993	648.5	63.631	62.9492
649.9	5.58188	5.56738	649.4	9.95431	10.4693	650	17.6764	18.6204	649.8	30.563	30.2609	649.2	43.5168	43.488	649.8	55.6074	54.9889	649.5	63.7724	62.9372
650.9	5.38332	5.56635	650.4	9.99369	10.4673	651	17.7149	18.6169	650.8	30.5594	30.2552	650.2	43.4586	43.4798	650.8	55.6117	54.9784	650.5	63.7491	62.9252
651.9	5.46306	5.56531	651.4	9.93252	10.4654	652	17.8465	18.6134	651.8	30.7076	30.2495	651.2	43.5723	43.4716	651.8	55.6251	54.968	651.5	63.9203	62.9132
652.9	5.28195	5.56428	652.4	10.0082	10.4634	653	17.6707	18.6099	652.8	30.6317	30.2438	652.2	43.6865	43.4633	652.8	55.6832	54.9575	652.5	63.9826	62.9012
653.9	5.26658	5.56324	653.4	10.1403	10.4615	654	17.806	18.6065	653.8	30.5906	30.2381	653.2	43.4543	43.4551	653.8	55.6242	54.9471	653.5	63.9372	62.8892
654.9	5.43446	5.56221	654.4	10.0442	10.4595	655	17.6731	18.603	654.8	30.6242	30.2324	654.2	43.443	43.4469	654.8	55.6749	54.9367	654.5	63.8668	62.8772
655.9	5.32057	5.56117	655.4	9.95985	10.4576	656	17.5427	18.5995	655.8	30.5904	30.2268	655.2	43.492	43.4387	655.8	55.4989	54.9262	655.5	63.8895	62.8653
656.9	5.53023	5.56014	656.4	9.96189	10.4556	657	17.5847	18.596	656.8	30.5455	30.2211	656.2	43.4752	43.4305	656.8	55.5821	54.9158	656.5	63.9719	62.8533
657.9	5.4876	5.5591	657.4	10.157	10.4537	658	17.6886	18.5925	657.8	30.6876	30.2154	657.2	43.4568	43.4223	657.8	55.634	54.9054	657.5	63.9319	62.8413
658.9	5.43143	5.55807	658.4	9.98906	10.4518	659	17.7043	18.5891	658.8	30.7178	30.2097	658.2	43.537	43.4141	658.8	55.5962	54.895	658.5	63.9327	62.8293
659.9	5.49176	5.55704	659.4	9.90983	10.4498	660	17.7613	18.5856	659.8	30.7821	30.2041	659.2	43.5295	43.4059	659.8	55.4453	54.8845	659.5	63.96	62.8174
660.9	5.39455	5.556	660.4	10.1302	10.4479	661	17.6848	18.5821	660.8	30.8088	30.1984	660.2	43.4973	43.3977	660.8	55.5361	54.8741	660.5	64.0443	62.8054
661.9	5.33269	5.55497	661.4	9.99612	10.4459	662	17.6015	18.5786	661.8	30.6169	30.1927	661.2	43.6722	43.3895	661.8	55.4086	54.8637	661.5	64.0751	62.7934
662.9	5.33856	5.55393	662.4	9.96248	10.444	663	17.7125	18.5752	662.8	30.8081	30.187	662.2	43.4328	43.3813	662.8	55.4608	54.8533	662.5	63.9252	62.7815
663.9	5.38793	5.5529	663.4	10.0299	10.442	664	17.6094	18.5717	663.8	30.769	30.1814	663.2	43.6489	43.3731	663.8	55.5471	54.8429	663.5	63.9319	62.7695
664.9	5.45058	5.55187	664.4	10.0916	10.4401	665	17.5254	18.5682	664.8	30.6123	30.1757	664.2	43.6239	43.3649	664.8	55.4205	54.8324	664.5	63.8977	62.7575
665.9	5.26513	5.55084	665.4	10.1373	10.4381	666	17.6102	18.5647	665.8	30.5969	30.17	665.2	43.4846	43.3567	665.8	55.4331	54.822	665.5	63.9441	62.7456
666.9	5.33513	5.5498	666.4	9.99337	10.4362	667	17.7059	18.5613	666.8	30.8032	30.1643	666.2	43.604	43.3485	666.8	55.5797	54.8116	666.5	63.7858	62.7336
667.9	5.36202	5.54877	667.4	9.91751	10.4342	668	17.7365	18.5578	667.8	30.5834	30.1587	667.2	43.6461	43.3403	667.8	55.5106	54.8012	667.5	63.8351	62.7217
668.9	5.31634	5.54774	668.4	9.97205	10.4323	669	17.5012	18.5543	668.8	30.4914	30.153	668.2	43.442	43.3321	668.8	55.3335	54.7908	668.5	63.7203	62.7097
669.9	5.26745	5.54671	669.4	9.76872	10.4303	670	17.5873	18.5509	669.8	30.633	30.1473	669.2	43.5754	43.3239	669.8	55.4454	54.7804	669.5	63.575	62.6978
670.9	5.23479	5.54568	670.4	9.94919	10.4284	671	17.5129	18.5474	670.8	30.5573	30.1417	670.2	43.5691	43.3157	670.8	55.3803	54.77	670.5	63.591	62.6858
671.9	5.25936	5.54464	671.4	9.90692	10.4265	672	17.6708	18.5439	671.8	30.5774	30.136	671.2	43.4554	43.3076	671.8	55.4586	54.7596	671.5	63.6353	62.6739
672.9	5.50691	5.54361	672.4	10.0166	10.4245	673	17.6755	18.5404	672.8	30.6057	30.1303	672.2	43.6047	43.2994	672.8	55.4618	54.7492	672.5	63.742	62.662
673.9	5.36339	5.54258	673.4	9.98606	10.4226	674	17.6058	18.537	673.8	30.4896	30.1247	673.2	43.7309	43.2912	673.8	55.527	54.7388	673.5	63.8445	62.65
674.9	5.35021	5.54155	674.4	9.96233	10.4206	675	17.7781	18.5335	674.8	30.6698	30.119	674.2	43.4064	43.283	674.8	55.5654	54.7284	674.5	63.7946	62.6381
675.9	5.40425	5.54052	675.4	9.99933	10.4187	676	17.7742	18.53	675.8	30.5412	30.1134	675.2	43.6907	43.2748	675.8	55.5489	54.718	675.5	63.8463	62.6261
676.9	5.38444	5.53949	676.4	9.89913	10.4167	677	17.6303	18.5266	676.8	30.5584	30.1077	676.2	43.6164	43.2667	676.8	55.5626	54.7076	676.5	63.9177	62.6142
677.9	5.43418	5.53846	677.4	10.0615	10.4148	678	17.6745	18.5231	677.8	30.6069	30.102	677.2	43.4539	43.2585	677.8	55.5951	54.6972	677.5	63.9879	62.6023
678.9	5.53978	5.53743	678.4	9.96819	10.4129	679	17.7143	18.5197	678.8	30.6189	30.0964	678.2	43.6717	43.2503	678.8	55.4282	54.6869	678.5	63.8198	62.5904
679.9	5.53043	5.5364	679.4	9.9552	10.4109	680	17.7431	18.5162	679.8	30.6152	30.0907	679.2	43.5007	43.2421	679.8	55.4557	54.6765	679.5	63.7747	62.5784
680.9	5.69753	5.53537	680.4	10.1413	10.409	681	17.8041	18.5127	680.8	30.6814	30.0851	680.2	43.444	43.234	680.8	55.7309	54.6661	680.5	64.0522	62.5665

## Sheet: SPR B3-1 HexaPro-SSdstalk
Cycle: 15Fab 3.125 nM_X	Cycle: 15 Fab3.125 nM_Y	Fitted Cycle: 15Fab 3.125 nM_Y	Cycle: 20Fab 6.25 nM_X	Cycle: 20 Fab6.25 nM_Y	Fitted Cycle: 20Fab 6.25 nM_Y	Cycle: 25Fab 12.5 nM_X	Cycle: 25 Fab12.5 nM_Y	Fitted Cycle: 25Fab 12.5 nM_Y	Cycle: 30Fab 25 nM_X	Cycle: 30 Fab25 nM_Y	Fitted Cycle: 30Fab 25 nM_Y	Cycle: 35Fab 50 nM_X	Cycle: 35 Fab50 nM_Y	Fitted Cycle: 35Fab 50 nM_Y	Cycle: 40Fab 100 nM_X	Cycle: 40 Fab100 nM_Y	Fitted Cycle: 40Fab 100 nM_Y	Cycle: 45Fab 200 nM_X	Cycle: 45 Fab200 nM_Y	Fitted Cycle: 45Fab 200 nM_Y
-59.5	0.059021	0	-59.8	0.167133	0	-59.7	0.171246	0	-59.3	0.341876	0	-59.8	0.347644	0	-59.1	0.261908	0	-59.4	0.152551	0
-58.5	-0.0595245	0	-58.8	0.103308	0	-58.7	0.225106	0	-58.3	0.330191	0	-58.8	0.30216	0	-58.1	0.145413	0	-58.4	0.0849184	0
-57.5	-0.0803986	0	-57.8	0.0223811	0	-57.7	0.173037	0	-57.3	0.197506	0	-57.8	0.141156	0	-57.1	-0.0483308	0	-57.4	-0.0501036	0
-56.5	-0.0905762	0	-56.8	-0.0557553	0	-56.7	0.238648	0	-56.3	0.16507	0	-56.8	0.145447	0	-56.1	-0.0998839	0	-56.4	-0.155548	0
-55.5	-0.168884	0	-55.8	0.0640017	0	-55.7	0.203485	0	-55.3	0.424872	0	-55.8	0.367957	0	-55.1	0.221478	0	-55.4	0.17171	0
-54.5	0.0969391	0	-54.8	0.173303	0	-54.7	0.242422	0	-54.3	0.290231	0	-54.8	0.00771	0	-54.1	-0.105435	0	-54.4	-0.045703	0
-53.5	0.00317	0	-53.8	0.0775149	0	-53.7	0.344055	0	-53.3	0.487793	0	-53.8	0.16388	0	-53.1	0.0436097	0	-53.4	0.0290526	0
-52.5	-0.0907745	0	-52.8	0.164233	0	-52.7	0.293851	0	-52.3	0.379031	0	-52.8	0.192798	0	-52.1	0.258688	0	-52.4	-0.0334533	0
-51.5	0.0965424	0	-51.8	0.361822	0	-51.7	0.2324	0	-51.3	0.402182	0	-51.8	0.172796	0	-51.1	0.167294	0	-51.4	0.100299	0
-50.5	0.108627	0	-50.8	0.234393	0	-50.7	0.241086	0	-50.3	0.343112	0	-50.8	0.0305051	0	-50.1	-0.0109956	0	-50.4	0.0133302	0
-49.5	0.0672455	0	-49.8	0.15221	0	-49.7	0.270932	0	-49.3	0.524998	0	-49.8	0.1534	0	-49.1	0.350424	0	-49.4	0.158166	0
-48.5	0.114883	0	-48.8	0.41914	0	-48.7	0.230136	0	-48.3	0.506405	0	-48.8	0.0891231	0	-48.1	0.188241	0	-48.4	0.0746523	0
-47.5	-0.0446625	0	-47.8	0.205243	0	-47.7	0.179782	0	-47.3	0.335263	0	-47.8	0.209576	0	-47.1	0.098123	0	-47.4	0.0685182	0
-46.5	0.066864	0	-46.8	0.246442	0	-46.7	0.263843	0	-46.3	0.396192	0	-46.8	0.107404	0	-46.1	0.111536	0	-46.4	0.172888	0
-45.5	0.170776	0	-45.8	0.299163	0	-45.7	0.0970454	0	-45.3	0.305541	0	-45.8	0.128906	0	-45.1	0.092407	0	-45.4	0.161957	0
-44.5	-0.0132141	0	-44.8	0.267755	0	-44.7	-0.0649352	0	-44.3	0.423364	0	-44.8	0.133814	0	-44.1	0.211993	0	-44.4	0.177106	0
-43.5	-0.1978	0	-43.8	0.182665	0	-43.7	-0.0405921	0	-43.3	0.0763571	0	-43.8	0.141314	0	-43.1	0.0514126	0	-43.4	0.0222415	0
-42.5	-0.0690765	0	-42.8	0.142194	0	-42.7	-0.167507	0	-42.3	0.0583472	0	-42.8	0.00319	0	-42.1	0.147623	0	-42.4	-0.0155581	0
-41.5	-0.0985718	0	-41.8	0.211438	0	-41.7	-0.0041	0	-41.3	0.107861	0	-41.8	0.105206	0	-41.1	-0.000464	0	-41.4	0.0401369	0
-40.5	-0.0786591	0	-40.8	0.0559757	0	-40.7	0.0361422	0	-40.3	0.201194	0	-40.8	0.0661686	0	-40.1	0.141324	0	-40.4	-0.119245	0
-39.5	0.0791473	0	-39.8	0.0911988	0	-39.7	0.0208161	0	-39.3	0.316129	0	-39.8	0.038495	0	-39.1	0.261423	0	-39.4	0.116553	0
-38.5	0.00748	0	-38.8	0.172826	0	-38.7	0.0456169	0	-38.3	0.179601	0	-38.8	0.0865528	0	-38.1	-0.166126	0	-38.4	-0.170941	0
-37.5	0.071167	0	-37.8	0.0563608	0	-37.7	-0.0527277	0	-37.3	0.0154672	0	-37.8	-0.204931	0	-37.1	0.0403629	0	-37.4	-0.0149417	0
-36.5	0.110031	0	-36.8	0.0184755	0	-36.7	-0.0806548	0	-36.3	0.141049	0	-36.8	0.100141	0	-36.1	0.146005	0	-36.4	0.0725769	0
-35.5	0.00533	0	-35.8	0.125237	0	-35.7	0.0187587	0	-35.3	0.0634545	0	-35.8	-0.0883857	0	-35.1	0.0752286	0	-35.4	-0.0164365	0
-34.5	-0.212265	0	-34.8	-0.0784973	0	-34.7	-0.0391937	0	-34.3	-0.0469269	0	-34.8	-0.274176	0	-34.1	0.0485871	0	-34.4	-0.138995	0
-33.5	-0.11499	0	-33.8	-0.105762	0	-33.7	-0.08302	0	-33.3	0.0832336	0	-33.8	-0.128772	0	-33.1	0.0612427	0	-33.4	-0.05047	0
-32.5	-0.0489807	0	-32.8	0.0478212	0	-32.7	0.0798036	0	-32.3	0.0434572	0	-32.8	-0.0763548	0	-32.1	0.125855	0	-32.4	-0.0158692	0
-31.5	-0.210281	0	-31.8	-0.0845831	0	-31.7	0.0188625	0	-31.3	-0.0455969	0	-31.8	-0.0700873	0	-31.1	-0.0534273	0	-31.4	-0.0479063	0
-30.5	-0.159882	0	-30.8	-0.14223	0	-30.7	-0.0566832	0	-30.3	0.0170718	0	-30.8	-0.127337	0	-30.1	-0.139838	0	-30.4	-0.173608	0
-29.5	-0.0235596	0	-29.8	0.0354985	0	-29.7	-0.0012	0	-29.3	0.0729436	0	-29.8	0.0222539	0	-29.1	0.0293092	0	-29.4	-0.0134401	0
-28.5	-0.00618	0	-28.8	0.0330629	0	-28.7	0.121707	0	-28.3	0.0531282	0	-28.8	-0.042285	0	-28.1	0.198862	0	-28.4	-0.0839783	0
-27.5	-0.163422	0	-27.8	-0.0193554	0	-27.7	0.00129	0	-27.3	0.0497059	0	-27.8	0.18734	0	-27.1	-0.106946	0	-27.4	-0.0682247	0
-26.5	-0.123184	0	-26.8	-0.021863	0	-26.7	0.120572	0	-26.3	0.0179167	0	-26.8	0.000445	0	-26.1	-0.0580536	0	-26.4	-0.0726074	0
-25.5	-0.144669	0	-25.8	0.107287	0	-25.7	-0.0816073	0	-25.3	-0.0130893	0	-25.8	-0.0149356	0	-25.1	-0.0153901	0	-25.4	-0.174628	0
-24.5	-0.117722	0	-24.8	0.0732854	0	-24.7	-0.0187344	0	-24.3	-0.110354	0	-24.8	-0.155169	0	-24.1	0.00178	0	-24.4	-0.237146	0
-23.5	-0.201721	0	-23.8	0.03642	0	-23.7	-0.0595823	0	-23.3	-0.065997	0	-23.8	-0.040881	0	-23.1	-0.110632	0	-23.4	-0.130182	0
-22.5	-0.192337	0	-22.8	-0.0571778	0	-22.7	-0.137082	0	-22.3	0.0126922	0	-22.8	-0.0375855	0	-22.1	-0.0150055	0	-22.4	-0.266809	0
-21.5	-0.217911	0	-21.8	0.0166562	0	-21.7	0.0334074	0	-21.3	-0.0132968	0	-21.8	-0.0579288	0	-21.1	-0.0218476	0	-21.4	-0.123462	0
-20.5	-0.179428	0	-20.8	-0.128741	0	-20.7	-0.101071	0	-20.3	-0.0889618	0	-20.8	-0.137286	0	-20.1	0.122751	0	-20.4	-0.121729	0
-19.5	-0.0622406	0	-19.8	-0.058099	0	-19.7	0.139627	0	-19.3	0.0691745	0	-19.8	0.101325	0	-19.1	0.0733613	0	-19.4	0.0280333	0
-18.5	-0.0991669	0	-18.8	-0.110786	0	-18.7	0.0674952	0	-18.3	-0.0328896	0	-18.8	0.030297	0	-18.1	0.0147428	0	-18.4	-0.0846128	0
-17.5	-0.143112	0	-17.8	-0.104589	0	-17.7	-0.014657	0	-17.3	0.00706	0	-17.8	0.0294442	0	-17.1	0.0772433	0	-17.4	0.00694	0
-16.5	-0.0747681	0	-16.8	-0.0250859	0	-16.7	0.0429074	0	-16.3	0.0451655	0	-16.8	0.0519099	0	-16.1	-0.0386965	0	-16.4	0.0650636	0
-15.5	0.0424194	0	-15.8	0.0375859	0	-15.7	0.0556461	0	-15.3	0.0683782	0	-15.8	0.10561	0	-15.1	0.121405	0	-15.4	0.169031	0
-14.5	0.131119	0	-14.8	0.0535388	0	-14.7	0.0198081	0	-14.3	-0.021916	0	-14.8	0.0687975	0	-14.1	-0.030692	0	-14.4	-0.0253231	0
-13.5	0.0457764	0	-13.8	-0.124285	0	-13.7	-0.131085	0	-13.3	0.0223519	0	-13.8	-0.0894645	0	-13.1	-0.027136	0	-13.4	-0.0681399	0
-12.5	-0.185486	0	-12.8	0.0478204	0	-12.7	0.082336	0	-12.3	-0.0563361	0	-12.8	0.0916131	0	-12.1	-0.0817568	0	-12.4	-0.0389097	0
-11.5	-0.120255	0	-11.8	-0.0611449	0	-11.7	0.0288118	0	-11.3	0.0100679	0	-11.8	-0.157977	0	-11.1	-0.0387786	0	-11.4	-0.0900818	0
-10.5	-0.00249	0	-10.8	0.00338	0	-10.7	0.0621616	0	-10.3	0.0861241	0	-10.8	-0.00828	0	-10.1	0.0549226	0	-10.4	0.101556	0
-9.5	0.0293732	0	-9.8	0.112511	0	-9.7	-0.0350745	0	-9.3	-0.126792	0	-9.8	0.0383535	0	-9.1	-0.0883151	0	-9.4	-0.0967892	0
-8.5	-0.104416	0	-8.8	-0.105584	0	-8.7	-0.236288	0	-8.3	-0.0232327	0	-8.8	-0.132898	0	-8.1	-0.027896	0	-8.4	-0.0117311	0
-7.5	0.148499	0	-7.8	0.00135	0	-7.7	-0.0836851	0	-7.3	-0.0422604	0	-7.8	0.0420291	0	-7.1	0.102612	0	-7.4	0.0251342	0
-6.5	0.035202	0	-6.8	0.065076	0	-6.7	0.0900606	0	-6.3	0.0484287	0	-6.8	0.00419	0	-6.1	-0.0296538	0	-6.4	-0.00509	0
-5.5	-0.0370789	0	-5.8	0.0354739	0	-5.7	0.112232	0	-5.3	0.0246707	0	-5.8	0.0124636	0	-5.1	0.0419862	0	-5.4	0.0263732	0
-4.5	0.0551147	0	-4.8	-0.0637456	0	-4.7	0.0372555	0	-4.3	0.0348262	0	-4.8	0.0956782	0	-4.1	-0.0896486	0	-4.4	-0.0439268	0
-3.5	-0.0681152	0	-3.8	-0.0508602	0	-3.7	0.0620608	0	-3.3	0.0307133	0	-3.8	-0.0289486	0	-3.1	0.0328004	0	-3.4	-0.143549	0
-2.5	0.490662	0	-2.8	0.298511	0	-2.7	0.342175	0	-2.3	0.823261	0	-2.8	0.488788	0	-2.1	0.845435	0	-2.4	0.672937	0
-1.5	2.30846	0	-1.8	1.47175	0	-1.7	1.22894	0	-1.3	3.29708	0	-1.8	1.52219	0	-1.1	-6.78219	0	-1.4	2.10975	0
-0.5	-9.73921	0	-0.799995	-5.86613	0	-0.699997	-12.9855	0	-0.299995	-28.1974	0	-0.799995	-22.3258	0	-0.0999985	-44.0462	0	-0.400002	-51.6203	0
0.5	-7.55446	0.297196	0.200005	-15.0594	0.631855	0.300003	-20.8193	0.986496	0.700005	-23.4251	2.11825	0.200005	-32.7601	1.33226	0.900002	-25.8319	4.09224	0.599998	-37.8964	5.24857
1.5	-3.08217	0.43352	1.2	-8.01524	0.904568	1.3	-9.77868	1.53105	1.7	-7.48602	3.2011	1.2	-12.9812	3.49722	1.9	-1.72994	8.30318	1.6	-3.0429	13.505
2.5	-0.261093	0.56949	2.2	-2.53452	1.17636	2.3	-2.34997	2.07291	2.7	-0.762714	4.27519	2.2	-0.386051	5.63111	2.9	7.78185	12.4002	2.6	14.0914	21.3302
3.5	0.41861	0.705105	3.2	-0.434291	1.44722	3.3	0.606042	2.61208	3.7	2.63559	5.34055	3.2	4.66028	7.73421	3.9	13.7612	16.3853	3.6	24.1683	28.7395
4.5	0.733841	0.840367	4.2	1.19089	1.71717	4.3	2.43791	3.14857	4.7	4.91112	6.39724	4.2	8.25693	9.80683	4.9	18.4307	20.2607	4.6	32.0113	35.7483
5.5	0.814499	0.975276	5.2	1.72408	1.9862	5.3	3.0299	3.68239	5.7	6.31836	7.44531	5.2	11.2136	11.8493	5.9	22.7637	24.0283	5.6	39.275	42.3721
6.5	0.745743	1.10983	6.2	1.73344	2.25432	6.3	3.38263	4.21355	6.7	6.98669	8.48481	6.2	13.4175	13.8618	6.9	26.543	27.6903	6.6	45.9804	48.6267
7.5	0.972687	1.24404	7.2	1.67023	2.52153	7.3	3.57007	4.74206	7.7	7.74225	9.51579	7.2	15.089	15.8448	7.9	30.2342	31.2487	7.6	52.1096	54.5274
8.5	1.20552	1.3779	8.2	1.86541	2.78783	8.3	4.2214	5.26794	8.7	8.79093	10.5383	8.2	17.0217	17.7985	8.9	33.903	34.7058	8.6	58.0377	60.0897
9.5	1.38776	1.5114	9.2	2.4158	3.05322	9.3	5.08878	5.79118	9.7	10.2313	11.5524	9.2	19.0412	19.7232	9.9	37.529	38.0634	9.6	63.5638	65.3289
10.5	1.4389	1.64456	10.2	2.83509	3.31771	10.3	5.70345	6.31181	10.7	11.3135	12.5581	10.2	21.0812	21.6193	10.9	40.8254	41.3239	10.6	68.4756	70.2598
11.5	1.44261	1.77737	11.2	3.1139	3.5813	11.3	6.19788	6.82983	11.7	12.4133	13.5555	11.2	23.1866	23.487	11.9	44.1516	44.4892	11.6	73.3047	74.8973
12.5	1.72894	1.90984	12.2	3.1632	3.84399	12.3	6.64351	7.34525	12.7	13.2512	14.5446	12.2	25.0582	25.3266	12.9	47.297	47.5615	12.6	77.8475	79.2557
13.5	1.81705	2.04195	13.2	3.54399	4.10578	13.3	7.07579	7.85809	13.7	14.215	15.5255	13.2	26.9729	27.1385	13.9	50.2889	50.5429	13.6	82.1453	83.3491
14.5	2.00513	2.17373	14.2	3.87072	4.36668	14.3	7.72548	8.36834	14.7	15.1029	16.4983	14.2	28.5946	28.923	14.9	53.2726	53.4353	14.6	85.986	87.1912
15.5	2.20631	2.30515	15.2	4.08806	4.62669	15.3	8.24756	8.87603	15.7	16.1972	17.4629	15.2	30.4256	30.6802	15.9	56.0495	56.2409	15.6	89.5951	90.7951
16.5	2.40886	2.43624	16.2	4.42954	4.88581	16.3	8.88597	9.38116	16.7	17.2076	18.4194	16.2	32.187	32.4107	16.9	58.8823	58.9618	16.6	92.948	94.1736
17.5	2.44518	2.56698	17.2	4.69144	5.14405	17.3	9.34401	9.88374	17.7	18.2773	19.3679	17.2	34.1438	34.1146	17.9	61.767	61.5999	17.6	96.2137	97.3392
18.5	2.54694	2.69738	18.2	4.90564	5.4014	18.3	9.87061	10.3838	18.7	19.0702	20.3085	18.2	35.9205	35.7923	18.9	64.2901	64.1572	18.6	99.0759	100.304
19.5	2.5856	2.82743	19.2	5.23002	5.65787	19.3	10.4259	10.8813	19.7	20.1711	21.2411	19.2	37.5086	37.444	19.9	66.8174	66.6358	19.6	101.921	103.078
20.5	2.73131	2.95715	20.2	5.40135	5.91346	20.3	10.7749	11.3763	20.7	21.0257	22.1659	20.2	39.149	39.0701	20.9	69.2116	69.0376	20.6	104.453	105.674
21.5	2.95378	3.08653	21.2	5.75261	6.16818	21.3	11.3864	11.8688	21.7	22.0982	23.0828	21.2	40.7862	40.6709	21.9	71.6002	71.3646	21.6	106.798	108.102
22.5	3.00319	3.21556	22.2	5.90104	6.42202	22.3	11.9186	12.3588	22.7	22.9402	23.992	22.2	42.5456	42.2467	22.9	73.6493	73.6187	22.6	108.993	110.371
23.5	3.09636	3.34426	23.2	6.03008	6.67499	23.3	12.2382	12.8463	23.7	23.8749	24.8935	23.2	43.8614	43.7977	23.9	76.0717	75.8018	23.6	111.075	112.491
24.5	3.49187	3.47263	24.2	6.3715	6.9271	24.3	12.8243	13.3313	24.7	24.8826	25.7872	24.2	45.7075	45.3243	24.9	78.2808	77.9157	24.6	113.055	114.472
25.5	3.54811	3.60065	25.2	6.7173	7.17834	25.3	13.4855	13.8138	25.7	25.8717	26.6734	25.2	47.2834	46.8268	25.9	80.2822	79.9623	25.6	114.959	116.321
26.5	3.59419	3.72834	26.2	7.12423	7.42871	26.3	13.9305	14.2939	26.7	26.742	27.552	26.2	48.8235	48.3054	26.9	82.2183	81.9435	26.6	116.503	118.047
27.5	3.77992	3.8557	27.2	7.428	7.67823	27.3	14.3793	14.7716	27.7	27.5154	28.423	27.2	50.2304	49.7605	27.9	84.1315	83.861	27.6	118.153	119.658
28.5	4.01003	3.98272	28.2	7.59142	7.92688	28.3	14.8823	15.2468	28.7	28.5476	29.2866	28.2	51.6477	51.1924	28.9	86.0982	85.7165	28.6	119.531	121.16
29.5	4.14322	4.1094	29.2	7.86729	8.17468	29.3	15.2463	15.7195	29.7	29.3817	30.1428	29.2	52.9412	52.6013	29.9	87.7773	87.5118	29.6	120.851	122.561
30.5	4.24596	4.23576	30.2	8.05728	8.42163	30.3	15.9129	16.1899	30.7	30.1529	30.9916	30.2	54.4272	53.9876	30.9	89.5018	89.2487	30.6	122.153	123.867
31.5	4.36374	4.36178	31.2	8.2933	8.66772	31.3	16.3994	16.6578	31.7	31.1876	31.833	31.2	55.8418	55.3515	31.9	91.1311	90.9287	31.6	123.364	125.085
32.5	4.53561	4.48747	32.2	8.72689	8.91297	32.3	16.9533	17.1234	32.7	32.0841	32.6672	32.2	57.2742	56.6933	32.9	92.8405	92.5534	32.6	124.417	126.22
33.5	4.76802	4.61283	33.2	8.82001	9.15737	33.3	17.3293	17.5865	33.7	33.0498	33.4942	33.2	58.5161	58.0133	33.9	94.3716	94.1246	33.6	125.322	127.277
34.5	4.75375	4.73786	34.2	9.02173	9.40093	34.3	17.7246	18.0473	34.7	33.8877	34.3139	34.2	59.9417	59.3119	34.9	95.8717	95.6437	34.6	126.439	128.262
35.5	4.80981	4.86257	35.2	9.21761	9.64364	35.3	18.1008	18.5057	35.7	34.5736	35.1266	35.2	61.079	60.5892	35.9	97.3999	97.1123	35.6	127.338	129.179
36.5	5.02953	4.98694	36.2	9.53242	9.88552	36.3	18.6866	18.9617	36.7	35.4609	35.9322	36.2	62.5028	61.8455	36.9	98.6092	98.5319	36.6	128.116	130.034
37.5	5.161	5.11099	37.2	9.60781	10.1266	37.3	19.0895	19.4154	37.7	36.1619	36.7307	37.2	63.6942	63.0813	37.9	99.9953	99.904	37.6	128.98	130.829
38.5	5.41254	5.23471	38.2	10.1119	10.3668	38.3	19.6827	19.8668	38.7	37.062	37.5222	38.2	64.9471	64.2966	38.9	101.305	101.23	38.6	129.688	131.569
39.5	5.49634	5.3581	39.2	10.3023	10.6061	39.3	20.1105	20.3158	39.7	37.9104	38.3068	39.2	66.175	65.4919	39.9	102.52	102.511	39.6	130.302	132.258
40.5	5.47818	5.48117	40.2	10.5548	10.8447	40.3	20.5179	20.7625	40.7	38.6264	39.0846	40.2	67.2849	66.6673	40.9	103.689	103.749	40.6	130.87	132.9
41.5	5.48579	5.60392	41.2	10.7785	11.0824	41.3	20.9057	21.2069	41.7	39.3589	39.8554	41.2	68.4504	67.8232	41.9	104.924	104.945	41.6	131.548	133.497
42.5	5.61528	5.72634	42.2	10.9868	11.3193	42.3	21.3723	21.6489	42.7	40.1088	40.6195	42.2	69.5056	68.9598	42.9	105.91	106.1	42.6	131.853	134.052
43.5	5.70377	5.84844	43.2	11.1995	11.5554	43.3	21.7429	22.0887	43.7	41.0378	41.3769	43.2	70.6727	70.0773	43.9	107.114	107.216	43.6	132.524	134.568
44.5	6.00377	5.97022	44.2	11.5817	11.7906	44.3	22.4448	22.5262	44.7	41.9468	42.1275	44.2	71.8118	71.1762	44.9	108.282	108.293	44.6	133.318	135.049
45.5	6.23796	6.09168	45.2	12.0123	12.0251	45.3	22.9058	22.9614	45.7	42.6659	42.8715	45.2	72.9619	72.2566	45.9	109.231	109.334	45.6	133.606	135.496
46.5	6.3317	6.21281	46.2	12.192	12.2587	46.3	23.362	23.3944	46.7	43.2636	43.6089	46.2	74.1401	73.3187	46.9	110.141	110.339	46.6	134.051	135.912
47.5	6.43346	6.33363	47.2	12.3504	12.4915	47.3	23.7323	23.8251	47.7	44.0074	44.3397	47.2	75.0309	74.3629	47.9	111.135	111.309	47.6	134.459	136.298
48.5	6.5565	6.45413	48.2	12.6653	12.7235	48.3	24.1358	24.2535	48.7	44.8242	45.064	48.2	76.0352	75.3895	48.9	112.186	112.246	48.6	134.764	136.658
49.5	6.63658	6.5743	49.2	12.9357	12.9547	49.3	24.5311	24.6798	49.7	45.4887	45.7819	49.2	77.1068	76.3985	49.9	112.931	113.15	49.6	135.142	136.992
50.5	6.6815	6.69417	50.2	13.1561	13.1851	50.3	25.0188	25.1038	50.7	46.2482	46.4934	50.2	78.1034	77.3904	50.9	113.785	114.022	50.6	135.59	137.303
51.5	7.01469	6.81371	51.2	13.3785	13.4147	51.3	25.61	25.5255	51.7	46.9644	47.1984	51.2	79.2692	78.3654	51.9	114.681	114.865	51.6	135.777	137.592
52.5	6.88832	6.93294	52.2	13.7569	13.6435	52.3	26.0061	25.9451	52.7	47.6945	47.8972	52.2	80.062	79.3237	52.9	115.342	115.678	52.6	136.06	137.861
53.5	7.01196	7.05186	53.2	13.8624	13.8714	53.3	26.3656	26.3625	53.7	48.3823	48.5897	53.2	80.9522	80.2655	53.9	116.144	116.462	53.6	136.455	138.111
54.5	7.19049	7.17046	54.2	14.0842	14.0986	54.3	26.7927	26.7776	54.7	49.0853	49.2759	54.2	81.8084	81.1911	54.9	116.759	117.219	54.6	136.667	138.343
55.5	7.3143	7.28874	55.2	14.2601	14.325	55.3	27.1503	27.1906	55.7	49.8784	49.956	55.2	82.6559	82.1008	55.9	117.594	117.949	55.6	136.806	138.559
56.5	7.58539	7.40671	56.2	14.6135	14.5506	56.3	27.6325	27.6015	56.7	50.6423	50.63	56.2	83.5529	82.9948	56.9	118.284	118.654	56.6	137.247	138.76
57.5	7.4151	7.52438	57.2	14.8397	14.7755	57.3	27.9777	28.0101	57.7	51.2026	51.2978	57.2	84.5643	83.8733	57.9	118.776	119.334	57.6	137.28	138.946
58.5	7.70044	7.64173	58.2	14.9072	14.9995	58.3	28.4277	28.4167	58.7	51.8503	51.9596	58.2	85.3143	84.7366	58.9	119.496	119.99	58.6	137.627	139.119
59.5	7.80904	7.75877	59.2	15.3035	15.2227	59.3	28.7481	28.821	59.7	52.4174	52.6154	59.2	86.0024	85.5849	59.9	119.957	120.623	59.6	137.747	139.281
60.5	7.77213	7.87549	60.2	15.4472	15.4452	60.3	29.1933	29.2233	60.7	53.312	53.2652	60.2	86.9214	86.4184	60.9	120.553	121.233	60.6	138.038	139.43
61.5	7.91353	7.99191	61.2	15.6872	15.6669	61.3	29.5467	29.6234	61.7	53.9543	53.9092	61.2	87.8529	87.2374	61.9	121.117	121.822	61.6	138.182	139.57
62.5	8.14731	8.10803	62.2	15.8876	15.8878	62.3	29.9969	30.0214	62.7	54.5686	54.5472	62.2	88.5825	88.042	62.9	121.895	122.389	62.6	138.418	139.699
63.5	8.29498	8.22383	63.2	16.2636	16.1079	63.3	30.4697	30.4173	63.7	55.2188	55.1795	63.2	89.5683	88.8325	63.9	122.131	122.937	63.6	138.452	139.819
64.5	8.46645	8.33933	64.2	16.3776	16.3273	64.3	30.842	30.8111	64.7	55.9132	55.8059	64.2	90.3343	89.6092	64.9	122.909	123.465	64.6	138.688	139.931
65.5	8.48756	8.45452	65.2	16.7314	16.5459	65.3	31.3784	31.2028	65.7	56.6101	56.4267	65.2	91.1573	90.3721	65.9	123.308	123.974	65.6	138.856	140.035
66.5	8.53406	8.5694	66.2	16.8213	16.7637	66.3	31.5624	31.5924	66.7	57.1046	57.0417	66.2	91.71	91.1217	66.9	123.741	124.465	66.6	139.067	140.131
67.5	8.75006	8.68398	67.2	17.1199	16.9808	67.3	32.0931	31.98	67.7	57.7868	57.6511	67.2	92.4148	91.858	67.9	124.251	124.939	67.6	139.13	140.221
68.5	8.79985	8.79826	68.2	17.276	17.1971	68.3	32.4032	32.3655	68.7	58.3553	58.2549	68.2	93.1808	92.5812	68.9	124.631	125.395	68.6	139.297	140.304
69.5	8.87758	8.91223	69.2	17.4133	17.4126	69.3	32.6799	32.749	69.7	58.8179	58.8532	69.2	93.8219	93.2917	69.9	125.054	125.835	69.6	139.288	140.381
70.5	9.00357	9.0259	70.2	17.5929	17.6274	70.3	33.1872	33.1304	70.7	59.5583	59.4459	70.2	94.5871	93.9895	70.9	125.557	126.26	70.6	139.52	140.453
71.5	9.24301	9.13927	71.2	18.0431	17.8415	71.3	33.7023	33.5098	71.7	60.2292	60.0331	71.2	95.2397	94.675	71.9	125.985	126.669	71.6	139.724	140.52
72.5	9.33168	9.25234	72.2	18.2673	18.0547	72.3	34.0694	33.8871	72.7	60.9769	60.615	72.2	95.8455	95.3482	72.9	126.537	127.063	72.6	139.913	140.582
73.5	9.42485	9.3651	73.2	18.4487	18.2672	73.3	34.4039	34.2625	73.7	61.3654	61.1914	73.2	96.4218	96.0094	73.9	126.793	127.443	73.6	139.948	140.64
74.5	9.48581	9.47757	74.2	18.6395	18.479	74.3	34.8299	34.6358	74.7	61.9574	61.7625	74.2	97.0978	96.6588	74.9	126.976	127.81	74.6	139.993	140.693
75.5	9.71724	9.58974	75.2	18.8448	18.69	75.3	35.1202	35.0071	75.7	62.5445	62.3283	75.2	97.946	97.2965	75.9	127.573	128.163	75.6	140.056	140.743
76.5	9.74791	9.70161	76.2	19.1411	18.9003	76.3	35.5291	35.3765	76.7	63.1844	62.8888	76.2	98.5271	97.9228	76.9	127.765	128.503	76.6	140.078	140.79
77.5	9.79086	9.81318	77.2	19.2114	19.1099	77.3	35.9943	35.7439	77.7	63.6282	63.4441	77.2	99.0521	98.5379	77.9	128.06	128.832	77.6	140.09	140.833
78.5	10.0942	9.92446	78.2	19.5266	19.3187	78.3	36.3923	36.1093	78.7	64.3498	63.9943	78.2	99.6368	99.1419	78.9	128.635	129.148	78.6	140.29	140.872
79.5	10.2542	10.0354	79.2	19.708	19.5267	79.3	36.6517	36.4727	79.7	64.7849	64.5393	79.2	100.269	99.735	79.9	128.828	129.453	79.6	140.437	140.91
80.5	10.2254	10.1461	80.2	19.8441	19.7341	80.3	37.1103	36.8342	80.7	65.3708	65.0792	80.2	100.725	100.317	80.9	128.995	129.747	80.6	140.647	140.944
81.5	10.3993	10.2565	81.2	20.2168	19.9406	81.3	37.4602	37.1938	81.7	65.974	65.6141	81.2	101.271	100.889	81.9	129.385	130.03	81.6	140.633	140.976
82.5	10.4887	10.3666	82.2	20.4475	20.1465	82.3	37.778	37.5514	82.7	66.509	66.1439	82.2	102.001	101.451	82.9	129.629	130.303	82.6	140.75	141.006
83.5	10.5096	10.4764	83.2	20.6603	20.3516	83.3	38.2314	37.9071	83.7	67.0482	66.6688	83.2	102.483	102.002	83.9	129.911	130.566	83.6	140.847	141.034
84.5	10.5852	10.5859	84.2	20.8193	20.556	84.3	38.5644	38.2609	84.7	67.5023	67.1887	84.2	103.045	102.544	84.9	130.082	130.819	84.6	140.853	141.059
85.5	10.7557	10.6951	85.2	20.9107	20.7597	85.3	38.7403	38.6127	85.7	67.9259	67.7038	85.2	103.359	103.075	85.9	130.493	131.063	85.6	140.85	141.083
86.5	10.9014	10.8041	86.2	21.2286	20.9627	86.3	39.1525	38.9627	86.7	68.6926	68.214	86.2	104.063	103.597	86.9	130.775	131.299	86.6	140.931	141.105
87.5	11.0624	10.9127	87.2	21.5338	21.1649	87.3	39.5403	39.3108	87.7	69.1158	68.7194	87.2	104.641	104.109	87.9	130.754	131.525	87.6	141.086	141.126
88.5	11.0121	11.021	88.2	21.6226	21.3665	88.3	39.9665	39.657	88.7	69.6747	69.22	88.2	105.025	104.612	88.9	131.153	131.744	88.6	141.111	141.145
89.5	11.1543	11.1291	89.2	21.7557	21.5673	89.3	40.1955	40.0013	89.7	70.118	69.7159	89.2	105.499	105.106	89.9	131.278	131.954	89.6	141.2	141.163
90.5	11.1717	11.2369	90.2	21.9493	21.7674	90.3	40.5994	40.3437	90.7	70.5629	70.2071	90.2	105.958	105.591	90.9	131.447	132.157	90.6	141.245	141.179
91.5	11.336	11.3444	91.2	22.0273	21.9667	91.3	40.8798	40.6844	91.7	71.0751	70.6937	91.2	106.288	106.067	91.9	131.745	132.353	91.6	141.277	141.195
92.5	11.5334	11.4515	92.2	22.3091	22.1654	92.3	41.2189	41.0231	92.7	71.5993	71.1756	92.2	106.82	106.534	92.9	131.78	132.541	92.6	141.287	141.209
93.5	11.6102	11.5585	93.2	22.4905	22.3634	93.3	41.5256	41.36	93.7	72.1262	71.653	93.2	107.042	106.993	93.9	132.118	132.722	93.6	141.348	141.222
94.5	11.7778	11.6651	94.2	22.6423	22.5606	94.3	42.0871	41.6951	94.7	72.6045	72.1258	94.2	107.791	107.443	94.9	132.454	132.897	94.6	141.474	141.235
95.5	11.8551	11.7714	95.2	23.0814	22.7572	95.3	42.3952	42.0284	95.7	72.9398	72.5941	95.2	108.176	107.885	95.9	132.558	133.066	95.6	141.561	141.246
96.5	12.0819	11.8775	96.2	23.3271	22.9531	96.3	42.5923	42.3598	96.7	73.4849	73.0579	96.2	108.501	108.318	96.9	132.77	133.228	96.6	141.449	141.257
97.5	12.1883	11.9832	97.2	23.4487	23.1482	97.3	42.9436	42.6895	97.7	73.9285	73.5174	97.2	109	108.744	97.9	132.856	133.384	97.6	141.554	141.266
98.5	12.4219	12.0887	98.2	23.654	23.3427	98.3	43.2402	43.0173	98.7	74.5479	73.9724	98.2	109.381	109.162	98.9	133.191	133.535	98.6	141.462	141.276
99.5	12.3668	12.1939	99.2	23.8768	23.5365	99.3	43.635	43.3434	99.7	75.0257	74.4231	99.2	109.944	109.572	99.9	133.391	133.68	99.6	141.69	141.284
100.5	12.4657	12.2989	100.2	24.1112	23.7296	100.3	44.1474	43.6677	100.7	75.2868	74.8695	100.2	110.236	109.975	100.9	133.297	133.82	100.6	141.636	141.292
101.5	12.4243	12.4035	101.2	24.1264	23.922	101.3	44.2998	43.9902	101.7	75.6961	75.3116	101.2	110.571	110.37	101.9	133.351	133.954	101.6	141.661	141.299
102.5	12.602	12.5079	102.2	24.2483	24.1137	102.3	44.6045	44.3109	102.7	76.2121	75.7494	102.2	110.999	110.758	102.9	133.547	134.084	102.6	141.749	141.306
103.5	12.6008	12.6119	103.2	24.506	24.3047	103.3	45.0234	44.6299	103.7	76.5897	76.1831	103.2	111.375	111.138	103.9	133.672	134.209	103.6	141.782	141.313
104.5	12.7294	12.7157	104.2	24.6694	24.495	104.3	45.2663	44.9472	104.7	77.0461	76.6125	104.2	111.708	111.512	104.9	133.831	134.329	104.6	141.782	141.318
105.5	12.754	12.8193	105.2	24.9181	24.6847	105.3	45.6499	45.2627	105.7	77.3816	77.0379	105.2	112.091	111.879	105.9	133.954	134.445	105.6	141.761	141.324
106.5	12.809	12.9225	106.2	25.0591	24.8737	106.3	45.8879	45.5765	106.7	77.9057	77.4591	106.2	112.483	112.238	106.9	134.191	134.557	106.6	141.933	141.329
107.5	12.9516	13.0255	107.2	25.3032	25.062	107.3	46.1398	45.8885	107.7	78.1295	77.8763	107.2	112.751	112.591	107.9	134.224	134.665	107.6	141.825	141.334
108.5	13.0438	13.1282	108.2	25.4582	25.2496	108.3	46.5318	46.1989	108.7	78.6547	78.2895	108.2	112.951	112.938	108.9	134.499	134.768	108.6	141.899	141.338
109.5	13.3223	13.2306	109.2	25.7914	25.4366	109.3	46.9372	46.5075	109.7	79.1486	78.6986	109.2	113.358	113.278	109.9	134.632	134.868	109.6	141.942	141.342
110.5	13.2625	13.3328	110.2	25.9389	25.6228	110.3	47.1574	46.8144	110.7	79.4026	79.1039	110.2	113.584	113.612	110.9	134.692	134.964	110.6	141.963	141.346
111.5	13.2534	13.4346	111.2	26.0484	25.8085	111.3	47.4515	47.1197	111.7	79.8276	79.5051	111.2	113.823	113.939	111.9	134.659	135.057	111.6	142.035	141.35
112.5	13.5674	13.5362	112.2	26.2834	25.9934	112.3	47.7724	47.4233	112.7	80.3192	79.9025	112.2	114.247	114.26	112.9	134.918	135.146	112.6	142.111	141.353
113.5	13.6641	13.6376	113.2	26.4409	26.1777	113.3	48.1412	47.7252	113.7	80.7543	80.2961	113.2	114.46	114.576	113.9	135.238	135.232	113.6	142.275	141.356
114.5	13.7823	13.7386	114.2	26.6539	26.3613	114.3	48.3839	48.0254	114.7	81.1019	80.6858	114.2	114.938	114.885	114.9	135.187	135.315	114.6	142.349	141.359
115.5	13.8712	13.8394	115.2	26.7573	26.5443	115.3	48.742	48.324	115.7	81.4602	81.0717	115.2	115.11	115.189	115.9	135.185	135.395	115.6	142.19	141.361
116.5	13.8905	13.9399	116.2	26.8537	26.7266	116.3	48.9111	48.6209	116.7	81.9361	81.4539	116.2	115.403	115.486	116.9	135.433	135.472	116.6	142.229	141.364
117.5	14.1434	14.0402	117.2	27.2291	26.9083	117.3	49.2201	48.9162	117.7	82.4117	81.8323	117.2	115.831	115.779	117.9	135.563	135.546	117.6	142.357	141.366
118.5	14.1457	14.1401	118.2	27.4629	27.0893	118.3	49.5871	49.2098	118.7	82.6595	82.2071	118.2	116.077	116.066	118.9	135.577	135.617	118.6	142.518	141.368
119.5	14.2877	14.2398	119.2	27.537	27.2696	119.3	49.8094	49.5019	119.7	83.1342	82.5782	119.2	116.374	116.347	119.9	135.79	135.686	119.6	142.565	141.37
120.5	14.3241	14.3393	120.2	27.805	27.4493	120.3	50.2703	49.7923	120.7	83.437	82.9457	120.2	116.744	116.623	120.9	135.79	135.752	120.6	142.713	141.372
121.5	14.3286	14.4384	121.2	27.9189	27.6284	121.3	50.514	50.0811	121.7	83.8441	83.3096	121.2	116.766	116.894	121.9	135.796	135.815	121.6	142.538	141.374
122.5	14.5161	14.5374	122.2	28.0587	27.8068	122.3	50.7843	50.3683	122.7	84.2463	83.6699	122.2	117.088	117.16	122.9	136.041	135.877	122.6	142.59	141.375
123.5	14.7483	14.636	123.2	28.4842	27.9846	123.3	51.0165	50.6539	123.7	84.6165	84.0267	123.2	117.505	117.421	123.9	136.195	135.936	123.6	142.833	141.377
124.5	14.8411	14.7344	124.2	28.5969	28.1617	124.3	51.3798	50.9379	124.7	85.0904	84.38	124.2	117.849	117.677	124.9	136.123	135.993	124.6	142.807	141.378
125.5	14.9395	14.8325	125.2	28.9114	28.3382	125.3	51.6969	51.2204	125.7	85.3752	84.7298	125.2	118.123	117.928	125.9	136.29	136.047	125.6	142.757	141.379
126.5	14.8848	14.9303	126.2	28.8457	28.514	126.3	51.8055	51.5012	126.7	85.5427	85.0762	126.2	118.285	118.174	126.9	136.134	136.1	126.6	142.725	141.38
127.5	15.0194	15.0279	127.2	29.1299	28.6893	127.3	51.9801	51.7805	127.7	85.8744	85.4192	127.2	118.391	118.415	127.9	136.51	136.151	127.6	142.793	141.381
128.5	15.3376	15.1252	128.2	29.3231	28.8639	128.3	52.5156	52.0583	128.7	86.3561	85.7589	128.2	118.776	118.653	128.9	136.55	136.2	128.6	142.883	141.382
129.5	15.2836	15.2223	129.2	29.5114	29.0378	129.3	52.8216	52.3345	129.7	86.8127	86.0952	129.2	118.907	118.885	129.9	136.576	136.247	129.6	142.97	141.383
130.5	15.3989	15.3191	130.2	29.6982	29.2111	130.3	53.1558	52.6092	130.7	87.0714	86.4281	130.2	119.176	119.113	130.9	136.713	136.293	130.6	142.962	141.384
131.5	15.3938	15.4156	131.2	29.7876	29.3838	131.3	53.4887	52.8823	131.7	87.3596	86.7578	131.2	119.329	119.337	131.9	136.542	136.336	131.6	142.914	141.385
132.5	15.4165	15.5119	132.2	29.8984	29.5559	132.3	53.5842	53.1539	132.7	87.6075	87.0842	132.2	119.545	119.557	132.9	136.658	136.378	132.6	142.888	141.386
133.5	15.6977	15.6079	133.2	30.05	29.7274	133.3	53.9545	53.424	133.7	87.9598	87.4074	133.2	119.701	119.772	133.9	136.862	136.419	133.6	143.103	141.387
134.5	15.8518	15.7036	134.2	30.2685	29.8982	134.3	54.329	53.6926	134.7	88.4958	87.7275	134.2	119.988	119.984	134.9	136.997	136.458	134.6	143.133	141.387
135.5	15.9288	15.7991	135.2	30.4213	30.0684	135.3	54.5462	53.9597	135.7	88.7833	88.0443	135.2	120.197	120.191	135.9	137.15	136.496	135.6	143.076	141.388
136.5	15.9868	15.8944	136.2	30.7404	30.238	136.3	54.9179	54.2252	136.7	89.1554	88.358	136.2	120.568	120.394	136.9	137.264	136.532	136.6	143.37	141.388
137.5	15.9335	15.9894	137.2	30.8531	30.407	137.3	55.0608	54.4893	137.7	89.2343	88.6686	137.2	120.636	120.594	137.9	136.946	136.567	137.6	143.257	141.389
138.5	16.0842	16.0841	138.2	30.9243	30.5754	138.3	55.219	54.752	138.7	89.5055	88.9761	138.2	120.78	120.789	138.9	137.174	136.601	138.6	143.34	141.389
139.5	16.2757	16.1785	139.2	31.1486	30.7431	139.3	55.6462	55.0131	139.7	89.9708	89.2806	139.2	120.994	120.981	139.9	137.318	136.633	139.6	143.452	141.39
140.5	16.2981	16.2728	140.2	31.4268	30.9103	140.3	56.0238	55.2728	140.7	90.2757	89.5821	140.2	121.3	121.17	140.9	137.333	136.664	140.6	143.374	141.39
141.5	16.4229	16.3667	141.2	31.5341	31.0768	141.3	56.2213	55.531	141.7	90.6805	89.8805	141.2	121.547	121.355	141.9	137.618	136.694	141.6	143.494	141.391
142.5	16.4307	16.4604	142.2	31.9024	31.2428	142.3	56.4143	55.7878	142.7	90.8366	90.176	142.2	121.759	121.536	142.9	137.542	136.723	142.6	143.402	141.391
143.5	16.637	16.5539	143.2	31.9863	31.4081	143.3	56.5449	56.0431	143.7	91.2112	90.4685	143.2	121.795	121.714	143.9	137.554	136.751	143.6	143.444	141.391
144.5	16.6493	16.6471	144.2	32.1483	31.5728	144.3	56.9287	56.297	144.7	91.4172	90.7582	144.2	122.064	121.888	144.9	137.651	136.778	144.6	143.646	141.392
145.5	16.7491	16.74	145.2	32.1299	31.737	145.3	57.1724	56.5494	145.7	91.7935	91.0449	145.2	122.21	122.059	145.9	137.652	136.804	145.6	143.555	141.392
146.5	16.7924	16.8327	146.2	32.3625	31.9005	146.3	57.2894	56.8005	146.7	91.8812	91.3288	146.2	122.421	122.227	146.9	137.479	136.828	146.6	143.615	141.392
147.5	16.8856	16.9252	147.2	32.3484	32.0635	147.3	57.4908	57.0501	147.7	92.2505	91.6098	147.2	122.464	122.391	147.9	137.646	136.852	147.6	143.421	141.392
148.5	17.0485	17.0174	148.2	32.8458	32.2258	148.3	58.05	57.2983	148.7	92.6733	91.8881	148.2	122.736	122.553	148.9	137.754	136.875	148.6	143.626	141.393
149.5	17.0545	17.1093	149.2	33.028	32.3876	149.3	58.0758	57.5451	149.7	92.7131	92.1636	149.2	122.936	122.711	149.9	137.805	136.898	149.6	143.602	141.393
150.5	17.1534	17.201	150.2	33.0567	32.5487	150.3	58.3939	57.7906	150.7	92.9484	92.4363	150.2	122.997	122.866	150.9	137.978	136.919	150.6	143.589	141.393
151.5	17.3407	17.2925	151.2	33.2668	32.7093	151.3	58.6876	58.0346	151.7	93.49	92.7062	151.2	123.199	123.019	151.9	137.96	136.94	151.6	143.716	141.393
152.5	17.3991	17.3837	152.2	33.5242	32.8693	152.3	58.8698	58.2773	152.7	93.6469	92.9735	152.2	123.382	123.168	152.9	138.04	136.96	152.6	143.822	141.393
153.5	17.5006	17.4746	153.2	33.6216	33.0288	153.3	59.2178	58.5185	153.7	93.9575	93.2381	153.2	123.537	123.315	153.9	138.049	136.979	153.6	143.766	141.394
154.5	17.642	17.5654	154.2	33.8653	33.1876	154.3	59.4627	58.7585	154.7	94.3754	93.5	154.2	123.694	123.458	154.9	138.073	136.997	154.6	143.91	141.394
155.5	17.7833	17.6558	155.2	33.9353	33.3458	155.3	59.7249	58.997	155.7	94.4577	93.7594	155.2	123.837	123.599	155.9	137.931	137.015	155.6	143.902	141.394
156.5	17.8577	17.746	156.2	34.1031	33.5035	156.3	59.8334	59.2342	156.7	94.8234	94.0161	156.2	124.081	123.738	156.9	138.22	137.032	156.6	143.896	141.394
157.5	17.8793	17.836	157.2	34.2452	33.6606	157.3	60.1053	59.4701	157.7	94.9539	94.2702	157.2	124.307	123.873	157.9	138.278	137.048	157.6	143.93	141.394
158.5	17.8581	17.9257	158.2	34.4403	33.8172	158.3	60.4392	59.7046	158.7	95.1501	94.5218	158.2	124.24	124.006	158.9	138.164	137.064	158.6	143.86	141.394
159.5	17.9274	18.0152	159.2	34.5055	33.9731	159.3	60.6876	59.9378	159.7	95.4353	94.7708	159.2	124.304	124.137	159.9	138.277	137.079	159.6	143.777	141.394
160.5	18.1251	18.1045	160.2	34.7188	34.1285	160.3	60.8755	60.1697	160.7	95.7865	95.0173	160.2	124.552	124.265	160.9	138.51	137.094	160.6	144.039	141.394
161.5	18.1358	18.1935	161.2	34.9253	34.2833	161.3	61.0031	60.4002	161.7	95.8897	95.2614	161.2	124.693	124.39	161.9	138.357	137.108	161.6	143.905	141.394
162.5	18.3071	18.2822	162.2	35.0142	34.4376	162.3	61.1481	60.6295	162.7	96.0221	95.503	162.2	124.738	124.514	162.9	138.293	137.122	162.6	143.998	141.395
163.5	18.4229	18.3708	163.2	35.2311	34.5913	163.3	61.3665	60.8574	163.7	96.3592	95.7421	163.2	124.86	124.634	163.9	138.459	137.135	163.6	144.072	141.395
164.5	18.5397	18.4591	164.2	35.3511	34.7444	164.3	61.6437	61.0841	164.7	96.6097	95.9789	164.2	124.964	124.753	164.9	138.598	137.148	164.6	144.111	141.395
165.5	18.7336	18.5471	165.2	35.7937	34.8969	165.3	61.9294	61.3094	165.7	97.0794	96.2132	165.2	125.162	124.869	165.9	138.538	137.16	165.6	144.201	141.395
166.5	18.7668	18.6349	166.2	35.7557	35.049	166.3	62.2065	61.5335	166.7	97.1609	96.4452	166.2	125.331	124.983	166.9	138.687	137.172	166.6	144.24	141.395
167.5	18.7407	18.7225	167.2	35.7667	35.2004	167.3	62.4112	61.7563	167.7	97.3645	96.6749	167.2	125.392	125.094	167.9	138.689	137.183	167.6	144.041	141.395
168.5	18.8569	18.8098	168.2	35.9363	35.3513	168.3	62.7484	61.9778	168.7	97.5882	96.9022	168.2	125.546	125.204	168.9	138.695	137.194	168.6	144.178	141.395
169.5	19.0618	18.8969	169.2	36.3096	35.5016	169.3	62.6929	62.198	169.7	97.9187	97.1272	169.2	125.699	125.311	169.9	138.823	137.204	169.6	144.202	141.395
170.5	19.2223	18.9837	170.2	36.2713	35.6514	170.3	63.1913	62.417	170.7	98.1093	97.3499	170.2	125.753	125.417	170.9	138.794	137.214	170.6	144.293	141.395
171.5	19.168	19.0704	171.2	36.4263	35.8007	171.3	63.4277	62.6348	171.7	98.3803	97.5704	171.2	125.835	125.52	171.9	138.792	137.224	171.6	144.35	141.395
172.5	19.3655	19.1567	172.2	36.6047	35.9494	172.3	63.6135	62.8513	172.7	98.4828	97.7886	172.2	126.012	125.622	172.9	138.672	137.233	172.6	144.325	141.395
173.5	19.42	19.2429	173.2	36.7055	36.0975	173.3	63.7211	63.0666	173.7	98.7283	98.0047	173.2	125.995	125.721	173.9	138.585	137.242	173.6	144.19	141.395
174.5	19.4799	19.3288	174.2	36.8573	36.2451	174.3	63.9597	63.2806	174.7	98.9671	98.2185	174.2	126.052	125.818	174.9	138.683	137.251	174.6	144.19	141.395
175.5	19.5606	19.4145	175.2	37.0163	36.3922	175.3	64.1803	63.4934	175.7	99.1364	98.4302	175.2	126.357	125.914	175.9	138.885	137.259	175.6	144.197	141.395
176.5	19.5092	19.4999	176.2	37.1083	36.5387	176.3	64.3319	63.705	176.7	99.2461	98.6397	176.2	126.296	126.008	176.9	138.697	137.267	176.6	144.158	141.395
177.5	19.6049	19.5851	177.2	37.0369	36.6847	177.3	64.4501	63.9154	177.7	99.5099	98.8471	177.2	126.329	126.1	177.9	138.979	137.275	177.6	144.114	141.395
178.5	19.4469	19.6701	178.2	37.1835	36.8301	178.3	64.6158	64.1245	178.7	99.4375	99.0524	178.2	126.315	126.19	178.9	138.591	137.283	178.6	143.827	141.395
179.5	29.4637	19.7549	179.2	42.159	36.975	179.3	74.6656	64.3325	179.7	124.212	99.2555	179.2	139.032	126.278	179.9	169.642	137.29	179.6	185.664	141.395
180.5	20.3022	19.55	180.2	44.1374	36.4995	180.3	73.6637	63.6173	180.7	105.772	97.8207	180.2	143.394	125.399	180.9	155.535	136.821	180.6	156.311	141.13
181.5	22.1247	19.5136	181.2	43.424	36.4302	181.3	72.2531	63.4926	181.7	105.143	97.6206	181.2	138.589	125.133	181.9	144.239	136.526	181.6	153.912	140.825
182.5	20.3655	19.4773	182.2	39.0212	36.361	182.3	66.6963	63.3681	182.7	100.382	97.421	182.2	128.436	124.868	182.9	138.715	136.233	182.6	145.101	140.52
183.5	19.9694	19.4411	183.2	37.6378	36.292	183.3	65.0246	63.2439	183.7	98.7811	97.2218	183.2	125.687	124.604	183.9	137.084	135.94	183.6	142.617	140.216
184.5	19.8839	19.4049	184.2	37.2562	36.2231	184.3	64.6085	63.1199	184.7	98.1214	97.0231	184.2	124.616	124.34	184.9	136.131	135.648	184.6	141.452	139.913
185.5	19.6551	19.3688	185.2	37.1025	36.1544	185.3	64.1664	62.9962	185.7	97.6147	96.8248	185.2	123.802	124.077	185.9	135.474	135.356	185.6	140.738	139.611
186.5	19.7323	19.3327	186.2	36.8765	36.0858	186.3	63.8667	62.8728	186.7	97.201	96.627	186.2	123.176	123.814	186.9	135.133	135.066	186.6	140.092	139.309
187.5	19.6286	19.2968	187.2	36.7085	36.0173	187.3	63.565	62.7496	187.7	96.9923	96.4296	187.2	122.765	123.552	187.9	134.711	134.776	187.6	139.814	139.009
188.5	19.4901	19.2608	188.2	36.9086	35.949	188.3	63.5944	62.6267	188.7	96.7761	96.2327	188.2	122.575	123.291	188.9	134.335	134.486	188.6	139.243	138.709
189.5	19.5127	19.225	189.2	36.6623	35.8808	189.3	63.3462	62.504	189.7	96.3856	96.0362	189.2	122.199	123.03	189.9	133.959	134.198	189.6	138.974	138.409
190.5	19.452	19.1892	190.2	36.4623	35.8127	190.3	63.1566	62.3817	190.7	96.1511	95.8402	190.2	121.826	122.771	190.9	133.339	133.91	190.6	138.538	138.111
191.5	19.3249	19.1535	191.2	36.4153	35.7448	191.3	63.1409	62.2595	191.7	95.8839	95.6446	191.2	121.449	122.511	191.9	133.196	133.623	191.6	138.098	137.813
192.5	19.2944	19.1179	192.2	36.4574	35.677	192.3	62.905	62.1376	192.7	95.5183	95.4495	192.2	121.174	122.252	192.9	132.769	133.337	192.6	137.788	137.516
193.5	19.4604	19.0823	193.2	36.3296	35.6093	193.3	62.7145	62.016	193.7	95.3904	95.2549	193.2	121.005	121.994	193.9	132.538	133.051	193.6	137.431	137.22
194.5	19.418	19.0468	194.2	36.39	35.5418	194.3	62.7183	61.8946	194.7	95.3316	95.0606	194.2	120.731	121.737	194.9	132.218	132.766	194.6	137.09	136.925
195.5	19.3104	19.0114	195.2	36.1595	35.4744	195.3	62.4638	61.7735	195.7	94.9056	94.8668	195.2	120.577	121.48	195.9	131.775	132.482	195.6	136.69	136.63
196.5	19.4155	18.976	196.2	36.0103	35.4071	196.3	62.1123	61.6527	196.7	94.6	94.6735	196.2	119.996	121.224	196.9	131.436	132.199	196.6	136.441	136.336
197.5	19.3309	18.9407	197.2	36.1003	35.34	197.3	62.1685	61.5321	197.7	94.5848	94.4806	197.2	119.764	120.968	197.9	131.187	131.916	197.6	136.141	136.043
198.5	19.1897	18.9055	198.2	35.9853	35.273	198.3	61.9841	61.4117	198.7	94.1744	94.2881	198.2	119.426	120.714	198.9	130.784	131.634	198.6	135.798	135.751
199.5	19.1991	18.8703	199.2	35.8567	35.2061	199.3	61.8308	61.2916	199.7	93.9855	94.0961	199.2	119.051	120.459	199.9	130.624	131.353	199.6	135.516	135.459
200.5	19.1237	18.8352	200.2	35.8176	35.1394	200.3	61.7511	61.1718	200.7	93.8008	93.9045	200.2	118.728	120.206	200.9	130.314	131.072	200.6	135.161	135.168
201.5	19.0786	18.8002	201.2	35.6552	35.0728	201.3	61.5077	61.0522	201.7	93.5542	93.7134	201.2	118.523	119.953	201.9	130.03	130.792	201.6	134.918	134.878
202.5	19.1469	18.7652	202.2	35.5706	35.0063	202.3	61.5221	60.9328	202.7	93.3242	93.5227	202.2	118.28	119.7	202.9	129.688	130.513	202.6	134.559	134.588
203.5	19.0225	18.7303	203.2	35.5179	34.94	203.3	61.3957	60.8137	203.7	93.1928	93.3324	203.2	118.037	119.448	203.9	129.674	130.235	203.6	134.046	134.3
204.5	18.9709	18.6955	204.2	35.5878	34.8737	204.3	61.1222	60.6949	204.7	92.8003	93.1426	204.2	117.92	119.197	204.9	129.019	129.957	204.6	133.89	134.012
205.5	18.8184	18.6607	205.2	35.2653	34.8077	205.3	60.934	60.5763	205.7	92.6596	92.9531	205.2	117.284	118.946	205.9	128.72	129.68	205.6	133.453	133.724
206.5	18.9153	18.626	206.2	35.4864	34.7417	206.3	60.9098	60.458	206.7	92.3788	92.7642	206.2	117.099	118.696	206.9	128.523	129.403	206.6	133.152	133.438
207.5	18.7503	18.5914	207.2	35.0869	34.6759	207.3	60.6232	60.3399	207.7	92.1716	92.5756	207.2	116.863	118.447	207.9	128.047	129.128	207.6	132.883	133.152
208.5	18.7917	18.5568	208.2	34.949	34.6102	208.3	60.52	60.222	208.7	92.0032	92.3875	208.2	116.581	118.198	208.9	127.734	128.853	208.6	132.503	132.867
209.5	18.671	18.5223	209.2	35.0968	34.5446	209.3	60.5652	60.1044	209.7	91.9116	92.1998	209.2	116.314	117.95	209.9	127.655	128.578	209.6	132.207	132.582
210.5	18.7708	18.4879	210.2	34.9594	34.4792	210.3	60.2887	59.9871	210.7	91.456	92.0125	210.2	116.229	117.702	210.9	127.281	128.305	210.6	131.97	132.299
211.5	18.6401	18.4535	211.2	34.9828	34.4139	211.3	60.2327	59.87	211.7	91.3668	91.8256	211.2	115.814	117.456	211.9	127.001	128.032	211.6	131.584	132.016
212.5	18.4075	18.4192	212.2	34.9004	34.3487	212.3	60.0841	59.7531	212.7	91.1982	91.6392	212.2	115.517	117.209	212.9	126.712	127.759	212.6	131.267	131.733
213.5	18.5372	18.385	213.2	34.7397	34.2837	213.3	59.8635	59.6365	213.7	91.0703	91.4532	213.2	115.171	116.963	213.9	126.476	127.488	213.6	130.968	131.452
214.5	18.6444	18.3508	214.2	34.7038	34.2188	214.3	60.0164	59.5201	214.7	90.8752	91.2676	214.2	115.051	116.718	214.9	126.196	127.217	214.6	130.774	131.171
215.5	18.4856	18.3167	215.2	34.7525	34.154	215.3	59.7538	59.404	215.7	90.6773	91.0824	215.2	114.906	116.474	215.9	125.974	126.946	215.6	130.475	130.891
216.5	18.446	18.2826	216.2	34.6858	34.0893	216.3	59.5586	59.2881	216.7	90.5353	90.8977	216.2	114.78	116.23	216.9	125.582	126.677	216.6	130.076	130.611
217.5	18.3612	18.2487	217.2	34.5068	34.0248	217.3	59.4361	59.1724	217.7	90.3653	90.7134	217.2	114.2	115.986	217.9	125.277	126.408	217.6	129.817	130.333
218.5	18.4868	18.2147	218.2	34.5534	33.9604	218.3	59.5209	59.057	218.7	90.3027	90.5295	218.2	114.094	115.743	218.9	125.168	126.14	218.6	129.585	130.055
219.5	18.4774	18.1809	219.2	34.5355	33.8961	219.3	59.3489	58.9419	219.7	89.765	90.346	219.2	113.838	115.501	219.9	124.745	125.872	219.6	129.43	129.777
220.5	18.3397	18.1471	220.2	34.2176	33.832	220.3	59.2241	58.8269	220.7	89.6839	90.1629	220.2	113.328	115.259	220.9	124.514	125.605	220.6	129.045	129.501
221.5	18.2799	18.1134	221.2	34.4209	33.7679	221.3	58.9695	58.7123	221.7	89.4283	89.9802	221.2	113.176	115.018	221.9	124.269	125.339	221.6	128.711	129.225
222.5	18.2137	18.0797	222.2	34.2662	33.704	222.3	58.8412	58.5978	222.7	89.0199	89.7979	222.2	112.948	114.778	222.9	123.912	125.073	222.6	128.441	128.949
223.5	18.2831	18.0461	223.2	34.2006	33.6403	223.3	58.7442	58.4836	223.7	89.1279	89.6161	223.2	112.582	114.538	223.9	123.57	124.808	223.6	128.055	128.675
224.5	18.0889	18.0126	224.2	34.1267	33.5766	224.3	58.6075	58.3696	224.7	88.9415	89.4346	224.2	112.429	114.298	224.9	123.294	124.544	224.6	127.799	128.401
225.5	18.0776	17.9791	225.2	33.9765	33.5131	225.3	58.3531	58.2559	225.7	88.6456	89.2536	225.2	112.257	114.06	225.9	123.1	124.28	225.6	127.619	128.128
226.5	18.1825	17.9457	226.2	34.049	33.4497	226.3	58.5624	58.1424	226.7	88.5378	89.073	226.2	112.065	113.821	226.9	122.767	124.017	226.6	127.342	127.855
227.5	18.2046	17.9124	227.2	34.0996	33.3864	227.3	58.4464	58.0292	227.7	88.3937	88.8928	227.2	111.868	113.584	227.9	122.674	123.755	227.6	127.164	127.583
228.5	18.0042	17.8791	228.2	33.8006	33.3233	228.3	58.0966	57.9161	228.7	87.9857	88.713	228.2	111.593	113.347	228.9	122.19	123.493	228.6	126.795	127.312
229.5	18.1237	17.8459	229.2	33.7738	33.2602	229.3	58.0835	57.8034	229.7	88.028	88.5336	229.2	111.186	113.11	229.9	121.939	123.232	229.6	126.399	127.042
230.5	18.0358	17.8127	230.2	33.8159	33.1973	230.3	58.0129	57.6908	230.7	87.7627	88.3545	230.2	111.2	112.874	230.9	121.773	122.971	230.6	126.148	126.772
231.5	18.201	17.7796	231.2	33.554	33.1345	231.3	57.7478	57.5785	231.7	87.5317	88.1759	231.2	110.933	112.639	231.9	121.55	122.712	231.6	126.005	126.503
232.5	17.9686	17.7466	232.2	33.7124	33.0719	232.3	57.8102	57.4664	232.7	87.4799	87.9977	232.2	110.602	112.404	232.9	121.26	122.452	232.6	125.744	126.234
233.5	17.7276	17.7136	233.2	33.6193	33.0094	233.3	57.5588	57.3546	233.7	87.3055	87.8199	233.2	110.529	112.17	233.9	121.017	122.194	233.6	125.385	125.966
234.5	17.7044	17.6807	234.2	33.324	32.9469	234.3	57.4808	57.2429	234.7	86.914	87.6425	234.2	110.119	111.936	234.9	120.572	121.936	234.6	125.039	125.699
235.5	17.7178	17.6479	235.2	33.2843	32.8847	235.3	57.4089	57.1316	235.7	87.0003	87.4655	235.2	109.842	111.703	235.9	120.347	121.679	235.6	124.842	125.432
236.5	17.6942	17.6151	236.2	33.3734	32.8225	236.3	57.2443	57.0204	236.7	86.6907	87.2889	236.2	109.763	111.47	236.9	120.107	121.422	236.6	124.683	125.167
237.5	17.6998	17.5824	237.2	33.2099	32.7604	237.3	56.9877	56.9095	237.7	86.391	87.1127	237.2	109.422	111.238	237.9	119.906	121.166	237.6	124.364	124.901
238.5	17.778	17.5497	238.2	33.1348	32.6985	238.3	57.1514	56.7988	238.7	86.4527	86.9369	238.2	109.253	111.007	238.9	119.617	120.911	238.6	124.208	124.637
239.5	17.7801	17.5172	239.2	33.1575	32.6367	239.3	57.0191	56.6883	239.7	86.2123	86.7615	239.2	109.159	110.776	239.9	119.547	120.656	239.6	123.966	124.373
240.5	17.7303	17.4846	240.2	33.0649	32.575	240.3	56.8885	56.5781	240.7	85.975	86.5864	240.2	108.82	110.545	240.9	119.186	120.402	240.6	123.624	124.11
241.5	17.7149	17.4522	241.2	33.0013	32.5135	241.3	56.7694	56.4681	241.7	85.8777	86.4118	241.2	108.65	110.316	241.9	119.004	120.148	241.6	123.335	123.847
242.5	17.5255	17.4198	242.2	33.0012	32.4521	242.3	56.5864	56.3583	242.7	85.6646	86.2375	242.2	108.432	110.086	242.9	118.824	119.895	242.6	123.122	123.585
243.5	17.461	17.3874	243.2	32.8885	32.3907	243.3	56.4027	56.2488	243.7	85.4316	86.0637	243.2	108.03	109.858	243.9	118.485	119.643	243.6	122.838	123.324
244.5	17.4794	17.3551	244.2	32.9267	32.3295	244.3	56.4453	56.1395	244.7	85.3354	85.8902	244.2	107.92	109.629	244.9	118.17	119.391	244.6	122.52	123.063
245.5	17.3651	17.3229	245.2	32.6592	32.2685	245.3	56.168	56.0304	245.7	84.9155	85.7171	245.2	107.773	109.402	245.9	117.884	119.14	245.6	122.216	122.803
246.5	17.4184	17.2907	246.2	32.5192	32.2075	246.3	55.9332	55.9215	246.7	84.7408	85.5444	246.2	107.285	109.175	246.9	117.634	118.89	246.6	122.101	122.544
247.5	17.5731	17.2586	247.2	32.7351	32.1467	247.3	56.1294	55.8129	247.7	84.8243	85.3721	247.2	107.192	108.948	247.9	117.53	118.64	247.6	121.817	122.285
248.5	17.351	17.2266	248.2	32.5647	32.086	248.3	55.8285	55.7045	248.7	84.3799	85.2001	248.2	107.044	108.722	248.9	117.212	118.39	248.6	121.491	122.027
249.5	17.3416	17.1946	249.2	32.191	32.0254	249.3	55.5362	55.5963	249.7	84.1999	85.0286	249.2	106.605	108.496	249.9	116.87	118.142	249.6	121.302	121.769
250.5	17.3313	17.1627	250.2	32.2548	31.9649	250.3	55.5676	55.4883	250.7	84.1916	84.8574	250.2	106.472	108.272	250.9	116.62	117.894	250.6	120.819	121.512
251.5	17.2729	17.1308	251.2	32.182	31.9045	251.3	55.2128	55.3806	251.7	83.9523	84.6866	251.2	106.328	108.047	251.9	116.408	117.646	251.6	120.679	121.256
252.5	17.2966	17.099	252.2	32.0346	31.8443	252.3	55.2381	55.273	252.7	83.818	84.5162	252.2	106.009	107.823	252.9	116.093	117.399	252.6	120.579	121
253.5	17.284	17.0673	253.2	32.1603	31.7841	253.3	55.1589	55.1657	253.7	83.5163	84.3462	253.2	105.785	107.6	253.9	115.926	117.153	253.6	120.115	120.745
254.5	17.2215	17.0356	254.2	32.0506	31.7241	254.3	54.9917	55.0587	254.7	83.3944	84.1765	254.2	105.62	107.377	254.9	115.579	116.908	254.6	119.96	120.491
255.5	17.1757	17.004	255.2	32.0277	31.6642	255.3	54.8636	54.9518	255.7	83.1975	84.0073	255.2	105.255	107.155	255.9	115.225	116.662	255.6	119.69	120.237
256.5	17.1495	16.9724	256.2	31.8635	31.6045	256.3	54.7856	54.8452	256.7	83.0943	83.8384	256.2	105.025	106.933	256.9	115.272	116.418	256.6	119.471	119.984
257.5	17.0135	16.9409	257.2	31.9569	31.5448	257.3	54.7821	54.7388	257.7	82.9396	83.6698	257.2	104.884	106.711	257.9	114.98	116.174	257.6	119.127	119.732
258.5	17.087	16.9095	258.2	31.7374	31.4853	258.3	54.632	54.6326	258.7	82.8776	83.5017	258.2	104.675	106.491	258.9	114.671	115.931	258.6	118.97	119.48
259.5	17.0442	16.8781	259.2	31.8706	31.4259	259.3	54.5494	54.5266	259.7	82.4996	83.3339	259.2	104.477	106.27	259.9	114.497	115.688	259.6	118.611	119.228
260.5	16.8877	16.8468	260.2	31.638	31.3665	260.3	54.4439	54.4209	260.7	82.2243	83.1665	260.2	104.267	106.051	260.9	114.125	115.446	260.6	118.565	118.978
261.5	16.8022	16.8155	261.2	31.4796	31.3074	261.3	54.1644	54.3153	261.7	82.1222	82.9995	261.2	103.965	105.831	261.9	113.917	115.204	261.6	118.197	118.728
262.5	16.8333	16.7843	262.2	31.4516	31.2483	262.3	54.1251	54.21	262.7	82.0974	82.8328	262.2	103.72	105.613	262.9	113.796	114.963	262.6	117.813	118.478
263.5	16.9485	16.7532	263.2	31.5777	31.1893	263.3	54.1161	54.1049	263.7	81.9693	82.6665	263.2	103.638	105.395	263.9	113.433	114.723	263.6	117.727	118.229
264.5	16.8405	16.7221	264.2	31.2813	31.1305	264.3	53.9678	54	264.7	81.6711	82.5006	264.2	103.179	105.177	264.9	113.096	114.483	264.6	117.357	117.981
265.5	16.7395	16.6911	265.2	31.3241	31.0717	265.3	53.933	53.8954	265.7	81.6125	82.335	265.2	103.021	104.96	265.9	112.967	114.244	265.6	117.12	117.733
266.5	16.7229	16.6601	266.2	31.3401	31.0131	266.3	53.6848	53.7909	266.7	81.2877	82.1698	266.2	102.809	104.743	266.9	112.644	114.005	266.6	117.054	117.486
267.5	16.8374	16.6292	267.2	31.1381	30.9546	267.3	53.6864	53.6867	267.7	81.1494	82.005	267.2	102.63	104.527	267.9	112.437	113.767	267.6	116.682	117.24
268.5	16.8364	16.5984	268.2	31.1885	30.8962	268.3	53.6273	53.5827	268.7	81.1863	81.8405	268.2	102.544	104.311	268.9	112.399	113.53	268.6	116.416	116.994
269.5	16.5936	16.5676	269.2	31.2248	30.838	269.3	53.531	53.4789	269.7	80.9602	81.6764	269.2	102.398	104.096	269.9	112	113.293	269.6	116.365	116.749
270.5	16.7659	16.5368	270.2	30.9773	30.7798	270.3	53.2832	53.3753	270.7	80.8374	81.5127	270.2	102.029	103.881	270.9	111.643	113.056	270.6	116.021	116.504
271.5	16.7288	16.5062	271.2	30.9206	30.7218	271.3	53.1816	53.2719	271.7	80.6913	81.3493	271.2	101.912	103.667	271.9	111.721	112.821	271.6	115.806	116.26
272.5	16.586	16.4755	272.2	30.9114	30.6638	272.3	53.0637	53.1687	272.7	80.2479	81.1863	272.2	101.756	103.454	272.9	111.138	112.585	272.6	115.479	116.016
273.5	16.6913	16.445	273.2	30.8263	30.606	273.3	52.854	53.0658	273.7	80.2306	81.0237	273.2	101.317	103.24	273.9	110.959	112.351	273.6	115.166	115.774
274.5	16.6505	16.4145	274.2	30.8503	30.5483	274.3	52.9182	52.963	274.7	80.0535	80.8614	274.2	101.257	103.028	274.9	110.875	112.117	274.6	114.909	115.531
275.5	16.5278	16.384	275.2	30.6825	30.4907	275.3	52.7758	52.8605	275.7	79.8854	80.6994	275.2	100.939	102.816	275.9	110.643	111.883	275.6	114.849	115.289
276.5	16.6971	16.3536	276.2	30.7428	30.4333	276.3	52.6215	52.7582	276.7	79.9025	80.5378	276.2	100.886	102.604	276.9	110.357	111.65	276.6	114.575	115.048
277.5	16.4334	16.3233	277.2	30.7484	30.3759	277.3	52.6421	52.6561	277.7	79.6936	80.3766	277.2	100.823	102.393	277.9	110.307	111.418	277.6	114.244	114.808
278.5	16.4295	16.293	278.2	30.6889	30.3186	278.3	52.4961	52.5542	278.7	79.4615	80.2157	278.2	100.456	102.182	278.9	109.833	111.186	278.6	114.171	114.568
279.5	16.4805	16.2628	279.2	30.498	30.2615	279.3	52.3814	52.4525	279.7	79.2626	80.0552	279.2	100.16	101.972	279.9	109.521	110.954	279.6	113.787	114.328
280.5	16.5051	16.2327	280.2	30.5307	30.2045	280.3	52.2171	52.351	280.7	79.2003	79.895	280.2	100.153	101.762	280.9	109.613	110.723	280.6	113.532	114.089
281.5	16.443	16.2026	281.2	30.4917	30.1475	281.3	52.4294	52.2498	281.7	78.9751	79.7352	281.2	99.9773	101.553	281.9	109.376	110.493	281.6	113.489	113.851
282.5	16.4798	16.1725	282.2	30.4237	30.0907	282.3	52.3338	52.1487	282.7	79.0883	79.5758	282.2	99.6941	101.344	282.9	109.264	110.263	282.6	113.261	113.613
283.5	16.4008	16.1425	283.2	30.5399	30.034	283.3	52.0586	52.0479	283.7	78.6494	79.4167	283.2	99.5423	101.136	283.9	108.839	110.034	283.6	112.998	113.376
284.5	16.1573	16.1126	284.2	30.1832	29.9774	284.3	51.9046	51.9472	284.7	78.337	79.2579	284.2	99.1269	100.928	284.9	108.446	109.806	284.6	112.661	113.14
285.5	16.2579	16.0827	285.2	30.1552	29.921	285.3	51.921	51.8468	285.7	78.4225	79.0995	285.2	98.819	100.721	285.9	108.204	109.578	285.6	112.382	112.904
286.5	16.2409	16.0529	286.2	30.184	29.8646	286.3	51.7416	51.7465	286.7	78.007	78.9414	286.2	98.7759	100.514	286.9	108.066	109.35	286.6	112.007	112.668
287.5	16.2524	16.0232	287.2	29.9629	29.8083	287.3	51.5774	51.6465	287.7	77.8708	78.7837	287.2	98.4493	100.308	287.9	107.813	109.123	287.6	111.904	112.433
288.5	16.3418	15.9935	288.2	30.054	29.7522	288.3	51.5059	51.5467	288.7	77.808	78.6263	288.2	98.399	100.102	288.9	107.668	108.897	288.6	111.658	112.199
289.5	16.0797	15.9638	289.2	30.1041	29.6961	289.3	51.4865	51.4471	289.7	77.6953	78.4693	289.2	98.2132	99.8967	289.9	107.431	108.671	289.6	111.524	111.965
290.5	16.0626	15.9342	290.2	29.8103	29.6402	290.3	51.2237	51.3477	290.7	77.405	78.3126	290.2	97.9287	99.6918	290.9	107.094	108.445	290.6	111.262	111.732
291.5	16.1836	15.9047	291.2	29.941	29.5844	291.3	51.3731	51.2484	291.7	77.5029	78.1563	291.2	97.7141	99.4874	291.9	107.031	108.22	291.6	111.019	111.499
292.5	16.1876	15.8752	292.2	30.0961	29.5287	292.3	51.2942	51.1494	292.7	77.0474	78.0003	292.2	97.7372	99.2835	292.9	106.798	107.996	292.6	110.772	111.267
293.5	15.9753	15.8458	293.2	29.8328	29.4731	293.3	51.0546	51.0506	293.7	76.9417	77.8446	293.2	97.3012	99.08	293.9	106.578	107.772	293.6	110.489	111.036
294.5	15.9381	15.8164	294.2	29.7453	29.4176	294.3	50.8625	50.952	294.7	76.7139	77.6893	294.2	97.0285	98.877	294.9	106.279	107.549	294.6	110.245	110.805
295.5	15.9259	15.7871	295.2	29.6593	29.3622	295.3	50.753	50.8536	295.7	76.6265	77.5343	295.2	96.8933	98.6745	295.9	106.005	107.326	295.6	109.985	110.574
296.5	15.8541	15.7578	296.2	29.4853	29.3069	296.3	50.6205	50.7554	296.7	76.3715	77.3797	296.2	96.679	98.4724	296.9	105.706	107.104	296.6	109.784	110.344
297.5	15.8508	15.7286	297.2	29.4909	29.2517	297.3	50.5955	50.6574	297.7	76.366	77.2254	297.2	96.4167	98.2708	297.9	105.631	106.882	297.6	109.518	110.115
298.5	15.7715	15.6995	298.2	29.4277	29.1967	298.3	50.465	50.5597	298.7	76.0297	77.0714	298.2	96.402	98.0696	298.9	105.336	106.661	298.6	109.38	109.886
299.5	15.8719	15.6704	299.2	29.2238	29.1417	299.3	50.3	50.4621	299.7	76.0052	76.9178	299.2	96.0258	97.869	299.9	105.302	106.441	299.6	109.179	109.658
300.5	16.0073	15.6413	300.2	29.6027	29.0869	300.3	50.4409	50.3647	300.7	75.9843	76.7645	300.2	95.9024	97.6687	300.9	105.08	106.22	300.6	109.084	109.43
301.5	15.7698	15.6124	301.2	29.3455	29.0321	301.3	50.3353	50.2675	301.7	75.7478	76.6115	301.2	95.7947	97.469	301.9	104.648	106.001	301.6	108.759	109.203
302.5	15.8194	15.5834	302.2	29.1817	28.9775	302.3	49.9753	50.1705	302.7	75.5585	76.4589	302.2	95.5407	97.2697	302.9	104.655	105.782	302.6	108.575	108.976
303.5	15.8049	15.5545	303.2	29.3002	28.923	303.3	50.1063	50.0737	303.7	75.6376	76.3066	303.2	95.2147	97.0709	303.9	104.485	105.563	303.6	108.27	108.75
304.5	15.7303	15.5257	304.2	29.3296	28.8685	304.3	50.1371	49.9771	304.7	75.3976	76.1546	304.2	95.1586	96.8725	304.9	104.142	105.345	304.6	107.958	108.525
305.5	15.7569	15.497	305.2	29.1639	28.8142	305.3	49.9618	49.8807	305.7	75.274	76.003	305.2	94.7937	96.6745	305.9	104.041	105.127	305.6	107.868	108.3
306.5	15.7108	15.4682	306.2	29.2729	28.76	306.3	49.8887	49.7845	306.7	75.2021	75.8517	306.2	94.762	96.4771	306.9	103.732	104.91	306.6	107.666	108.075
307.5	15.6575	15.4396	307.2	28.9889	28.7059	307.3	49.59	49.6885	307.7	74.8824	75.7007	307.2	94.589	96.28	307.9	103.443	104.694	307.6	107.312	107.851
308.5	15.6581	15.411	308.2	28.8403	28.6519	308.3	49.5002	49.5926	308.7	74.5684	75.5501	308.2	94.2599	96.0835	308.9	103.232	104.478	308.6	107.144	107.628
309.5	15.5455	15.3824	309.2	28.8983	28.598	309.3	49.4184	49.497	309.7	74.5623	75.3998	309.2	94.1264	95.8873	309.9	103.002	104.262	309.6	106.875	107.405
310.5	15.5649	15.3539	310.2	28.8469	28.5442	310.3	49.2981	49.4016	310.7	74.4118	75.2498	310.2	93.7942	95.6917	310.9	102.83	104.047	310.6	106.73	107.182
311.5	15.6784	15.3255	311.2	28.8138	28.4905	311.3	49.2489	49.3064	311.7	74.2981	75.1001	311.2	93.7561	95.4964	311.9	102.85	103.833	311.6	106.531	106.96
312.5	15.4749	15.2971	312.2	28.8259	28.4369	312.3	49.256	49.2113	312.7	74.2227	74.9508	312.2	93.4994	95.3017	312.9	102.573	103.619	312.6	106.305	106.739
313.5	15.3622	15.2688	313.2	28.6863	28.3835	313.3	49.0482	49.1165	313.7	73.8841	74.8018	313.2	93.4375	95.1073	313.9	102.14	103.405	313.6	105.92	106.518
314.5	15.3965	15.2405	314.2	28.5597	28.3301	314.3	48.8865	49.0219	314.7	73.7169	74.6531	314.2	93.0156	94.9134	314.9	102.162	103.192	314.6	105.797	106.298
315.5	15.4928	15.2123	315.2	28.5732	28.2768	315.3	48.9869	48.9274	315.7	73.7462	74.5047	315.2	93.1006	94.72	315.9	101.822	102.98	315.6	105.552	106.078
316.5	15.4416	15.1841	316.2	28.512	28.2236	316.3	48.8915	48.8331	316.7	73.4767	74.3567	316.2	92.9264	94.527	316.9	101.614	102.768	316.6	105.382	105.859
317.5	15.3987	15.156	317.2	28.2653	28.1706	317.3	48.731	48.7391	317.7	73.2153	74.2089	317.2	92.5517	94.3344	317.9	101.34	102.556	317.6	105.197	105.64
318.5	15.3836	15.1279	318.2	28.3042	28.1176	318.3	48.6857	48.6452	318.7	73.3618	74.0615	318.2	92.5281	94.1423	318.9	101.367	102.345	318.6	105.029	105.422
319.5	15.3518	15.0999	319.2	28.3485	28.0648	319.3	48.6666	48.5515	319.7	73.0297	73.9144	319.2	92.3333	93.9506	319.9	100.9	102.134	319.6	104.819	105.204
320.5	15.4563	15.0719	320.2	28.1339	28.012	320.3	48.4506	48.458	320.7	72.9344	73.7677	320.2	91.9968	93.7594	320.9	100.907	101.924	320.6	104.51	104.987
321.5	15.3079	15.044	321.2	28.3291	27.9593	321.3	48.5472	48.3647	321.7	72.9991	73.6212	321.2	92.0385	93.5685	321.9	100.767	101.715	321.6	104.451	104.77
322.5	15.3165	15.0161	322.2	28.3992	27.9068	322.3	48.2149	48.2716	322.7	72.7599	73.4751	322.2	91.8059	93.3782	322.9	100.478	101.506	322.6	104.281	104.554
323.5	15.2868	14.9883	323.2	28.2235	27.8543	323.3	48.0156	48.1787	323.7	72.644	73.3293	323.2	91.5201	93.1882	323.9	100.196	101.297	323.6	103.921	104.338
324.5	15.1391	14.9606	324.2	28.1509	27.802	324.3	48.0148	48.0859	324.7	72.5412	73.1838	324.2	91.3571	92.9987	324.9	100.094	101.089	324.6	103.702	104.123
325.5	15.0924	14.9329	325.2	28.0407	27.7498	325.3	47.9279	47.9934	325.7	72.1293	73.0386	325.2	91.0302	92.8096	325.9	99.7156	100.881	325.6	103.501	103.908
326.5	15.2147	14.9052	326.2	27.8735	27.6976	326.3	47.8425	47.901	326.7	72.08	72.8937	326.2	90.8973	92.6209	326.9	99.6326	100.674	326.6	103.246	103.694
327.5	15.1624	14.8776	327.2	28.0123	27.6456	327.3	47.7875	47.8089	327.7	71.9783	72.7492	327.2	90.8144	92.4327	327.9	99.5342	100.467	327.6	103.08	103.48
328.5	15.0971	14.8501	328.2	27.9043	27.5936	328.3	47.728	47.7169	328.7	71.8328	72.6049	328.2	90.7067	92.2449	328.9	99.1927	100.261	328.6	102.933	103.267
329.5	15.2807	14.8226	329.2	27.9155	27.5418	329.3	47.7996	47.6251	329.7	71.6921	72.461	329.2	90.5156	92.0575	329.9	99.0629	100.055	329.6	102.732	103.054
330.5	15.1231	14.7952	330.2	27.7698	27.49	330.3	47.528	47.5335	330.7	71.3613	72.3174	330.2	90.3534	91.8706	330.9	98.7278	99.8501	330.6	102.477	102.842
331.5	15.0221	14.7678	331.2	27.6953	27.4384	331.3	47.3331	47.4421	331.7	71.2562	72.1741	331.2	90.0095	91.684	331.9	98.5486	99.6453	331.6	102.189	102.63
332.5	15.137	14.7404	332.2	27.6177	27.3868	332.3	47.3845	47.3508	332.7	71.1918	72.0311	332.2	89.688	91.4979	332.9	98.4745	99.441	332.6	102.024	102.419
333.5	15.1442	14.7131	333.2	27.6603	27.3354	333.3	47.2774	47.2598	333.7	71.0002	71.8884	333.2	89.7681	91.3122	333.9	98.1404	99.2372	333.6	101.72	102.208
334.5	15.011	14.6859	334.2	27.6076	27.2841	334.3	47.1788	47.1689	334.7	70.698	71.746	334.2	89.5221	91.127	334.9	98.0261	99.0338	334.6	101.518	101.998
335.5	14.6987	14.6587	335.2	27.3135	27.2328	335.3	46.8696	47.0782	335.7	70.5208	71.6039	335.2	89.2139	90.9421	335.9	97.5653	98.8309	335.6	101.217	101.788
336.5	14.7366	14.6316	336.2	27.1887	27.1817	336.3	46.8116	46.9877	336.7	70.3453	71.4621	336.2	88.9114	90.7577	336.9	97.4924	98.6285	336.6	100.963	101.579
337.5	14.8108	14.6045	337.2	27.2081	27.1306	337.3	46.6774	46.8974	337.7	70.3439	71.3206	337.2	88.8206	90.5737	337.9	97.3131	98.4265	337.6	101.029	101.37
338.5	14.9485	14.5775	338.2	27.4163	27.0797	338.3	46.749	46.8073	338.7	70.3583	71.1795	338.2	88.721	90.3901	338.9	97.1002	98.225	338.6	100.842	101.162
339.5	14.7448	14.5505	339.2	27.1891	27.0288	339.3	46.6404	46.7173	339.7	70.161	71.0386	339.2	88.6283	90.2069	339.9	96.8237	98.024	339.6	100.506	100.954
340.5	14.6684	14.5236	340.2	27.1017	26.9781	340.3	46.6047	46.6276	340.7	69.9842	70.8981	340.2	88.4224	90.0241	340.9	96.6728	97.8234	340.6	100.378	100.747
341.5	14.7284	14.4967	341.2	27.3228	26.9274	341.3	46.5131	46.538	341.7	69.9707	70.7578	341.2	88.2751	89.8418	341.9	96.4499	97.6233	341.6	100.097	100.54
342.5	14.636	14.4699	342.2	27.1824	26.8769	342.3	46.4454	46.4486	342.7	69.7771	70.6178	342.2	88.2246	89.6598	342.9	96.2499	97.4237	342.6	100.012	100.334
343.5	14.5651	14.4431	343.2	27.0503	26.8264	343.3	46.2828	46.3594	343.7	69.5241	70.4782	343.2	87.8449	89.4783	343.9	96.1821	97.2245	343.6	99.8084	100.128
344.5	14.6383	14.4164	344.2	27.0663	26.7761	344.3	46.1823	46.2703	344.7	69.6004	70.3388	344.2	87.6471	89.2971	344.9	95.9891	97.0257	344.6	99.5762	99.9224
345.5	14.6452	14.3897	345.2	27.1707	26.7258	345.3	46.1178	46.1815	345.7	69.1804	70.1998	345.2	87.6676	89.1164	345.9	95.9349	96.8274	345.6	99.3153	99.7174
346.5	14.5385	14.3631	346.2	26.8939	26.6757	346.3	46.079	46.0928	346.7	69.104	70.061	346.2	87.4471	88.9361	346.9	95.3668	96.6296	346.6	99.1552	99.513
347.5	14.6592	14.3365	347.2	26.9311	26.6256	347.3	46.0059	46.0043	347.7	69.0385	69.9226	347.2	87.1167	88.7562	347.9	95.4647	96.4322	347.6	99.0937	99.309
348.5	14.4823	14.3099	348.2	26.9006	26.5756	348.3	46.0759	45.916	348.7	68.7981	69.7844	348.2	87.0897	88.5767	348.9	95.1348	96.2353	348.6	98.6997	99.1054
349.5	14.4815	14.2835	349.2	26.5768	26.5258	349.3	45.7504	45.8278	349.7	68.5912	69.6465	349.2	86.8464	88.3976	349.9	94.7612	96.0389	349.6	98.5093	98.9024
350.5	14.4202	14.257	350.2	26.6069	26.476	350.3	45.6579	45.7398	350.7	68.5736	69.509	350.2	86.4515	88.2189	350.9	94.7905	95.8428	350.6	98.3886	98.6998
351.5	14.5903	14.2307	351.2	26.7184	26.4263	351.3	45.7551	45.6521	351.7	68.3958	69.3717	351.2	86.7328	88.0406	351.9	94.5754	95.6473	351.6	98.1586	98.4976
352.5	14.4608	14.2043	352.2	26.5667	26.3767	352.3	45.4941	45.5645	352.7	68.3588	69.2347	352.2	86.3781	87.8627	352.9	94.389	95.4521	352.6	97.9006	98.296
353.5	14.4084	14.1781	353.2	26.669	26.3272	353.3	45.5055	45.477	353.7	68.281	69.098	353.2	86.1553	87.6852	353.9	94.3944	95.2575	353.6	97.8695	98.0948
354.5	14.4418	14.1518	354.2	26.4817	26.2778	354.3	45.4367	45.3898	354.7	67.9905	68.9616	354.2	86.1169	87.5081	354.9	93.9833	95.0632	354.6	97.5483	97.894
355.5	14.4471	14.1257	355.2	26.4933	26.2285	355.3	45.2179	45.3027	355.7	67.9588	68.8255	355.2	85.6524	87.3314	355.9	93.9563	94.8694	355.6	97.4713	97.6938
356.5	14.4796	14.0995	356.2	26.4744	26.1793	356.3	45.3524	45.2158	356.7	67.7954	68.6897	356.2	85.5631	87.1551	356.9	93.686	94.6761	356.6	97.0876	97.494
357.5	14.0967	14.0734	357.2	26.374	26.1302	357.3	45.0626	45.1291	357.7	67.3743	68.5542	357.2	85.5307	86.9792	357.9	93.4493	94.4832	357.6	96.8642	97.2946
358.5	14.2866	14.0474	358.2	26.0932	26.0812	358.3	44.8711	45.0425	358.7	67.4654	68.4189	358.2	85.0831	86.8036	358.9	93.3616	94.2907	358.6	96.8949	97.0957
359.5	14.2649	14.0214	359.2	26.392	26.0323	359.3	45.0654	44.9561	359.7	67.4594	68.284	359.2	85.2015	86.6285	359.9	93.3406	94.0987	359.6	96.723	96.8973
360.5	14.2754	13.9955	360.2	26.2744	25.9835	360.3	44.889	44.8699	360.7	67.273	68.1493	360.2	85.1026	86.4538	360.9	93.0151	93.9071	360.6	96.4107	96.6993
361.5	14.4559	13.9696	361.2	26.2348	25.9348	361.3	44.7989	44.7839	361.7	67.4185	68.015	361.2	84.7395	86.2794	361.9	92.8867	93.7159	361.6	96.3879	96.5017
362.5	14.3989	13.9438	362.2	26.4027	25.8861	362.3	44.9032	44.6981	362.7	67.3602	67.8809	362.2	84.605	86.1055	362.9	92.6365	93.5252	362.6	96.0635	96.3047
363.5	14.1243	13.918	363.2	26.0698	25.8376	363.3	44.6264	44.6124	363.7	66.884	67.7471	363.2	84.5843	85.9319	363.9	92.377	93.3349	363.6	95.8512	96.108
364.5	14.2174	13.8922	364.2	25.8834	25.7892	364.3	44.3474	44.5269	364.7	66.7958	67.6136	364.2	84.2791	85.7587	364.9	92.3395	93.1451	364.6	95.5744	95.9119
365.5	14.1544	13.8665	365.2	26.2356	25.7408	365.3	44.5574	44.4415	365.7	66.8417	67.4804	365.2	84.3083	85.5859	365.9	91.9653	92.9557	365.6	95.3898	95.7161
366.5	14.0546	13.8409	366.2	26.0595	25.6925	366.3	44.3049	44.3564	366.7	66.4403	67.3474	366.2	84.0357	85.4135	366.9	91.7624	92.7667	366.6	95.2819	95.5208
367.5	13.9741	13.8153	367.2	25.7927	25.6444	367.3	44.0743	44.2714	367.7	66.3837	67.2148	367.2	83.6334	85.2415	367.9	91.6075	92.5781	367.6	95.0763	95.326
368.5	14.1169	13.7898	368.2	25.8346	25.5963	368.3	44.0503	44.1866	368.7	66.423	67.0824	368.2	83.615	85.0698	368.9	91.487	92.39	368.6	94.8865	95.1316
369.5	13.8313	13.7643	369.2	25.7569	25.5483	369.3	43.9721	44.1019	369.7	66.0754	66.9503	369.2	83.3268	84.8986	369.9	91.3719	92.2023	369.6	94.689	94.9377
370.5	13.9694	13.7388	370.2	25.731	25.5004	370.3	43.7525	44.0174	370.7	66.0443	66.8185	370.2	83.1689	84.7277	370.9	91.1368	92.015	370.6	94.5056	94.7442
371.5	13.9444	13.7134	371.2	25.8524	25.4527	371.3	43.8764	43.9331	371.7	65.9593	66.687	371.2	83.195	84.5572	371.9	90.8939	91.8281	371.6	94.2969	94.5511
372.5	13.8844	13.6881	372.2	25.765	25.405	372.3	43.8389	43.849	372.7	65.6378	66.5557	372.2	83.0373	84.3871	372.9	90.7596	91.6417	372.6	94.1138	94.3585
373.5	14.0672	13.6627	373.2	25.5346	25.3573	373.3	43.8737	43.765	373.7	65.675	66.4247	373.2	82.8613	84.2173	373.9	90.6731	91.4557	373.6	93.859	94.1663
374.5	14.0143	13.6375	374.2	25.6286	25.3098	374.3	43.7849	43.6812	374.7	65.5876	66.294	374.2	82.8368	84.048	374.9	90.4378	91.2701	374.6	93.6604	93.9746
375.5	13.7534	13.6123	375.2	25.3816	25.2624	375.3	43.5433	43.5976	375.7	65.3925	66.1636	375.2	82.6016	83.879	375.9	90.1157	91.0849	375.6	93.567	93.7833
376.5	13.8157	13.5871	376.2	25.3036	25.2151	376.3	43.3302	43.5141	376.7	65.2423	66.0335	376.2	82.2071	83.7104	376.9	89.9511	90.9002	376.6	93.3184	93.5924
377.5	13.6262	13.562	377.2	25.4941	25.1678	377.3	43.3657	43.4308	377.7	65.1123	65.9036	377.2	82.1219	83.5421	377.9	89.8367	90.7158	377.6	93.0946	93.4019
378.5	13.8094	13.5369	378.2	25.3174	25.1207	378.3	43.1991	43.3477	378.7	64.9995	65.774	378.2	82.1065	83.3743	378.9	89.6874	90.5319	378.6	93.0502	93.2119
379.5	13.7481	13.5119	379.2	25.3225	25.0736	379.3	43.2096	43.2647	379.7	64.6676	65.6447	379.2	81.7835	83.2068	379.9	89.3833	90.3484	379.6	92.7425	93.0224
380.5	13.5178	13.4869	380.2	25.2099	25.0266	380.3	43.1916	43.1819	380.7	64.5989	65.5157	380.2	81.6798	83.0396	380.9	89.2179	90.1653	380.6	92.5034	92.8332
381.5	13.4938	13.462	381.2	25.1052	24.9798	381.3	43.0733	43.0993	381.7	64.6054	65.3869	381.2	81.4936	82.8729	381.9	89.121	89.9826	381.6	92.4954	92.6445
382.5	13.4674	13.4371	382.2	25.2356	24.933	382.3	43.0666	43.0169	382.7	64.4653	65.2585	382.2	81.2513	82.7065	382.9	89.0413	89.8004	382.6	92.3151	92.4562
383.5	13.4032	13.4123	383.2	25.3124	24.8863	383.3	42.9217	42.9346	383.7	64.2406	65.1302	383.2	81.2393	82.5405	383.9	88.7239	89.6185	383.6	91.9242	92.2684
384.5	13.2403	13.3875	384.2	24.894	24.8397	384.3	42.5772	42.8524	384.7	64.1199	65.0023	384.2	80.9812	82.3748	384.9	88.4688	89.4371	384.6	91.9762	92.0809
385.5	13.4362	13.3627	385.2	25.1205	24.7931	385.3	42.7169	42.7705	385.7	64.0228	64.8746	385.2	80.8033	82.2096	385.9	88.3251	89.256	385.6	91.7228	91.8939
386.5	13.2717	13.338	386.2	25.0887	24.7467	386.3	42.5936	42.6887	386.7	63.9316	64.7472	386.2	80.6661	82.0446	386.9	88.3103	89.0754	386.6	91.4481	91.7073
387.5	13.194	13.3134	387.2	24.8377	24.7004	387.3	42.4841	42.607	387.7	63.6798	64.6201	387.2	80.4498	81.8801	387.9	88.0091	88.8952	387.6	91.3626	91.5212
388.5	13.1282	13.2888	388.2	24.8093	24.6541	388.3	42.4154	42.5256	388.7	63.5614	64.4932	388.2	80.3336	81.7159	388.9	87.7795	88.7154	388.6	91.0881	91.3354
389.5	13.1442	13.2642	389.2	24.8181	24.608	389.3	42.2336	42.4443	389.7	63.5135	64.3666	389.2	80.2259	81.5521	389.9	87.7071	88.536	389.6	90.8749	91.1501
390.5	13.0747	13.2397	390.2	24.7553	24.5619	390.3	42.1627	42.3631	390.7	63.5457	64.2403	390.2	80.0507	81.3886	390.9	87.5973	88.3569	390.6	90.8379	90.9652
391.5	13.1276	13.2152	391.2	24.74	24.5159	391.3	42.12	42.2821	391.7	63.2743	64.1142	391.2	79.7287	81.2255	391.9	87.3001	88.1783	391.6	90.5486	90.7807
392.5	13.0567	13.1908	392.2	24.86	24.47	392.3	42.1506	42.2013	392.7	63.1808	63.9884	392.2	79.6413	81.0628	392.9	87.109	88.0001	392.6	90.2996	90.5967
393.5	12.9739	13.1664	393.2	24.531	24.4242	393.3	41.9098	42.1207	393.7	62.9983	63.8629	393.2	79.3689	80.9004	393.9	86.8192	87.8223	393.6	90.2202	90.413
394.5	12.9838	13.1421	394.2	24.5044	24.3785	394.3	41.9314	42.0402	394.7	62.8676	63.7377	394.2	79.2251	80.7384	394.9	86.7022	87.6449	394.6	90.1022	90.2298
395.5	13.0686	13.1178	395.2	24.6517	24.3328	395.3	41.9896	41.9598	395.7	62.8809	63.6127	395.2	79.1951	80.5767	395.9	86.8015	87.4679	395.6	89.9558	90.047
396.5	13.0481	13.0936	396.2	24.5112	24.2873	396.3	41.8475	41.8797	396.7	62.6808	63.4879	396.2	79.1214	80.4154	396.9	86.4606	87.2913	396.6	89.9035	89.8646
397.5	12.9921	13.0694	397.2	24.2924	24.2418	397.3	41.7211	41.7997	397.7	62.5353	63.3635	397.2	78.8663	80.2544	397.9	86.3799	87.1151	397.6	89.4176	89.6826
398.5	12.8309	13.0452	398.2	24.3531	24.1965	398.3	41.5529	41.7198	398.7	62.4263	63.2392	398.2	78.7117	80.0938	398.9	86.3049	86.9392	398.6	89.4143	89.501
399.5	12.8717	13.0211	399.2	24.2863	24.1512	399.3	41.3492	41.6401	399.7	62.5144	63.1153	399.2	78.6387	79.9336	399.9	86.0371	86.7638	399.6	89.2834	89.3198
400.5	12.8508	12.9971	400.2	24.4554	24.106	400.3	41.497	41.5606	400.7	62.361	62.9916	400.2	78.4711	79.7737	400.9	85.8459	86.5888	400.6	89.0256	89.139
401.5	12.81	12.9731	401.2	24.3229	24.0609	401.3	41.5446	41.4812	401.7	62.0795	62.8682	401.2	78.3573	79.6141	401.9	85.6635	86.4141	401.6	88.9152	88.9586
402.5	12.8764	12.9491	402.2	24.2181	24.0159	402.3	41.4142	41.402	402.7	61.9411	62.745	402.2	78.1162	79.4549	402.9	85.5243	86.2398	402.6	88.7119	88.7787
403.5	12.8643	12.9252	403.2	24.2362	23.9709	403.3	41.2043	41.3229	403.7	62.0248	62.6221	403.2	77.9319	79.2961	403.9	85.285	86.066	403.6	88.5359	88.5991
404.5	12.787	12.9013	404.2	24.0735	23.9261	404.3	41.0732	41.2441	404.7	61.7231	62.4995	404.2	77.8435	79.1376	404.9	85.1128	85.8925	404.6	88.3507	88.42
405.5	12.8145	12.8775	405.2	24.0502	23.8813	405.3	41.0244	41.1653	405.7	61.5992	62.3771	405.2	77.6327	78.9794	405.9	84.9946	85.7194	405.6	88.3312	88.2412
406.5	12.7419	12.8537	406.2	23.9174	23.8366	406.3	40.9589	41.0867	406.7	61.682	62.255	406.2	77.5315	78.8216	406.9	84.6624	85.5467	406.6	88.1115	88.0629
407.5	12.7325	12.8299	407.2	23.9174	23.7921	407.3	40.9444	41.0083	407.7	61.6109	62.1331	407.2	77.4737	78.6642	407.9	84.5711	85.3744	407.6	87.8973	87.8849
408.5	12.5846	12.8062	408.2	23.9125	23.7476	408.3	40.8643	40.93	408.7	61.3238	62.0115	408.2	77.1833	78.507	408.9	84.3103	85.2024	408.6	87.7391	87.7074
409.5	12.6786	12.7826	409.2	24.0398	23.7031	409.3	40.781	40.8519	409.7	61.288	61.8901	409.2	77.0128	78.3503	409.9	84.3185	85.0309	409.6	87.428	87.5302
410.5	12.6352	12.759	410.2	23.8567	23.6588	410.3	40.6872	40.774	410.7	61.1482	61.769	410.2	76.8388	78.1939	410.9	84.3019	84.8597	410.6	87.4829	87.3535
411.5	12.7528	12.7354	411.2	23.8352	23.6146	411.3	40.6872	40.6962	411.7	60.9779	61.6482	411.2	76.8313	78.0378	411.9	83.9961	84.6889	411.6	87.4329	87.1771
412.5	12.5622	12.7119	412.2	23.8436	23.5704	412.3	40.4955	40.6185	412.7	60.8856	61.5276	412.2	76.5027	77.882	412.9	83.8294	84.5185	412.6	86.9816	87.0011
413.5	12.6006	12.6884	413.2	23.6332	23.5263	413.3	40.3316	40.5411	413.7	60.7518	61.4072	413.2	76.3461	77.7266	413.9	83.8442	84.3485	413.6	86.942	86.8256
414.5	12.5862	12.665	414.2	23.5585	23.4823	414.3	40.2332	40.4637	414.7	60.6393	61.2872	414.2	76.239	77.5716	414.9	83.6038	84.1788	414.6	86.9113	86.6504
415.5	12.4583	12.6416	415.2	23.6033	23.4384	415.3	40.4167	40.3866	415.7	60.5112	61.1673	415.2	76.0963	77.4168	415.9	83.4557	84.0095	415.6	86.5673	86.4756
416.5	12.3743	12.6183	416.2	23.5081	23.3946	416.3	40.1869	40.3095	416.7	60.3473	61.0477	416.2	75.9371	77.2625	416.9	83.2736	83.8406	416.6	86.3912	86.3012
417.5	12.3508	12.595	417.2	23.5815	23.3508	417.3	40.0537	40.2327	417.7	60.2113	60.9284	417.2	75.646	77.1084	417.9	83.0743	83.6721	417.6	86.1605	86.1272
418.5	12.2897	12.5717	418.2	23.4523	23.3072	418.3	40.0484	40.1559	418.7	60.2315	60.8093	418.2	75.5402	76.9547	418.9	82.9985	83.5039	418.6	86.0784	85.9536
419.5	12.3885	12.5485	419.2	23.5521	23.2636	419.3	39.9712	40.0794	419.7	60.0997	60.6905	419.2	75.626	76.8013	419.9	82.8415	83.3362	419.6	85.9532	85.7804
420.5	12.5028	12.5253	420.2	23.4018	23.2201	420.3	39.8904	40.003	420.7	59.8621	60.5719	420.2	75.2948	76.6483	420.9	82.6563	83.1687	420.6	85.7844	85.6075
421.5	12.1628	12.5022	421.2	23.5384	23.1767	421.3	40.0157	39.9267	421.7	59.7806	60.4536	421.2	75.2819	76.4956	421.9	82.3907	83.0017	421.6	85.5396	85.4351
422.5	12.1993	12.4791	422.2	23.3975	23.1334	422.3	39.6437	39.8506	422.7	59.6222	60.3355	422.2	75.1534	76.3432	422.9	82.4069	82.835	422.6	85.4556	85.263
423.5	12.3096	12.4561	423.2	23.2359	23.0902	423.3	39.555	39.7747	423.7	59.5393	60.2177	423.2	75.1172	76.1912	423.9	82.1793	82.6687	423.6	85.1826	85.0913
424.5	12.2379	12.4331	424.2	23.2888	23.047	424.3	39.6464	39.6989	424.7	59.4268	60.1001	424.2	75.0143	76.0395	424.9	81.9593	82.5028	424.6	84.9986	84.92
425.5	12.1159	12.4101	425.2	23.2204	23.0039	425.3	39.4709	39.6232	425.7	59.1863	59.9827	425.2	74.7325	75.8881	425.9	81.7538	82.3372	425.6	84.8866	84.7491
426.5	12.2999	12.3872	426.2	23.1838	22.9609	426.3	39.3853	39.5477	426.7	59.1146	59.8656	426.2	74.4412	75.737	426.9	81.786	82.172	426.6	84.84	84.5785
427.5	12.2825	12.3643	427.2	23.2559	22.918	427.3	39.4278	39.4724	427.7	59.1037	59.7488	427.2	74.5165	75.5863	427.9	81.4433	82.0072	427.6	84.643	84.4083
428.5	12.1296	12.3415	428.2	23.1623	22.8752	428.3	39.3735	39.3972	428.7	58.8677	59.6321	428.2	74.3334	75.4359	428.9	81.2755	81.8427	428.6	84.451	84.2385
429.5	12.0997	12.3187	429.2	22.9436	22.8325	429.3	39.2045	39.3221	429.7	58.8559	59.5158	429.2	73.9984	75.2858	429.9	81.0438	81.6786	429.6	84.2836	84.0691
430.5	12.1707	12.296	430.2	22.9158	22.7898	430.3	39.2218	39.2472	430.7	58.7643	59.3997	430.2	73.9615	75.1361	430.9	81.087	81.5149	430.6	84.006	83.9001
431.5	12.1034	12.2733	431.2	23.0196	22.7472	431.3	39.0209	39.1725	431.7	58.4633	59.2838	431.2	73.9915	74.9867	431.9	80.8128	81.3515	431.6	84.0733	83.7314
432.5	12.0795	12.2506	432.2	22.9303	22.7047	432.3	39.0703	39.0979	432.7	58.3342	59.1681	432.2	73.6327	74.8376	432.9	80.7006	81.1885	432.6	83.7414	83.5632
433.5	12.0213	12.228	433.2	22.884	22.6623	433.3	38.9475	39.0234	433.7	58.473	59.0527	433.2	73.4083	74.6888	433.9	80.6275	81.0258	433.6	83.5672	83.3952
434.5	11.926	12.2054	434.2	22.8468	22.62	434.3	38.9187	38.9491	434.7	58.2101	58.9376	434.2	73.3472	74.5404	434.9	80.5352	80.8635	434.6	83.5237	83.2277
435.5	12.1598	12.1829	435.2	22.8264	22.5777	435.3	38.6803	38.875	435.7	58.0535	58.8227	435.2	73.0854	74.3923	435.9	80.2875	80.7016	435.6	83.2828	83.0605
436.5	12.0546	12.1604	436.2	22.8208	22.5355	436.3	38.9346	38.801	436.7	58.186	58.708	436.2	72.9439	74.2445	436.9	80.2081	80.54	436.6	83.1007	82.8937
437.5	11.9415	12.138	437.2	22.9016	22.4935	437.3	38.8247	38.7271	437.7	57.8123	58.5936	437.2	73.0247	74.097	437.9	79.9301	80.3788	437.6	83.0723	82.7273
438.5	12.0788	12.1156	438.2	22.6905	22.4514	438.3	38.4609	38.6534	438.7	57.851	58.4794	438.2	72.7561	73.9498	438.9	79.7412	80.2179	438.6	82.8336	82.5612
439.5	11.8169	12.0932	439.2	22.727	22.4095	439.3	38.5813	38.5798	439.7	57.6818	58.3654	439.2	72.613	73.803	439.9	79.6695	80.0574	439.6	82.6727	82.3955
440.5	11.8469	12.0709	440.2	22.6947	22.3677	440.3	38.4913	38.5064	440.7	57.6018	58.2517	440.2	72.5362	73.6565	440.9	79.5432	79.8972	440.6	82.454	82.2302
441.5	12.1084	12.0486	441.2	22.4745	22.3259	441.3	38.3961	38.4331	441.7	57.5763	58.1382	441.2	72.2483	73.5102	441.9	79.3471	79.7374	441.6	82.3351	82.0653
442.5	11.9959	12.0264	442.2	22.796	22.2842	442.3	38.3687	38.36	442.7	57.5593	58.025	442.2	72.3719	73.3644	442.9	79.3312	79.5779	442.6	82.3616	81.9007
443.5	11.8901	12.0042	443.2	22.6655	22.2426	443.3	38.1934	38.287	443.7	57.251	57.9119	443.2	72.0862	73.2188	443.9	78.9452	79.4188	443.6	82.1863	81.7364
444.5	11.9126	11.982	444.2	22.3829	22.2011	444.3	37.9539	38.2142	444.7	57.1905	57.7992	444.2	71.8497	73.0735	444.9	78.8599	79.26	444.6	81.7913	81.5726
445.5	11.9755	11.9599	445.2	22.5457	22.1596	445.3	38.0427	38.1415	445.7	57.2259	57.6866	445.2	71.8008	72.9286	445.9	78.8158	79.1016	445.6	81.7432	81.409
446.5	11.7174	11.9379	446.2	22.5192	22.1182	446.3	38.0736	38.0689	446.7	56.8262	57.5743	446.2	71.6794	72.7839	446.9	78.5937	78.9435	446.6	81.6245	81.2459
447.5	11.7397	11.9158	447.2	22.4525	22.0769	447.3	37.754	37.9965	447.7	56.8294	57.4622	447.2	71.5002	72.6396	447.9	78.2755	78.7858	447.6	81.2986	81.0831
448.5	11.6682	11.8938	448.2	22.4942	22.0357	448.3	37.7205	37.9243	448.7	56.6461	57.3504	448.2	71.3357	72.4956	448.9	78.1398	78.6284	448.6	81.1933	80.9207
449.5	11.5622	11.8719	449.2	22.3202	21.9946	449.3	37.7748	37.8521	449.7	56.534	57.2388	449.2	71.4026	72.3519	449.9	77.9286	78.4714	449.6	81.1317	80.7586
450.5	11.793	11.85	450.2	22.2157	21.9535	450.3	37.5348	37.7802	450.7	56.654	57.1274	450.2	71.1142	72.2085	450.9	77.807	78.3147	450.6	80.9806	80.5969
451.5	11.7723	11.8281	451.2	22.2967	21.9126	451.3	37.6666	37.7083	451.7	56.5719	57.0163	451.2	71.1097	72.0654	451.9	77.9813	78.1583	451.6	80.9461	80.4355
452.5	11.7014	11.8063	452.2	22.2677	21.8717	452.3	37.6244	37.6367	452.7	56.4781	56.9054	452.2	70.92	71.9227	452.9	77.8436	78.0023	452.6	80.8335	80.2745
453.5	11.5795	11.7845	453.2	22.1389	21.8308	453.3	37.6157	37.5651	453.7	56.2643	56.7947	453.2	70.7163	71.7802	453.9	77.5245	77.8467	453.6	80.6773	80.1139
454.5	11.588	11.7628	454.2	22.1049	21.7901	454.3	37.4178	37.4937	454.7	56.1273	56.6842	454.2	70.4679	71.6381	454.9	77.4637	77.6914	454.6	80.5726	79.9536
455.5	11.5596	11.7411	455.2	22.0861	21.7494	455.3	37.5357	37.4224	455.7	56.0119	56.574	455.2	70.5158	71.4962	455.9	77.1946	77.5364	455.6	80.3435	79.7936
456.5	11.6077	11.7194	456.2	22.0048	21.7088	456.3	37.3244	37.3513	456.7	56.034	56.464	456.2	70.2142	71.3547	456.9	77.1558	77.3817	456.6	80.1499	79.6341
457.5	11.5329	11.6978	457.2	21.9968	21.6683	457.3	37.3201	37.2803	457.7	55.8759	56.3543	457.2	70.234	71.2134	457.9	77.001	77.2274	457.6	79.9522	79.4748
458.5	11.6327	11.6762	458.2	22.0077	21.6279	458.3	37.1551	37.2095	458.7	55.767	56.2447	458.2	70.0343	71.0725	458.9	76.8335	77.0734	458.6	79.8777	79.3159
459.5	11.5475	11.6547	459.2	22.0186	21.5875	459.3	37.1879	37.1388	459.7	55.6369	56.1354	459.2	70.0105	70.9319	459.9	76.6467	76.9198	459.6	79.6679	79.1574
460.5	11.4796	11.6332	460.2	22.0834	21.5473	460.3	37.0349	37.0682	460.7	55.481	56.0263	460.2	69.9022	70.7915	460.9	76.643	76.7665	460.6	79.4079	78.9992
461.5	11.4082	11.6117	461.2	21.8234	21.5071	461.3	36.972	36.9978	461.7	55.2723	55.9175	461.2	69.7078	70.6515	461.9	76.3205	76.6136	461.6	79.2943	78.8413
462.5	11.4631	11.5903	462.2	21.7015	21.4669	462.3	36.8992	36.9275	462.7	55.3135	55.8088	462.2	69.4301	70.5118	462.9	76.2363	76.4609	462.6	79.0963	78.6838
463.5	11.5993	11.5689	463.2	21.8988	21.4269	463.3	36.9122	36.8574	463.7	55.2759	55.7004	463.2	69.4657	70.3723	463.9	76.2793	76.3086	463.6	79.0547	78.5267
464.5	11.5348	11.5476	464.2	21.9334	21.3869	464.3	36.8886	36.7874	464.7	55.2796	55.5923	464.2	69.5842	70.2332	464.9	76.1308	76.1567	464.6	79.0509	78.3699
465.5	11.5899	11.5263	465.2	21.8349	21.347	465.3	36.9527	36.7175	465.7	55.135	55.4843	465.2	69.2752	70.0944	465.9	75.913	76.005	465.6	79.0242	78.2134
466.5	11.5348	11.505	466.2	21.8338	21.3072	466.3	36.6976	36.6478	466.7	55.0097	55.3766	466.2	69.2057	69.9559	466.9	75.8757	75.8537	466.6	78.7209	78.0573
467.5	11.3838	11.4838	467.2	21.5962	21.2675	467.3	36.5322	36.5782	467.7	54.768	55.269	467.2	68.9876	69.8176	467.9	75.6601	75.7027	467.6	78.562	77.9015
468.5	11.3653	11.4626	468.2	21.5762	21.2278	468.3	36.4602	36.5088	468.7	54.9092	55.1618	468.2	68.8977	69.6797	468.9	75.4617	75.5521	468.6	78.4852	77.7461
469.5	11.2889	11.4415	469.2	21.5695	21.1882	469.3	36.4511	36.4395	469.7	54.7741	55.0547	469.2	68.843	69.542	469.9	75.4422	75.4018	469.6	78.4096	77.5909
470.5	11.2881	11.4204	470.2	21.6713	21.1487	470.3	36.4587	36.3703	470.7	54.5454	54.9479	470.2	68.8397	69.4047	470.9	75.2122	75.2518	470.6	78.1099	77.4362
471.5	11.5491	11.3993	471.2	21.45	21.1093	471.3	36.4995	36.3013	471.7	54.6199	54.8412	471.2	68.5758	69.2676	471.9	75.2787	75.1021	471.6	78.0715	77.2818
472.5	11.4592	11.3783	472.2	21.6497	21.0699	472.3	36.5939	36.2324	472.7	54.5376	54.7348	472.2	68.681	69.1309	472.9	75.1358	74.9528	472.6	77.98	77.1277
473.5	11.5776	11.3573	473.2	21.5763	21.0306	473.3	36.4443	36.1636	473.7	54.388	54.6286	473.2	68.4701	68.9944	473.9	74.9813	74.8038	473.6	77.7755	76.9739
474.5	11.5262	11.3364	474.2	21.4925	20.9914	474.3	36.3087	36.095	474.7	54.4579	54.5227	474.2	68.3968	68.8582	474.9	74.7725	74.6551	474.6	77.7389	76.8205
475.5	11.4139	11.3155	475.2	21.5152	20.9523	475.3	36.3191	36.0265	475.7	54.2663	54.4169	475.2	68.2687	68.7224	475.9	74.6184	74.5067	475.6	77.4756	76.6674
476.5	11.3258	11.2946	476.2	21.41	20.9132	476.3	36.1475	35.9581	476.7	54.0336	54.3114	476.2	67.9448	68.5868	476.9	74.5692	74.3586	476.6	77.4019	76.5147
477.5	11.4037	11.2738	477.2	21.4481	20.8742	477.3	36.1732	35.8899	477.7	53.8731	54.2061	477.2	67.767	68.4515	477.9	74.3222	74.2109	477.6	77.0632	76.3623
478.5	11.301	11.253	478.2	21.3606	20.8353	478.3	36.0353	35.8218	478.7	53.8493	54.101	478.2	67.6474	68.3164	478.9	74.2909	74.0635	478.6	76.9277	76.2102
479.5	11.2788	11.2322	479.2	21.3744	20.7965	479.3	35.9673	35.7539	479.7	53.6935	53.9961	479.2	67.5268	68.1817	479.9	74.1141	73.9164	479.6	76.899	76.0584
480.5	11.2835	11.2115	480.2	21.3686	20.7577	480.3	36.0211	35.6861	480.7	53.597	53.8915	480.2	67.485	68.0473	480.9	73.9006	73.7696	480.6	76.666	75.907
481.5	11.1442	11.1909	481.2	21.3266	20.719	481.3	35.7403	35.6184	481.7	53.5536	53.787	481.2	67.2633	67.9131	481.9	73.7257	73.6232	481.6	76.5184	75.7559
482.5	11.1512	11.1702	482.2	21.2002	20.6804	482.3	35.6448	35.5508	482.7	53.3237	53.6828	482.2	67.1654	67.7793	482.9	73.6049	73.4771	482.6	76.5239	75.6051
483.5	11.2436	11.1496	483.2	21.2345	20.6418	483.3	35.822	35.4834	483.7	53.2896	53.5788	483.2	66.9775	67.6457	483.9	73.5044	73.3312	483.6	76.4009	75.4547
484.5	11.0106	11.1291	484.2	21.2154	20.6034	484.3	35.5941	35.4161	484.7	53.0847	53.475	484.2	66.9885	67.5124	484.9	73.2905	73.1857	484.6	76.0888	75.3046
485.5	11.2278	11.1086	485.2	21.0666	20.565	485.3	35.5112	35.349	485.7	53.0331	53.3714	485.2	66.7354	67.3794	485.9	73.2269	73.0405	485.6	76.0509	75.1548
486.5	11.4145	11.0881	486.2	21.1078	20.5266	486.3	35.579	35.282	486.7	53.1806	53.2681	486.2	66.7528	67.2467	486.9	73.1398	72.8957	486.6	76.009	75.0054
487.5	11.144	11.0677	487.2	21.061	20.4884	487.3	35.565	35.2151	487.7	52.9762	53.1649	487.2	66.5412	67.1142	487.9	73.0019	72.7511	487.6	75.6456	74.8562
488.5	11.235	11.0472	488.2	20.9806	20.4502	488.3	35.2759	35.1483	488.7	52.9013	53.062	488.2	66.4854	66.9821	488.9	72.8981	72.6069	488.6	75.6244	74.7074
489.5	11.2587	11.0269	489.2	20.9363	20.4121	489.3	35.445	35.0817	489.7	52.7564	52.9592	489.2	66.3047	66.8502	489.9	72.7262	72.4629	489.6	75.5024	74.5589
490.5	10.8967	11.0066	490.2	20.904	20.3741	490.3	35.2181	35.0152	490.7	52.6743	52.8567	490.2	66.3493	66.7186	490.9	72.5976	72.3193	490.6	75.3327	74.4108
491.5	11.1981	10.9863	491.2	20.7919	20.3361	491.3	35.0949	34.9489	491.7	52.6236	52.7544	491.2	66.0107	66.5873	491.9	72.4517	72.176	491.6	75.1022	74.2629
492.5	11.177	10.966	492.2	20.9252	20.2982	492.3	35.0788	34.8826	492.7	52.5769	52.6523	492.2	65.9494	66.4562	492.9	72.4194	72.033	492.6	75.0185	74.1154
493.5	11.0301	10.9458	493.2	20.8591	20.2604	493.3	34.9027	34.8165	493.7	52.3631	52.5504	493.2	66.0521	66.3255	493.9	72.1681	71.8903	493.6	74.9175	73.9682
494.5	10.9022	10.9256	494.2	20.6863	20.2227	494.3	34.926	34.7506	494.7	52.2503	52.4487	494.2	65.6309	66.195	494.9	72.017	71.7479	494.6	74.675	73.8213
495.5	10.9618	10.9055	495.2	20.7793	20.185	495.3	35.0309	34.6847	495.7	52.1474	52.3473	495.2	65.6008	66.0648	495.9	71.8843	71.6058	495.6	74.6762	73.6748
496.5	10.9288	10.8854	496.2	20.7437	20.1474	496.3	34.9562	34.619	496.7	51.9346	52.246	496.2	65.416	65.9349	496.9	71.7164	71.464	496.6	74.5764	73.5285
497.5	11.0465	10.8653	497.2	20.5884	20.1099	497.3	34.7215	34.5534	497.7	51.9022	52.1449	497.2	65.2767	65.8052	497.9	71.6837	71.3225	497.6	74.3413	73.3826
498.5	11.0579	10.8453	498.2	20.6952	20.0724	498.3	34.912	34.488	498.7	51.9715	52.0441	498.2	65.0929	65.6758	498.9	71.561	71.1814	498.6	74.2273	73.237
499.5	10.9965	10.8253	499.2	20.5185	20.035	499.3	34.7355	34.4227	499.7	51.8756	51.9435	499.2	65.3443	65.5467	499.9	71.6087	71.0405	499.6	74.0968	73.0917
500.5	11.1559	10.8054	500.2	20.647	19.9977	500.3	34.7519	34.3575	500.7	51.7866	51.843	500.2	64.9174	65.4179	500.9	71.3546	70.8999	500.6	73.9642	72.9467
501.5	11.0258	10.7855	501.2	20.6088	19.9605	501.3	34.703	34.2924	501.7	51.6195	51.7428	501.2	64.9635	65.2894	501.9	71.1644	70.7597	501.6	73.9212	72.802
502.5	10.8358	10.7656	502.2	20.4649	19.9233	502.3	34.4659	34.2275	502.7	51.5171	51.6428	502.2	64.7969	65.1611	502.9	71.0259	70.6197	502.6	73.8626	72.6577
503.5	11.0079	10.7457	503.2	20.5295	19.8862	503.3	34.5163	34.1627	503.7	51.571	51.543	503.2	64.8932	65.0331	503.9	71.1342	70.4801	503.6	73.6853	72.5136
504.5	10.9098	10.7259	504.2	20.4723	19.8492	504.3	34.5231	34.098	504.7	51.3935	51.4434	504.2	64.5778	64.9053	504.9	70.8925	70.3407	504.6	73.4707	72.3699
505.5	10.8754	10.7062	505.2	20.5619	19.8122	505.3	34.3644	34.0335	505.7	51.4245	51.344	505.2	64.5244	64.7779	505.9	70.5968	70.2016	505.6	73.4322	72.2264
506.5	11.0065	10.6865	506.2	20.4724	19.7753	506.3	34.2643	33.969	506.7	51.2735	51.2448	506.2	64.3252	64.6507	506.9	70.432	70.0629	506.6	73.2085	72.0833
507.5	10.7954	10.6668	507.2	20.3877	19.7385	507.3	34.2519	33.9047	507.7	51.1823	51.1458	507.2	64.1818	64.5237	507.9	70.4968	69.9244	507.6	73.1212	71.9405
508.5	10.8364	10.6471	508.2	20.3657	19.7017	508.3	34.1336	33.8406	508.7	50.8729	51.047	508.2	64.1869	64.3971	508.9	70.1146	69.7862	508.6	72.8831	71.798
509.5	10.7374	10.6275	509.2	20.1112	19.6651	509.3	33.9996	33.7765	509.7	50.7491	50.9484	509.2	63.9531	64.2707	509.9	69.9109	69.6484	509.6	72.8002	71.6558
510.5	10.719	10.6079	510.2	20.2652	19.6285	510.3	34.1699	33.7126	510.7	50.7729	50.85	510.2	63.7929	64.1446	510.9	70.0332	69.5108	510.6	72.6479	71.5139
511.5	10.8061	10.5884	511.2	20.3128	19.5919	511.3	34.0351	33.6488	511.7	50.737	50.7518	511.2	63.8425	64.0187	511.9	69.8984	69.3735	511.6	72.6932	71.3724
512.5	10.8768	10.5689	512.2	20.1446	19.5554	512.3	33.9643	33.5851	512.7	50.5527	50.6538	512.2	63.788	63.8931	512.9	69.7021	69.2365	512.6	72.3661	71.2311
513.5	10.7465	10.5494	513.2	20.1379	19.519	513.3	33.9778	33.5216	513.7	50.4252	50.556	513.2	63.5575	63.7678	513.9	69.6808	69.0998	513.6	72.1368	71.0901
514.5	10.6043	10.5299	514.2	20.0134	19.4827	514.3	33.6659	33.4582	514.7	50.0683	50.4584	514.2	63.2908	63.6427	514.9	69.3202	68.9634	514.6	71.8736	70.9494
515.5	10.6413	10.5105	515.2	19.8182	19.4464	515.3	33.4985	33.3949	515.7	50.0564	50.361	515.2	63.0276	63.5179	515.9	69.1916	68.8273	515.6	71.8039	70.8091
516.5	10.5057	10.4912	516.2	19.8589	19.4103	516.3	33.5351	33.3317	516.7	49.9975	50.2639	516.2	62.9621	63.3934	516.9	69.1914	68.6915	516.6	71.6412	70.669
517.5	10.4135	10.4719	517.2	19.7633	19.3741	517.3	33.5209	33.2687	517.7	49.8695	50.1669	517.2	62.8493	63.2691	517.9	68.9322	68.556	517.6	71.3966	70.5292
518.5	10.3557	10.4526	518.2	19.5957	19.3381	518.3	33.3557	33.2058	518.7	49.7472	50.0701	518.2	62.6282	63.1451	518.9	68.7294	68.4207	518.6	71.2868	70.3898
519.5	10.2715	10.4333	519.2	19.5888	19.3021	519.3	33.2883	33.143	519.7	49.7796	49.9735	519.2	62.5525	63.0214	519.9	68.7427	68.2858	519.6	71.2085	70.2506
520.5	10.3657	10.4141	520.2	19.5442	19.2662	520.3	33.357	33.0803	520.7	49.5154	49.8771	520.2	62.4556	62.8979	520.9	68.6376	68.1511	520.6	71.1417	70.1117
521.5	10.4942	10.3949	521.2	19.6493	19.2303	521.3	33.1375	33.0177	521.7	49.508	49.7809	521.2	62.3197	62.7747	521.9	68.5427	68.0168	521.6	70.944	69.9732
522.5	10.4188	10.3758	522.2	19.6586	19.1945	522.3	33.2001	32.9553	522.7	49.5838	49.6849	522.2	62.1016	62.6517	522.9	68.3867	67.8827	522.6	70.6833	69.8349
523.5	10.3008	10.3567	523.2	19.4982	19.1588	523.3	32.9832	32.893	523.7	49.2791	49.5891	523.2	62.0115	62.529	523.9	68.0895	67.7489	523.6	70.6277	69.6969
524.5	10.3715	10.3376	524.2	19.3788	19.1232	524.3	32.9443	32.8308	524.7	49.2438	49.4935	524.2	61.8664	62.4065	524.9	68.1315	67.6154	524.6	70.5952	69.5592
525.5	10.385	10.3185	525.2	19.5665	19.0876	525.3	33.0627	32.7688	525.7	49.2075	49.3981	525.2	62.0224	62.2843	525.9	68.1155	67.4821	525.6	70.5542	69.4219
526.5	10.3967	10.2995	526.2	19.4774	19.0521	526.3	33.0353	32.7068	526.7	49.1961	49.3028	526.2	61.7939	62.1624	526.9	67.8921	67.3492	526.6	70.4671	69.2848
527.5	10.4272	10.2806	527.2	19.3978	19.0166	527.3	32.9427	32.645	527.7	49.1665	49.2078	527.2	61.6588	62.0407	527.9	67.7431	67.2165	527.6	70.2728	69.148
528.5	10.4538	10.2616	528.2	19.5348	18.9813	528.3	32.8881	32.5833	528.7	49.0344	49.113	528.2	61.6856	61.9193	528.9	67.8681	67.0842	528.6	70.129	69.0115
529.5	10.3882	10.2427	529.2	19.456	18.946	529.3	32.7864	32.5217	529.7	48.7572	49.0183	529.2	61.5401	61.7982	529.9	67.5634	66.9521	529.6	69.9474	68.8753
530.5	10.3225	10.2239	530.2	19.2699	18.9107	530.3	32.6937	32.4603	530.7	48.8331	48.9239	530.2	61.359	61.6772	530.9	67.3473	66.8203	530.6	69.7104	68.7393
531.5	10.2358	10.205	531.2	19.3453	18.8755	531.3	32.5987	32.399	531.7	48.7171	48.8296	531.2	61.2872	61.5566	531.9	67.3002	66.6887	531.6	69.7645	68.6037
532.5	10.192	10.1862	532.2	19.2328	18.8404	532.3	32.5273	32.3377	532.7	48.6366	48.7356	532.2	61.1492	61.4362	532.9	67.0664	66.5575	532.6	69.5495	68.4684
533.5	10.2151	10.1675	533.2	19.1402	18.8054	533.3	32.4179	32.2767	533.7	48.6495	48.6417	533.2	60.7949	61.316	533.9	66.8105	66.4265	533.6	69.3377	68.3333
534.5	10.2083	10.1488	534.2	19.206	18.7704	534.3	32.4601	32.2157	534.7	48.4936	48.548	534.2	60.9372	61.1961	534.9	66.9341	66.2958	534.6	69.2448	68.1986
535.5	10.146	10.1301	535.2	19.1306	18.7355	535.3	32.2317	32.1548	535.7	48.2864	48.4545	535.2	60.8416	61.0765	535.9	66.7013	66.1654	535.6	69.1294	68.0641
536.5	10.2559	10.1114	536.2	19.0835	18.7007	536.3	32.2666	32.0941	536.7	48.3446	48.3613	536.2	60.5863	60.9571	536.9	66.5658	66.0352	536.6	69.0151	67.9299
537.5	10.1876	10.0928	537.2	19.1585	18.6659	537.3	32.3423	32.0335	537.7	48.2724	48.2681	537.2	60.6089	60.838	537.9	66.5244	65.9054	537.6	69.0655	67.796
538.5	10.2858	10.0742	538.2	19.0174	18.6312	538.3	32.2064	31.973	538.7	48.1255	48.1752	538.2	60.4471	60.7191	538.9	66.5954	65.7758	538.6	68.8193	67.6624
539.5	10.0403	10.0557	539.2	19.0437	18.5965	539.3	32.2056	31.9126	539.7	48.0044	48.0825	539.2	60.3117	60.6004	539.9	66.0814	65.6465	539.6	68.5783	67.5291
540.5	9.89362	10.0371	540.2	18.83	18.562	540.3	32.0046	31.8523	540.7	47.7889	47.99	540.2	60.0336	60.482	540.9	65.902	65.5174	540.6	68.2889	67.396
541.5	9.70006	10.0187	541.2	18.6615	18.5275	541.3	31.8046	31.7922	541.7	47.6202	47.8976	541.2	59.7928	60.3639	541.9	65.6343	65.3887	541.6	68.1392	67.2633
542.5	9.80008	10.0002	542.2	18.6336	18.493	542.3	31.7576	31.7322	542.7	47.5407	47.8054	542.2	59.6656	60.246	542.9	65.6627	65.2602	542.6	68.1182	67.1308
543.5	9.78171	9.98181	543.2	18.6078	18.4586	543.3	31.8055	31.6723	543.7	47.472	47.7135	543.2	59.4598	60.1283	543.9	65.6113	65.1319	543.6	68.0118	66.9986
544.5	9.78442	9.96343	544.2	18.6148	18.4243	544.3	31.7396	31.6125	544.7	47.4399	47.6217	544.2	59.4515	60.0109	544.9	65.4623	65.004	544.6	67.9944	66.8667
545.5	9.86821	9.94509	545.2	18.7423	18.3901	545.3	31.6462	31.5528	545.7	47.4318	47.5301	545.2	59.3186	59.8938	545.9	65.4391	64.8763	545.6	67.7642	66.735
546.5	9.85513	9.92678	546.2	18.5666	18.3559	546.3	31.6011	31.4933	546.7	47.3601	47.4387	546.2	59.3037	59.7769	546.9	65.2784	64.7489	546.6	67.747	66.6037
547.5	9.78268	9.9085	547.2	18.4278	18.3218	547.3	31.3822	31.4338	547.7	47.0794	47.3474	547.2	59.1697	59.6602	547.9	64.9569	64.6218	547.6	67.3687	66.4726
548.5	9.72426	9.89026	548.2	18.5993	18.2877	548.3	31.4176	31.3745	548.7	47.0245	47.2564	548.2	58.9728	59.5438	548.9	64.9747	64.4949	548.6	67.2483	66.3418
549.5	9.77037	9.87205	549.2	18.5234	18.2537	549.3	31.5051	31.3153	549.7	46.8771	47.1655	549.2	59.0282	59.4276	549.9	64.8855	64.3683	549.6	67.2876	66.2113
550.5	9.74789	9.85388	550.2	18.4442	18.2198	550.3	31.2732	31.2562	550.7	46.8227	47.0749	550.2	58.9361	59.3116	550.9	64.6269	64.242	550.6	67.1386	66.0811
551.5	9.67896	9.83574	551.2	18.4974	18.1859	551.3	31.2956	31.1972	551.7	46.8019	46.9844	551.2	58.7338	59.1959	551.9	64.5678	64.1159	551.6	66.8958	65.9511
552.5	9.61353	9.81764	552.2	18.3995	18.1521	552.3	31.1515	31.1384	552.7	46.778	46.8941	552.2	58.7175	59.0805	552.9	64.4895	63.9901	552.6	66.828	65.8214
553.5	9.54088	9.79956	553.2	18.3602	18.1184	553.3	31.1221	31.0796	553.7	46.5648	46.8039	553.2	58.5407	58.9653	553.9	64.3025	63.8646	553.6	66.6622	65.692
554.5	9.60709	9.78152	554.2	18.4519	18.0847	554.3	31.2916	31.021	554.7	46.5344	46.714	554.2	58.4508	58.8503	554.9	64.2912	63.7393	554.6	66.6686	65.5629
555.5	9.64069	9.76352	555.2	18.2199	18.0511	555.3	31.1181	30.9625	555.7	46.5196	46.6242	555.2	58.4898	58.7356	555.9	64.0213	63.6143	555.6	66.3928	65.434
556.5	9.74809	9.74555	556.2	18.1549	18.0176	556.3	30.9768	30.9041	556.7	46.3184	46.5347	556.2	58.3034	58.6211	556.9	64.0055	63.4896	556.6	66.2426	65.3054
557.5	9.51489	9.72761	557.2	18.229	17.9841	557.3	30.9816	30.8458	557.7	46.2026	46.4453	557.2	58.2634	58.5068	557.9	63.8498	63.3651	557.6	66.1581	65.1771
558.5	9.40515	9.70971	558.2	18.2543	17.9507	558.3	30.7869	30.7876	558.7	46.063	46.356	558.2	58.2105	58.3928	558.9	63.7599	63.2409	558.6	66.1491	65.0491
559.5	9.54028	9.69183	559.2	18.0822	17.9173	559.3	30.8499	30.7296	559.7	46.0616	46.267	559.2	57.9908	58.279	559.9	63.58	63.117	559.6	66.0865	64.9213
560.5	9.40552	9.674	560.2	18.0753	17.884	560.3	30.7857	30.6716	560.7	46.0095	46.1782	560.2	57.8976	58.1655	560.9	63.526	62.9933	560.6	65.7143	64.7938
561.5	9.43033	9.65619	561.2	18.0247	17.8508	561.3	30.6553	30.6138	561.7	45.8098	46.0895	561.2	57.624	58.0522	561.9	63.5085	62.8698	561.6	65.6929	64.6666
562.5	9.40338	9.63842	562.2	18.0222	17.8176	562.3	30.6566	30.5561	562.7	45.8901	46.001	562.2	57.4929	57.9391	562.9	63.3184	62.7467	562.6	65.6123	64.5396
563.5	9.59282	9.62068	563.2	18.1583	17.7845	563.3	30.6256	30.4985	563.7	45.9872	45.9127	563.2	57.4896	57.8263	563.9	63.3948	62.6238	563.6	65.5342	64.4129
564.5	9.55278	9.60298	564.2	18.108	17.7515	564.3	30.5382	30.441	564.7	45.737	45.8245	564.2	57.435	57.7137	564.9	63.1378	62.5011	564.6	65.3884	64.2865
565.5	9.40202	9.5853	565.2	17.9871	17.7185	565.3	30.3657	30.3836	565.7	45.5587	45.7366	565.2	57.2872	57.6013	565.9	62.8836	62.3787	565.6	65.2778	64.1603
566.5	9.3772	9.56766	566.2	18.102	17.6856	566.3	30.4698	30.3263	566.7	45.5113	45.6488	566.2	57.195	57.4892	566.9	62.8798	62.2566	566.6	65.1938	64.0344
567.5	9.36546	9.55006	567.2	17.9551	17.6528	567.3	30.3401	30.2691	567.7	45.4488	45.5612	567.2	57.0712	57.3773	567.9	62.7673	62.1347	567.6	65.1465	63.9088
568.5	9.5114	9.53248	568.2	17.9459	17.62	568.3	30.4218	30.2121	568.7	45.4483	45.4738	568.2	57.0025	57.2656	568.9	62.6804	62.0131	568.6	64.9396	63.7834
569.5	9.35748	9.51494	569.2	17.7879	17.5873	569.3	30.4583	30.1552	569.7	45.4119	45.3865	569.2	56.9528	57.1542	569.9	62.8093	61.8918	569.6	64.8106	63.6584
570.5	9.45181	9.49743	570.2	17.7838	17.5546	570.3	30.3469	30.0983	570.7	45.2811	45.2995	570.2	56.8667	57.043	570.9	62.5147	61.7706	570.6	64.7024	63.5335
571.5	9.3741	9.47995	571.2	17.7784	17.522	571.3	30.2422	30.0416	571.7	45.1334	45.2126	571.2	56.7792	56.932	571.9	62.3323	61.6498	571.6	64.6582	63.409
572.5	9.26607	9.46251	572.2	17.9026	17.4895	572.3	30.362	29.985	572.7	45.1828	45.1258	572.2	56.7057	56.8213	572.9	62.3793	61.5292	572.6	64.6238	63.2847
573.5	9.39499	9.4451	573.2	17.8103	17.457	573.3	30.1238	29.9285	573.7	44.9397	45.0393	573.2	56.7431	56.7108	573.9	62.0814	61.4089	573.6	64.5495	63.1606
574.5	9.36314	9.42772	574.2	17.563	17.4246	574.3	29.908	29.8722	574.7	44.7176	44.9529	574.2	56.4627	56.6005	574.9	61.9785	61.2888	574.6	64.1191	63.0368
575.5	9.30141	9.41037	575.2	17.6891	17.3922	575.3	30.026	29.8159	575.7	44.8379	44.8667	575.2	56.2696	56.4905	575.9	61.9208	61.1689	575.6	64.1282	62.9133
576.5	9.2778	9.39306	576.2	17.5579	17.3599	576.3	29.9149	29.7597	576.7	44.6858	44.7807	576.2	56.2701	56.3807	576.9	61.781	61.0493	576.6	64.1026	62.7901
577.5	9.32213	9.37578	577.2	17.5823	17.3277	577.3	29.9661	29.7037	577.7	44.6092	44.6949	577.2	56.2038	56.2711	577.9	61.5835	60.93	577.6	63.8875	62.6671
578.5	9.23364	9.35853	578.2	17.6894	17.2955	578.3	30.0013	29.6477	578.7	44.8114	44.6092	578.2	56.2668	56.1617	578.9	61.6392	60.8109	578.6	63.8807	62.5443
579.5	9.16667	9.34131	579.2	17.7461	17.2634	579.3	29.8944	29.5919	579.7	44.6461	44.5237	579.2	55.9583	56.0526	579.9	61.4611	60.6921	579.6	63.709	62.4218
580.5	9.19302	9.32412	580.2	17.5438	17.2313	580.3	29.7661	29.5362	580.7	44.4642	44.4384	580.2	55.8614	55.9436	580.9	61.3336	60.5735	580.6	63.4778	62.2996
581.5	9.1315	9.30697	581.2	17.5963	17.1994	581.3	29.8	29.4805	581.7	44.4607	44.3532	581.2	55.7698	55.835	581.9	61.1682	60.4552	581.6	63.4074	62.1777
582.5	9.1268	9.28985	582.2	17.4762	17.1674	582.3	29.6214	29.425	582.7	44.2828	44.2682	582.2	55.6735	55.7265	582.9	61.115	60.3371	582.6	63.3055	62.0559
583.5	8.96295	9.27276	583.2	17.3557	17.1356	583.3	29.4268	29.3696	583.7	44.1731	44.1834	583.2	55.462	55.6183	583.9	60.8356	60.2192	583.6	63.0679	61.9345
584.5	9.07877	9.2557	584.2	17.4621	17.1037	584.3	29.5815	29.3143	584.7	44.2171	44.0988	584.2	55.443	55.5103	584.9	60.838	60.1016	584.6	62.9196	61.8133
585.5	9.05435	9.23867	585.2	17.5083	17.072	585.3	29.3488	29.2591	585.7	44.0959	44.0143	585.2	55.1884	55.4025	585.9	60.7415	59.9843	585.6	62.903	61.6924
586.5	9.08794	9.22168	586.2	17.3258	17.0403	586.3	29.3645	29.2041	586.7	44.0107	43.93	586.2	54.9954	55.2949	586.9	60.7472	59.8672	586.6	62.8563	61.5717
587.5	9.02914	9.20471	587.2	17.3971	17.0087	587.3	29.4236	29.1491	587.7	44.0001	43.8459	587.2	54.967	55.1876	587.9	60.5262	59.7503	587.6	62.7826	61.4512
588.5	8.8932	9.18778	588.2	17.2725	16.9771	588.3	29.0926	29.0942	588.7	43.7416	43.7619	588.2	54.8913	55.0804	588.9	60.3475	59.6337	588.6	62.5656	61.3311
589.5	8.95239	9.17088	589.2	17.3354	16.9456	589.3	29.1631	29.0395	589.7	43.7965	43.6781	589.2	54.7788	54.9735	589.9	60.32	59.5173	589.6	62.4164	61.2111
590.5	8.97272	9.15401	590.2	17.2914	16.9142	590.3	29.1837	28.9848	590.7	43.6404	43.5945	590.2	54.8641	54.8669	590.9	60.3734	59.4012	590.6	62.3813	61.0915
591.5	8.99576	9.13717	591.2	17.2878	16.8828	591.3	28.9959	28.9303	591.7	43.5504	43.511	591.2	54.787	54.7604	591.9	60.1539	59.2853	591.6	62.2414	60.972
592.5	9.02759	9.12037	592.2	17.2262	16.8514	592.3	29.1819	28.8758	592.7	43.6351	43.4277	592.2	54.6438	54.6542	592.9	59.9283	59.1697	592.6	62.0774	60.8529
593.5	8.96391	9.10359	593.2	17.2342	16.8202	593.3	28.965	28.8215	593.7	43.5474	43.3446	593.2	54.7202	54.5482	593.9	59.9231	59.0543	593.6	61.9294	60.7339
594.5	9.02507	9.08685	594.2	17.121	16.789	594.3	28.9405	28.7673	594.7	43.3051	43.2617	594.2	54.4601	54.4424	594.9	59.9508	58.9391	594.6	61.9445	60.6153
595.5	8.82797	9.07013	595.2	17.1917	16.7578	595.3	28.8816	28.7132	595.7	43.2745	43.1789	595.2	54.441	54.3368	595.9	59.5258	58.8242	595.6	61.7881	60.4968
596.5	8.89301	9.05345	596.2	17.0361	16.7267	596.3	28.8851	28.6591	596.7	43.2671	43.0963	596.2	54.2967	54.2314	596.9	59.6858	58.7095	596.6	61.6099	60.3787
597.5	9.01724	9.0368	597.2	17.1317	16.6957	597.3	28.7019	28.6052	597.7	43.2506	43.0138	597.2	54.3509	54.1263	597.9	59.4743	58.5951	597.6	61.6534	60.2607
598.5	8.99789	9.02018	598.2	17.0046	16.6647	598.3	28.9113	28.5514	598.7	43.0393	42.9315	598.2	54.1988	54.0214	598.9	59.3117	58.4809	598.6	61.4213	60.143
599.5	8.94107	9.00359	599.2	17.0103	16.6338	599.3	28.7409	28.4977	599.7	42.9757	42.8494	599.2	54.0502	53.9166	599.9	59.3241	58.3669	599.6	61.4263	60.0256
600.5	8.80453	8.98703	600.2	16.967	16.6029	600.3	28.5332	28.4441	600.7	42.9537	42.7674	600.2	53.8651	53.8122	600.9	59.0022	58.2532	600.6	61.1645	59.9084
601.5	8.90749	8.9705	601.2	16.9583	16.5721	601.3	28.4457	28.3906	601.7	42.9159	42.6856	601.2	53.7795	53.7079	601.9	59.1208	58.1397	601.6	61.1222	59.7915
602.5	8.76549	8.95401	602.2	16.9986	16.5414	602.3	28.52	28.3372	602.7	42.77	42.604	602.2	53.7486	53.6038	602.9	58.886	58.0265	602.6	60.9255	59.6748
603.5	8.64088	8.93754	603.2	16.796	16.5107	603.3	28.2582	28.284	603.7	42.5408	42.5225	603.2	53.3523	53.5	603.9	58.7803	57.9134	603.6	60.759	59.5583
604.5	8.78833	8.92111	604.2	16.697	16.4801	604.3	28.414	28.2308	604.7	42.664	42.4412	604.2	53.2065	53.3963	604.9	58.9671	57.8007	604.6	60.6869	59.4421
605.5	8.91745	8.9047	605.2	16.7567	16.4495	605.3	28.424	28.1777	605.7	42.5227	42.3601	605.2	53.3986	53.2929	605.9	58.8503	57.6881	605.6	60.5847	59.3261
606.5	8.76022	8.88833	606.2	16.6951	16.419	606.3	28.2398	28.1247	606.7	42.2851	42.2791	606.2	53.1436	53.1897	606.9	58.4495	57.5758	606.6	60.5228	59.2104
607.5	8.7735	8.87198	607.2	16.7437	16.3885	607.3	28.0415	28.0718	607.7	42.3653	42.1983	607.2	53.1652	53.0867	607.9	58.3974	57.4637	607.6	60.4143	59.0949
608.5	8.81804	8.85567	608.2	16.6424	16.3582	608.3	28.2237	28.0191	608.7	42.1452	42.1177	608.2	53.2654	52.9839	608.9	58.3917	57.3519	608.6	60.3759	58.9797
609.5	8.78738	8.83938	609.2	16.6914	16.3278	609.3	28.1437	27.9664	609.7	42.1159	42.0372	609.2	53.1461	52.8814	609.9	58.2629	57.2403	609.6	60.2514	58.8647
610.5	8.81882	8.82313	610.2	16.7084	16.2975	610.3	28.2179	27.9138	610.7	42.4312	41.9569	610.2	53.0537	52.779	610.9	58.1585	57.1289	610.6	60.197	58.7499
611.5	8.77876	8.80691	611.2	16.7881	16.2673	611.3	28.2602	27.8614	611.7	42.0217	41.8767	611.2	52.9257	52.6769	611.9	57.9167	57.0178	611.6	60.0168	58.6354
612.5	8.7235	8.79072	612.2	16.4857	16.2371	612.3	27.9562	27.809	612.7	41.8171	41.7967	612.2	52.5315	52.5749	612.9	57.6866	56.9068	612.6	59.8634	58.5211
613.5	8.6362	8.77455	613.2	16.559	16.207	613.3	27.8863	27.7568	613.7	41.9827	41.7168	613.2	52.4356	52.4732	613.9	57.9473	56.7962	613.6	59.6881	58.4071
614.5	8.68344	8.75842	614.2	16.6504	16.177	614.3	27.919	27.7046	614.7	41.8582	41.6372	614.2	52.7043	52.3717	614.9	57.6959	56.6857	614.6	59.7294	58.2933
615.5	8.50513	8.74232	615.2	16.578	16.147	615.3	27.8865	27.6525	615.7	41.7883	41.5576	615.2	52.5206	52.2704	615.9	57.4586	56.5755	615.6	59.5594	58.1797
616.5	8.70633	8.72624	616.2	16.6757	16.1171	616.3	27.965	27.6006	616.7	41.7833	41.4783	616.2	52.3629	52.1692	616.9	57.5799	56.4655	616.6	59.5147	58.0664
617.5	8.54695	8.7102	617.2	16.6706	16.0872	617.3	27.6401	27.5487	617.7	41.6437	41.3991	617.2	52.3398	52.0684	617.9	57.2778	56.3557	617.6	59.2793	57.9533
618.5	8.57739	8.69419	618.2	16.3795	16.0573	618.3	27.7308	27.497	618.7	41.4913	41.32	618.2	52.167	51.9677	618.9	57.1542	56.2462	618.6	59.2528	57.8404
619.5	8.60593	8.6782	619.2	16.5255	16.0276	619.3	27.7258	27.4453	619.7	41.5018	41.2411	619.2	52.1443	51.8672	619.9	57.097	56.1369	619.6	59.2565	57.7278
620.5	8.55571	8.66225	620.2	16.3713	15.9979	620.3	27.6196	27.3938	620.7	41.251	41.1624	620.2	52.0281	51.7669	620.9	56.9584	56.0278	620.6	59.0312	57.6154
621.5	8.30591	8.64632	621.2	16.3361	15.9682	621.3	27.4823	27.3423	621.7	41.1077	41.0838	621.2	51.8573	51.6668	621.9	56.869	55.9189	621.6	58.9736	57.5032
622.5	8.5723	8.63043	622.2	16.4058	15.9386	622.3	27.5654	27.2909	622.7	41.2844	41.0054	622.2	51.8426	51.567	622.9	57.0838	55.8103	622.6	58.8436	57.3913
623.5	8.48462	8.61456	623.2	16.4549	15.9091	623.3	27.4735	27.2397	623.7	41.1248	40.9271	623.2	51.8027	51.4673	623.9	56.7713	55.7019	623.6	58.8043	57.2796
624.5	8.41881	8.59873	624.2	16.2575	15.8796	624.3	27.1942	27.1885	624.7	40.8534	40.849	624.2	51.4743	51.3679	624.9	56.5646	55.5937	624.6	58.7007	57.1681
625.5	8.49478	8.58292	625.2	16.13	15.8501	625.3	27.3374	27.1375	625.7	40.8827	40.7711	625.2	51.1902	51.2686	625.9	56.5867	55.4857	625.6	58.4463	57.0569
626.5	8.38736	8.56714	626.2	16.189	15.8208	626.3	27.2554	27.0865	626.7	40.7554	40.6933	626.2	51.3617	51.1696	626.9	56.2645	55.378	626.6	58.367	56.9459
627.5	8.44672	8.5514	627.2	16.0726	15.7914	627.3	27.1257	27.0357	627.7	40.6862	40.6157	627.2	51.2441	51.0707	627.9	56.2953	55.2705	627.6	58.3412	56.8351
628.5	8.40962	8.53568	628.2	16.2698	15.7622	628.3	27.2524	26.9849	628.7	40.6572	40.5382	628.2	51.246	50.9721	628.9	56.2252	55.1632	628.6	58.2379	56.7246
629.5	8.1602	8.51999	629.2	16.2673	15.733	629.3	27.0683	26.9342	629.7	40.5081	40.4609	629.2	51.0799	50.8736	629.9	56.0269	55.0561	629.6	58.0693	56.6143
630.5	8.28366	8.50433	630.2	16.1322	15.7038	630.3	27.0929	26.8837	630.7	40.3652	40.3837	630.2	50.9178	50.7754	630.9	56.0339	54.9493	630.6	57.922	56.5042
631.5	8.28581	8.4887	631.2	16.0998	15.6747	631.3	27.056	26.8332	631.7	40.6423	40.3067	631.2	50.8166	50.6774	631.9	56.2153	54.8427	631.6	57.9287	56.3944
632.5	8.40611	8.47309	632.2	16.1788	15.6456	632.3	27.0957	26.7828	632.7	40.3764	40.2298	632.2	50.7858	50.5795	632.9	55.9647	54.7362	632.6	57.9934	56.2848
633.5	8.32642	8.45752	633.2	16.0264	15.6167	633.3	27.0173	26.7326	633.7	40.2196	40.1531	633.2	50.7006	50.4819	633.9	55.5165	54.6301	633.6	57.7267	56.1754
634.5	8.20355	8.44198	634.2	16.0402	15.5877	634.3	26.8673	26.6824	634.7	40.186	40.0765	634.2	50.4711	50.3845	634.9	55.6104	54.5241	634.6	57.4197	56.0662
635.5	7.9655	8.42646	635.2	15.9388	15.5588	635.3	26.8083	26.6323	635.7	39.9216	40.0001	635.2	50.4366	50.2872	635.9	55.3895	54.4183	635.6	57.472	55.9573
636.5	8.1868	8.41097	636.2	15.8699	15.53	636.3	26.6583	26.5823	636.7	39.8321	39.9239	636.2	50.3738	50.1902	636.9	55.3799	54.3128	636.6	57.4131	55.8485
637.5	8.21237	8.39552	637.2	15.8984	15.5012	637.3	26.6944	26.5324	637.7	39.9632	39.8478	637.2	50.368	50.0934	637.9	55.3482	54.2075	637.6	57.2985	55.7401
638.5	8.25534	8.38009	638.2	15.9166	15.4725	638.3	26.6246	26.4827	638.7	39.76	39.7718	638.2	50.3757	49.9967	638.9	55.4135	54.1024	638.6	57.3222	55.6318
639.5	8.17271	8.36469	639.2	15.9259	15.4438	639.3	26.6601	26.433	639.7	39.9873	39.696	639.2	50.3341	49.9003	639.9	55.2896	53.9975	639.6	57.2327	55.5238
640.5	8.21861	8.34931	640.2	16.049	15.4152	640.3	26.6173	26.3834	640.7	39.6485	39.6204	640.2	50.1447	49.804	640.9	55.0025	53.8929	640.6	56.9962	55.4159
641.5	8.06238	8.33397	641.2	15.8105	15.3867	641.3	26.4648	26.3339	641.7	39.6612	39.5449	641.2	49.8234	49.708	641.9	54.9387	53.7884	641.6	57.0432	55.3084
642.5	8.24008	8.31866	642.2	15.9125	15.3582	642.3	26.5909	26.2845	642.7	39.6183	39.4696	642.2	49.8079	49.6121	642.9	54.97	53.6842	642.6	56.9981	55.201
643.5	8.12718	8.30337	643.2	15.9918	15.3297	643.3	26.4694	26.2352	643.7	39.6168	39.3944	643.2	49.9641	49.5165	643.9	54.7716	53.5802	643.6	56.7141	55.0938
644.5	8.05396	8.28811	644.2	15.7085	15.3013	644.3	26.422	26.1859	644.7	39.5294	39.3193	644.2	49.7945	49.421	644.9	54.7306	53.4764	644.6	56.6014	54.9869
645.5	8.21684	8.27288	645.2	15.616	15.273	645.3	26.4891	26.1368	645.7	39.3685	39.2444	645.2	49.5567	49.3257	645.9	54.734	53.3728	645.6	56.7157	54.8802
646.5	8.28325	8.25768	646.2	15.676	15.2447	646.3	26.5389	26.0878	646.7	39.3699	39.1697	646.2	49.5612	49.2307	646.9	54.568	53.2694	646.6	56.5187	54.7737
647.5	8.06099	8.2425	647.2	15.5707	15.2164	647.3	26.3071	26.0389	647.7	39.2568	39.0951	647.2	49.338	49.1358	647.9	54.1773	53.1663	647.6	56.3169	54.6675
648.5	8.04068	8.22736	648.2	15.4935	15.1883	648.3	26.2656	25.99	648.7	39.2327	39.0207	648.2	49.2068	49.0411	648.9	54.1919	53.0633	648.6	56.3413	54.5614
649.5	8.21451	8.21224	649.2	15.7852	15.1601	649.3	26.3278	25.9413	649.7	39.242	38.9464	649.2	49.2973	48.9466	649.9	54.2574	52.9606	649.6	56.0837	54.4556
650.5	8.20825	8.19715	650.2	15.6523	15.1321	650.3	26.2447	25.8927	650.7	39.0067	38.8722	650.2	49.1238	48.8523	650.9	54.0068	52.8581	650.6	56.0623	54.35
651.5	8.21959	8.18209	651.2	15.5371	15.104	651.3	26.0833	25.8441	651.7	38.922	38.7982	651.2	49.0958	48.7582	651.9	53.8222	52.7558	651.6	55.8837	54.2446
652.5	8.19203	8.16706	652.2	15.5893	15.0761	652.3	26.1887	25.7957	652.7	38.9459	38.7243	652.2	48.9397	48.6643	652.9	53.9229	52.6537	652.6	55.8546	54.1394
653.5	8.1272	8.15205	653.2	15.5847	15.0481	653.3	25.9445	25.7473	653.7	38.7315	38.6506	653.2	48.8261	48.5706	653.9	53.7461	52.5518	653.6	55.7525	54.0345
654.5	8.22934	8.13707	654.2	15.3763	15.0203	654.3	26.0363	25.699	654.7	38.8299	38.5771	654.2	48.7368	48.477	654.9	53.8165	52.4501	654.6	55.6249	53.9297
655.5	8.15141	8.12212	655.2	15.532	14.9925	655.3	26.0655	25.6508	655.7	38.7636	38.5037	655.2	48.7802	48.3837	655.9	53.6295	52.3486	655.6	55.568	53.8252
656.5	8.03871	8.1072	656.2	15.4044	14.9647	656.3	25.9441	25.6028	656.7	38.4963	38.4304	656.2	48.6267	48.2905	656.9	53.5556	52.2474	656.6	55.3788	53.7209
657.5	7.9678	8.09231	657.2	15.3601	14.937	657.3	25.9124	25.5548	657.7	38.6956	38.3573	657.2	48.3789	48.1976	657.9	53.4929	52.1463	657.6	55.4162	53.6168
658.5	8.10493	8.07744	658.2	15.431	14.9093	658.3	25.9005	25.5069	658.7	38.5829	38.2843	658.2	48.5986	48.1048	658.9	53.4161	52.0454	658.6	55.1924	53.513
659.5	8.03014	8.0626	659.2	15.3237	14.8817	659.3	25.6635	25.4591	659.7	38.3141	38.2115	659.2	48.4311	48.0122	659.9	53.1508	51.9448	659.6	55.0484	53.4093
660.5	7.9903	8.04779	660.2	15.2277	14.8542	660.3	25.799	25.4113	660.7	38.5669	38.1388	660.2	48.4187	47.9198	660.9	53.169	51.8444	660.6	55.078	53.3058
661.5	8.03229	8.033	661.2	15.3773	14.8267	661.3	25.7613	25.3637	661.7	38.3022	38.0662	661.2	48.4742	47.8276	661.9	53.1957	51.7441	661.6	54.9584	53.2026
662.5	7.90863	8.01825	662.2	15.3428	14.7992	662.3	25.5159	25.3162	662.7	38.2808	37.9938	662.2	48.2323	47.7356	662.9	52.9389	51.6441	662.6	54.8833	53.0996
663.5	7.91626	8.00352	663.2	15.163	14.7718	663.3	25.5787	25.2688	663.7	38.0426	37.9216	663.2	48.0751	47.6438	663.9	52.8964	51.5443	663.6	54.8034	52.9968
664.5	7.78171	7.98881	664.2	15.2173	14.7445	664.3	25.525	25.2214	664.7	38.2034	37.8495	664.2	47.965	47.5521	664.9	52.9373	51.4447	664.6	54.7605	52.8942
665.5	7.78951	7.97414	665.2	15.2329	14.7172	665.3	25.5582	25.1742	665.7	37.9229	37.7775	665.2	47.8525	47.4606	665.9	52.579	51.3453	665.6	54.5519	52.7918
666.5	7.93559	7.95949	666.2	15.1635	14.6899	666.3	25.3752	25.127	666.7	37.9867	37.7057	666.2	47.7077	47.3694	666.9	52.4602	51.2461	666.6	54.5441	52.6896
667.5	7.9778	7.94487	667.2	15.276	14.6628	667.3	25.3886	25.0799	667.7	37.973	37.634	667.2	47.7026	47.2783	667.9	52.5835	51.1471	667.6	54.4708	52.5877
668.5	7.85513	7.93028	668.2	15.0865	14.6356	668.3	25.4902	25.0329	668.7	37.6401	37.5624	668.2	47.4975	47.1874	668.9	52.2823	51.0483	668.6	54.4833	52.4859
669.5	7.95476	7.91571	669.2	15.0697	14.6085	669.3	25.3573	24.986	669.7	37.8023	37.491	669.2	47.2963	47.0967	669.9	52.3952	50.9497	669.6	54.1845	52.3844
670.5	7.92505	7.90117	670.2	15.267	14.5815	670.3	25.3488	24.9392	670.7	37.8331	37.4198	670.2	47.4494	47.0061	670.9	52.2218	50.8513	670.6	54.1759	52.283
671.5	7.86607	7.88666	671.2	14.9176	14.5545	671.3	25.1301	24.8925	671.7	37.6919	37.3487	671.2	47.4462	46.9158	671.9	52.1824	50.7531	671.6	54.1637	52.1819
672.5	8.00807	7.87217	672.2	15.0624	14.5276	672.3	25.2043	24.8459	672.7	37.8037	37.2777	672.2	47.2683	46.8256	672.9	52.2456	50.6551	672.6	54.0324	52.081
673.5	7.86549	7.85771	673.2	15.2613	14.5007	673.3	25.2628	24.7994	673.7	37.5398	37.2069	673.2	47.4888	46.7356	673.9	51.8275	50.5573	673.6	53.9313	51.9803
674.5	7.73286	7.84328	674.2	14.8733	14.4738	674.3	25.085	24.7529	674.7	37.3758	37.1362	674.2	47.1206	46.6458	674.9	51.913	50.4597	674.6	53.7754	51.8797
675.5	7.95671	7.82888	675.2	14.9711	14.4471	675.3	25.1681	24.7066	675.7	37.4732	37.0656	675.2	46.9403	46.5562	675.9	51.857	50.3623	675.6	53.8626	51.7794
676.5	7.68288	7.8145	676.2	14.9513	14.4203	676.3	25.1515	24.6603	676.7	37.2912	36.9952	676.2	46.9849	46.4668	676.9	51.8165	50.2652	676.6	53.6429	51.6794
677.5	7.75473	7.80014	677.2	14.9088	14.3936	677.3	25.0838	24.6141	677.7	37.4867	36.9249	677.2	47.0557	46.3775	677.9	51.7481	50.1682	677.6	53.6394	51.5795
678.5	7.77116	7.78582	678.2	15.0357	14.367	678.3	25.1391	24.5681	678.7	37.351	36.8548	678.2	47.0724	46.2884	678.9	51.5528	50.0714	678.6	53.5202	51.4798
679.5	7.57759	7.77152	679.2	14.942	14.3404	679.3	24.8883	24.5221	679.7	36.967	36.7848	679.2	46.8194	46.1995	679.9	51.3682	49.9748	679.6	53.3593	51.3803
680.5	7.54868	7.75725	680.2	14.6405	14.3139	680.3	24.6929	24.4762	680.7	36.9577	36.7149	680.2	46.5464	46.1108	680.9	51.4597	49.8784	680.6	53.3346	51.281

## Sheet: SPR N6-2 HexaPro
Cycle: 15 Fab 6.25 nM_X	Cycle: 15 Fab 6.25 nM_Y	Fitted Cycle: 15 Fab 6.25 nM_Y	Cycle: 20 Fab 12.5 nM_X	Cycle: 20 Fab 12.5 nM_Y	Fitted Cycle: 20 Fab 12.5 nM_Y	Cycle: 25 Fab 25 nM_X	Cycle: 25 Fab 25 nM_Y	Fitted Cycle: 25 Fab 25 nM_Y	Cycle: 30 Fab 50 nM_X	Cycle: 30 Fab 50 nM_Y	Fitted Cycle: 30 Fab 50 nM_Y	Cycle: 35 Fab 100 nM_X	Cycle: 35 Fab 100 nM_Y	Fitted Cycle: 35 Fab 100 nM_Y
-59.2	0.124673	0	-59	0.30466	0	-59.9	0.131897	0	-59.3	0.48869	0	-59	0.347751	0
-58.2	0.112199	0	-58	0.357025	0	-58.9	0.312836	0	-58.3	0.591196	0	-58	0.462676	0
-57.2	-0.0771304	0	-57	0.235687	0	-57.9	0.180274	0	-57.3	0.460278	0	-57	0.358917	0
-56.2	0.115391	0	-56	0.296874	0	-56.9	0.126379	0	-56.3	0.470207	0	-56	0.419311	0
-55.2	0.118008	0	-55	0.265508	0	-55.9	0.382245	0	-55.3	0.542823	0	-55	0.564519	0
-54.2	0.224404	0	-54	0.286097	0	-54.9	0.371942	0	-54.3	0.601882	0	-54	0.372156	0
-53.2	0.332993	0	-53	0.339566	0	-53.9	0.164783	0	-53.3	0.575312	0	-53	0.522549	0
-52.2	0.246605	0	-52	0.160783	0	-52.9	0.288226	0	-52.3	0.488033	0	-52	0.31099	0
-51.2	0.157655	0	-51	0.307276	0	-51.9	0.242353	0	-51.3	0.542104	0	-51	0.328516	0
-50.2	0.361339	0	-50	0.22749	0	-50.9	0.396948	0	-50.3	0.565715	0	-50	0.282299	0
-49.2	0.24439	0	-49	0.370339	0	-49.9	0.323468	0	-49.3	0.4128	0	-49	0.250588	0
-48.2	0.29375	0	-48	0.115491	0	-48.9	0.281213	0	-48.3	0.314062	0	-48	0.139478	0
-47.2	0.259985	0	-47	0.0656694	0	-47.9	0.175989	0	-47.3	0.329372	0	-47	0.299007	0
-46.2	0.217799	0	-46	0.14336	0	-46.9	0.274359	0	-46.3	0.346755	0	-46	0.327076	0
-45.2	0.14405	0	-45	0.149929	0	-45.9	0.1698	0	-45.3	0.202329	0	-45	0.301236	0
-44.2	0.188883	0	-44	0.0798839	0	-44.9	0.156775	0	-44.3	0.284123	0	-44	0.0667614	0
-43.2	0.0354384	0	-43	0.15317	0	-43.9	0.0454956	0	-43.3	0.0358987	0	-43	-0.0501989	0
-42.2	0.0598942	0	-42	0.0826398	0	-42.9	0.106201	0	-42.3	0.180296	0	-42	0.0120831	0
-41.2	0.0800149	0	-41	0.323714	0	-41.9	0.0500672	0	-41.3	0.0895133	0	-41	0.210188	0
-40.2	0.0800523	0	-40	0.176932	0	-40.9	0.0821596	0	-40.3	0.16473	0	-40	-0.0662928	0
-39.2	0.230141	0	-39	0.203915	0	-39.9	0.128937	0	-39.3	0.265226	0	-39	0.18652	0
-38.2	0.164237	0	-38	0.134108	0	-38.9	0.172309	0	-38.3	0.372203	0	-38	0.0119765	0
-37.2	0.120067	0	-37	0.0308995	0	-37.9	0.168634	0	-37.3	0.156747	0	-37	-0.0830531	0
-36.2	-0.00154102	0	-36	0.0527617	0	-36.9	-0.0355654	0	-36.3	0.123804	0	-36	0.041165	0
-35.2	0.0730727	0	-35	0.177755	0	-35.9	0.116809	0	-35.3	0.316904	0	-35	0.136496	0
-34.2	0.0629931	0	-34	0.153049	0	-34.9	0.122522	0	-34.3	0.368215	0	-34	0.0942113	0
-33.2	0.0267331	0	-33	0.0235109	0	-33.9	0.227832	0	-33.3	0.318139	0	-33	0.145947	0
-32.2	0.0339814	0	-32	0.0355501	0	-32.9	0.108264	0	-32.3	0.188165	0	-32	0.0759554	0
-31.2	0.0763313	0	-31	-0.00132629	0	-31.9	0.121967	0	-31.3	0.146135	0	-31	0.117204	0
-30.2	0.026577	0	-30	0.0357469	0	-30.9	0.103064	0	-30.3	0.296345	0	-30	0.241008	0
-29.2	0.109277	0	-29	0.0641559	0	-29.9	0.284717	0	-29.3	0.209535	0	-29	0.188912	0
-28.2	0.0821962	0	-28	0.113397	0	-28.9	0.161163	0	-28.3	0.179145	0	-28	0.165521	0
-27.2	0.0776804	0	-27	0.337686	0	-27.9	0.132415	0	-27.3	0.272354	0	-27	0.35032	0
-26.2	-0.0592783	0	-26	0.00251067	0	-26.9	0.167914	0	-26.3	0.297065	0	-26	0.141366	0
-25.2	0.0296258	0	-25	-0.0247726	0	-25.9	0.077381	0	-25.3	0.30298	0	-25	0.175789	0
-24.2	0.130478	0	-24	-0.0981982	0	-24.9	0.0747982	0	-24.3	0.216222	0	-24	0.0227125	0
-23.2	0.0902221	0	-23	0.0832353	0	-23.9	0.00160538	0	-23.3	0.118892	0	-23	0.125166	0
-22.2	-0.0279291	0	-22	-0.0768714	0	-22.9	0.0897212	0	-22.3	0.0940763	0	-22	0.0564905	0
-21.2	0.00351706	0	-21	0.0400602	0	-21.9	0.0729129	0	-21.3	0.044358	0	-21	-0.0562533	0
-20.2	-0.0722298	0	-20	-0.0518111	0	-20.9	-0.0425898	0	-20.3	0.167652	0	-20	0.064766	0
-19.2	0.227084	0	-19	-0.0464121	0	-19.9	-0.130805	0	-19.3	-0.142943	0	-19	0.104528	0
-18.2	0.128804	0	-18	-0.00370862	0	-18.9	-0.0346615	0	-18.3	0.103507	0	-18	0.222244	0
-17.2	0.0882029	0	-17	-0.0684668	0	-17.9	0.164105	0	-17.3	0.307865	0	-17	0.122695	0
-16.2	0.0778468	0	-16	0.243071	0	-16.9	0.0563538	0	-16.3	0.259547	0	-16	0.130706	0
-15.2	0.141302	0	-15	0.0557067	0	-15.9	0.0726014	0	-15.3	0.122088	0	-15	0.000775099	0
-14.2	-0.0333652	0	-14	0.122159	0	-14.9	0.0138855	0	-14.3	0.167468	0	-14	0.105557	0
-13.2	-0.156059	0	-13	-0.0284237	0	-13.9	0.0525518	0	-13.3	0.0862756	0	-13	-0.0165219	0
-12.2	0.0218501	0	-12	-0.0693524	0	-12.9	-0.0821597	0	-12.3	-0.0166551	0	-12	0.00419499	0
-11.2	0.0180301	0	-11	0.0262493	0	-11.9	0.0373902	0	-11.3	-0.0117448	0	-11	-0.0986286	0
-10.2	-0.212107	0	-10	-0.0018504	0	-10.9	-0.0100769	0	-10.3	-0.143712	0	-10	-0.0841258	0
-9.2	-0.0128694	0	-9	-0.0314586	0	-9.9	0.0120914	0	-9.3	0.0365253	0	-9	-0.0602062	0
-8.2	0.0960951	0	-8	-0.0905391	0	-8.9	-0.0489319	0	-8.3	-0.0854596	0	-8	-0.0572139	0
-7.2	0.0406233	0	-7	-0.0454474	0	-7.9	-0.0922729	0	-7.3	-0.0572715	0	-7	-0.049964	0
-6.2	0.0564672	0	-6	0.065384	0	-6.9	0.00746444	0	-6.3	-0.0424431	0	-6	0.0913239	0
-5.2	0.0687799	0	-5	0.00717936	0	-5.9	0.0658446	0	-5.3	-0.0162951	0	-5	0.174904	0
-4.2	0.0270292	0	-4	-0.145633	0	-4.9	0.0441586	0	-4.3	-0.0586062	0	-4	-0.0459015	0
-3.2	0.0450442	0	-3	-0.105477	0	-3.9	-0.0069579	0	-3.3	-0.228664	0	-3	-0.00959035	0
-2.2	0.830527	0	-2	0.649897	0	-2.9	-0.124798	0	-2.3	0.15064	0	-2	0.647333	0
-1.2	1.30703	0	-1	-2.99891	0	-1.9	0.196545	0	-1.3	0.514654	0	-1	-8.94758	0
-0.199997	-3.2084	0	0	-12.0664	0	-0.900002	-5.53704	0	-0.299995	-19.4926	0	0	-22.215	0
0.800003	-1.93647	0.380344	1	-5.78396	-0.157919	0.0999985	-14.7401	-1.433	0.700005	-13.1818	-2.04917	1	-9.44827	-2.32347
1.8	0.157242	0.574338	2	-0.98131	0.22711	1.1	-7.2532	-0.641123	1.7	-2.26924	-0.51088	2	1.38643	0.667745
2.8	0.461572	0.763003	3	0.298573	0.601043	2.1	-1.31893	0.125738	2.7	1.74492	0.970358	3	5.8745	3.51446
3.8	0.575823	0.946506	4	0.980964	0.964224	3.1	0.683138	0.868382	3.7	3.54558	2.3965	4	8.62134	6.22239
4.8	0.63195	1.125	5	1.38511	1.31699	4.1	1.65726	1.58759	4.7	4.75192	3.76946	5	10.8845	8.7972
5.8	0.679183	1.29865	6	1.56903	1.65967	5.1	2.15606	2.28412	5.7	6.06626	5.0911	6	13.0313	11.2444
6.8	0.778149	1.46759	7	1.73833	1.99258	6.1	2.96204	2.95871	6.7	7.20751	6.36325	7	15.142	13.5695
7.8	0.910035	1.63198	8	2.11671	2.31603	7.1	3.31354	3.61207	7.7	8.38882	7.58769	8	17.2642	15.7778
8.8	1.13412	1.79195	9	2.52679	2.63031	8.1	3.86131	4.24491	8.7	9.44959	8.76613	9	19.2339	17.8744
9.8	1.32197	1.94765	10	2.76368	2.93571	9.1	4.53309	4.8579	9.7	10.6458	9.90026	10	20.9467	19.8645
10.8	1.50637	2.0992	11	2.98783	3.23252	10.1	5.04141	5.4517	10.7	11.6688	10.9917	11	22.6806	21.753
11.8	1.58815	2.24672	12	3.22879	3.52101	11.1	5.67103	6.02695	11.7	12.6903	12.0421	12	24.7793	23.5445
12.8	1.70316	2.39036	13	3.60988	3.80145	12.1	6.15467	6.58426	12.7	13.5211	13.0529	13	27.1612	25.2438
13.8	1.95696	2.53022	14	3.99196	4.07408	13.1	6.66916	7.12425	13.7	14.42	14.0257	14	28.8453	26.8553
14.8	2.06906	2.66643	15	4.13627	4.33917	14.1	7.2027	7.64748	14.7	15.336	14.9619	15	30.4032	28.3833
15.8	2.12197	2.79909	16	4.35384	4.59694	15.1	7.7939	8.15454	15.7	16.0537	15.8629	16	31.8095	29.832
16.8	2.34989	2.92832	17	4.77609	4.84764	16.1	8.31496	8.64597	16.7	17.0342	16.7301	17	32.9767	31.2053
17.8	2.34309	3.05423	18	4.88776	5.09149	17.1	8.69137	9.1223	17.7	17.6361	17.5647	18	34.0094	32.5072
18.8	2.55025	3.17692	19	5.19511	5.32872	18.1	9.01777	9.58404	18.7	18.5637	18.3682	19	35.1394	33.7412
19.8	2.70143	3.29648	20	5.38953	5.55952	19.1	9.4597	10.0317	19.7	19.3117	19.1416	20	35.9706	34.911
20.8	2.74194	3.41302	21	5.66863	5.78412	20.1	9.94244	10.4658	20.7	19.8894	19.8862	21	37.0227	36.0199
21.8	2.94787	3.52663	22	5.85728	6.00271	21.1	10.4719	10.8867	21.7	20.8322	20.6031	22	38.0867	37.0711
22.8	3.03669	3.6374	23	6.10899	6.21549	22.1	11.0096	11.2949	22.7	21.3608	21.2935	23	38.9701	38.0678
23.8	3.1113	3.74543	24	6.20139	6.42264	23.1	11.238	11.691	23.7	21.9335	21.9584	24	39.7309	39.0128
24.8	3.30819	3.85079	25	6.59544	6.62435	24.1	11.4459	12.0752	24.7	22.4891	22.5988	25	40.587	39.909
25.8	3.3452	3.95357	26	6.69073	6.82079	25.1	11.9204	12.448	25.7	23.0343	23.2158	26	41.3549	40.7591
26.8	3.51543	4.05385	27	6.81594	7.01213	26.1	12.2324	12.8098	26.7	23.5267	23.8103	27	42.122	41.5655
27.8	3.58441	4.15171	28	6.99427	7.19854	27.1	12.6046	13.161	27.7	24.1026	24.3832	28	42.7397	42.3309
28.8	3.64818	4.24722	29	7.27134	7.38018	28.1	12.86	13.5019	28.7	24.7706	24.9354	29	43.5512	43.0573
29.8	3.70505	4.34046	30	7.59293	7.55721	29.1	13.3531	13.8329	29.7	25.2196	25.4678	30	44.1419	43.7471
30.8	3.76384	4.43151	31	7.71462	7.72977	30.1	13.6205	14.1545	30.7	25.6868	25.9811	31	44.6507	44.4022
31.8	3.94518	4.52042	32	7.86915	7.89801	31.1	13.9456	14.4668	31.7	26.2016	26.4763	32	45.1705	45.0247
32.8	4.10559	4.60726	33	8.02912	8.06207	32.1	14.401	14.7702	32.7	26.5973	26.9539	33	45.7769	45.6164
33.8	4.22549	4.6921	34	8.29882	8.22209	33.1	14.5741	15.0651	33.7	26.989	27.4149	34	46.2259	46.1791
34.8	4.3318	4.77501	35	8.34756	8.3782	34.1	14.9021	15.3517	34.7	27.5256	27.8598	35	46.7665	46.7144
35.8	4.46222	4.85604	36	8.48588	8.53053	35.1	15.2627	15.6304	35.7	27.8837	28.2894	36	47.1372	47.2239
36.8	4.54867	4.93526	37	8.45581	8.67919	36.1	15.5062	15.9013	36.7	28.3323	28.7043	37	47.6009	47.7092
37.8	4.5894	5.01271	38	8.74941	8.82432	37.1	15.6502	16.1649	37.7	28.5756	29.1051	38	48.1214	48.1716
38.8	4.63119	5.08846	39	9.03741	8.96603	38.1	15.7949	16.4213	38.7	29.1159	29.4924	39	48.5372	48.6124
39.8	4.81428	5.16255	40	9.08132	9.10442	39.1	16.1351	16.6709	39.7	29.439	29.8668	40	48.869	49.0329
40.8	4.70862	5.23505	41	9.2089	9.23962	40.1	16.3385	16.9137	40.7	29.7385	30.2289	41	49.3301	49.4344
41.8	4.84425	5.306	42	9.28792	9.37171	41.1	16.5844	17.1502	41.7	30.1132	30.5791	42	49.4717	49.8178
42.8	4.85859	5.37544	43	9.45369	9.50081	42.1	16.8858	17.3805	42.7	30.3836	30.918	43	49.7218	50.1844
43.8	5.06874	5.44344	44	9.5591	9.62701	43.1	16.9348	17.6049	43.7	30.6334	31.2461	44	50.2092	50.535
44.8	5.08111	5.51002	45	9.69582	9.75041	44.1	17.2858	17.8235	44.7	30.9219	31.5638	45	50.4846	50.8706
45.8	5.0217	5.57524	46	9.95396	9.87111	45.1	17.5605	18.0366	45.7	31.2281	31.8716	46	50.8526	51.1921
46.8	5.18983	5.63914	47	10.0805	9.98918	46.1	17.5764	18.2443	46.7	31.6933	32.1699	47	51.1162	51.5003
47.8	5.16144	5.70176	48	10.123	10.1047	47.1	18.0145	18.447	47.7	31.9425	32.4591	48	51.3309	51.7961
48.8	5.21031	5.76314	49	10.0957	10.2178	48.1	18.059	18.6446	48.7	32.0197	32.7396	49	51.622	52.08
49.8	5.34235	5.82333	50	10.3282	10.3285	49.1	18.2734	18.8375	49.7	32.3285	33.0117	50	51.9611	52.353
50.8	5.43854	5.88234	51	10.4631	10.4369	50.1	18.3955	19.0257	50.7	32.6265	33.276	51	52.2376	52.6155
51.8	5.48689	5.94024	52	10.7132	10.5431	51.1	18.7263	19.2096	51.7	32.9426	33.5325	52	52.4211	52.8683
52.8	5.56766	5.99704	53	10.7608	10.6472	52.1	18.8136	19.3891	52.7	33.2493	33.7819	53	52.7898	53.1119
53.8	5.69842	6.05279	54	10.7471	10.7492	53.1	19.1584	19.5645	53.7	33.4646	34.0242	54	53.0133	53.3468
54.8	5.71775	6.10751	55	11.0087	10.8491	54.1	19.2562	19.736	54.7	33.7904	34.2599	55	53.2885	53.5735
55.8	5.75674	6.16124	56	11.0994	10.9472	55.1	19.5051	19.9036	55.7	34.0207	34.4891	56	53.2656	53.7926
56.8	5.90247	6.21402	57	11.176	11.0433	56.1	19.7151	20.0675	56.7	34.2621	34.7123	57	53.7391	54.0045
57.8	5.95066	6.26586	58	11.2977	11.1377	57.1	19.6684	20.2278	57.7	34.5231	34.9297	58	53.8646	54.2096
58.8	6.08079	6.3168	59	11.4577	11.2303	58.1	19.9114	20.3847	58.7	34.6925	35.1414	59	54.2023	54.4083
59.8	6.05345	6.36687	60	11.4025	11.3212	59.1	20.2616	20.5383	59.7	34.8769	35.3478	60	54.139	54.601
60.8	6.19904	6.4161	61	11.5606	11.4104	60.1	20.1869	20.6888	60.7	35.1553	35.5491	61	54.4651	54.7881
61.8	6.18067	6.46451	62	11.643	11.4981	61.1	20.3383	20.8361	61.7	35.2587	35.7455	62	54.5104	54.9698
62.8	6.09818	6.51212	63	11.5286	11.5842	62.1	20.6653	20.9805	62.7	35.3272	35.9372	63	54.699	55.1466
63.8	6.14124	6.55897	64	11.7778	11.6689	63.1	20.6225	21.122	63.7	35.5604	36.1245	64	54.8756	55.3186
64.8	6.24803	6.60507	65	11.9625	11.7521	64.1	20.9254	21.2608	64.7	35.7696	36.3075	65	55.042	55.4862
65.8	6.35089	6.65046	66	11.9212	11.8339	65.1	21.0795	21.3969	65.7	36.0115	36.4863	66	55.224	55.6496
66.8	6.42759	6.69514	67	11.9414	11.9144	66.1	21.0948	21.5304	66.7	36.0184	36.6613	67	55.4267	55.809
67.8	6.40178	6.73915	68	12.147	11.9936	67.1	21.3021	21.6615	67.7	36.2861	36.8325	68	55.5271	55.9648
68.8	6.47785	6.7825	69	12.2253	12.0715	68.1	21.3902	21.7903	68.7	36.3392	37.0001	69	55.709	56.117
69.8	6.41574	6.82522	70	12.3771	12.1482	69.1	21.4713	21.9167	69.7	36.6068	37.1643	70	55.9199	56.266
70.8	6.70548	6.86733	71	12.4412	12.2237	70.1	21.6966	22.0409	70.7	36.911	37.3251	71	56.187	56.4118
71.8	6.77464	6.90884	72	12.4914	12.2981	71.1	21.9016	22.163	71.7	37.0482	37.4829	72	56.2708	56.5548
72.8	6.68238	6.94977	73	12.6001	12.3714	72.1	21.8603	22.283	72.7	37.1901	37.6376	73	56.3866	56.6949
73.8	6.84459	6.99014	74	12.8992	12.4436	73.1	21.992	22.4011	73.7	37.4443	37.7895	74	56.5345	56.8325
74.8	6.94899	7.02998	75	12.8216	12.5148	74.1	22.2467	22.5172	74.7	37.6325	37.9386	75	56.5976	56.9676
75.8	6.7318	7.06929	76	12.7946	12.585	75.1	22.3651	22.6315	75.7	37.7678	38.085	76	56.9011	57.1004
76.8	6.8794	7.10808	77	12.9812	12.6543	76.1	22.5129	22.744	76.7	37.9064	38.2289	77	56.94	57.231
77.8	7.06389	7.14639	78	13.0703	12.7226	77.1	22.7277	22.8549	77.7	37.8483	38.3704	78	57.0732	57.3595
78.8	6.95913	7.18422	79	13.0636	12.79	78.1	22.807	22.964	78.7	38.0663	38.5096	79	57.1665	57.4861
79.8	7.11052	7.22159	80	13.2859	12.8565	79.1	22.852	23.0716	79.7	38.464	38.6466	80	57.3602	57.6108
80.8	7.10433	7.25851	81	13.1684	12.9222	80.1	23.0749	23.1776	80.7	38.2326	38.7814	81	57.3631	57.7338
81.8	7.12751	7.295	82	13.2549	12.9871	81.1	23.1855	23.2822	81.7	38.4243	38.9142	82	57.5351	57.8551
82.8	7.1854	7.33106	83	13.3275	13.0512	82.1	23.3007	23.3854	82.7	38.5587	39.045	83	57.5745	57.9748
83.8	7.25163	7.36672	84	13.4669	13.1145	83.1	23.3199	23.4871	83.7	38.8423	39.174	84	57.619	58.0931
84.8	7.36355	7.40198	85	13.3861	13.177	84.1	23.5172	23.5875	84.7	39.0124	39.3012	85	57.8246	58.2099
85.8	7.33135	7.43687	86	13.5347	13.2389	85.1	23.6206	23.6867	85.7	39.1751	39.4267	86	57.984	58.3255
86.8	7.26152	7.47137	87	13.6719	13.3001	86.1	23.6729	23.7846	86.7	39.3055	39.5505	87	58.1091	58.4397
87.8	7.54943	7.50553	88	13.665	13.3606	87.1	23.7571	23.8813	87.7	39.4634	39.6727	88	58.3117	58.5528
88.8	7.39861	7.53933	89	13.7278	13.4204	88.1	24.0076	23.9769	88.7	39.3829	39.7935	89	58.2698	58.6647
89.8	7.51604	7.57279	90	13.8314	13.4796	89.1	23.9368	24.0714	89.7	39.5919	39.9127	90	58.4264	58.7755
90.8	7.6282	7.60593	91	13.9782	13.5382	90.1	24.1703	24.1648	90.7	39.8045	40.0306	91	58.5976	58.8853
91.8	7.64221	7.63875	92	14.0903	13.5963	91.1	24.2305	24.2571	91.7	39.9635	40.1472	92	58.6424	58.9942
92.8	7.55165	7.67126	93	14.0886	13.6537	92.1	24.4614	24.3485	92.7	40.0628	40.2625	93	58.8649	59.102
93.8	7.6555	7.70347	94	14.1496	13.7106	93.1	24.5091	24.4389	93.7	40.3203	40.3765	94	58.9099	59.209
94.8	7.75717	7.7354	95	14.3983	13.767	94.1	24.5605	24.5283	94.7	40.3897	40.4893	95	58.884	59.3152
95.8	8.02496	7.76704	96	14.3994	13.8228	95.1	24.6493	24.6169	95.7	40.4914	40.6011	96	59.1523	59.4205
96.8	7.98207	7.79841	97	14.2975	13.8782	96.1	24.8243	24.7046	96.7	40.6395	40.7117	97	59.3234	59.5251
97.8	7.88703	7.82952	98	14.3617	13.9331	97.1	24.8959	24.7915	97.7	40.6508	40.8213	98	59.1681	59.6289
98.8	7.97103	7.86038	99	14.491	13.9874	98.1	24.8834	24.8775	98.7	40.8152	40.9299	99	59.2978	59.732
99.8	7.99422	7.89098	100	14.5173	14.0414	99.1	25.0861	24.9628	99.7	40.9023	41.0375	100	59.4092	59.8344
100.8	7.89184	7.92135	101	14.6632	14.0949	100.1	25.0873	25.0473	100.7	41.0533	41.1442	101	59.5356	59.9362
101.8	8.09953	7.95148	102	14.583	14.148	101.1	25.2344	25.1311	101.7	41.0298	41.2499	102	59.6741	60.0374
102.8	8.00042	7.98139	103	14.7232	14.2006	102.1	25.4409	25.2142	102.7	41.1649	41.3549	103	59.7691	60.138
103.8	8.08936	8.01108	104	14.8423	14.2529	103.1	25.4849	25.2966	103.7	41.3364	41.459	104	59.9323	60.2379
104.8	8.14153	8.04056	105	14.8576	14.3047	104.1	25.4979	25.3784	104.7	41.4189	41.5623	105	60.0235	60.3374
105.8	8.03416	8.06983	106	14.765	14.3562	105.1	25.572	25.4595	105.7	41.5221	41.6648	106	60.0206	60.4363
106.8	8.10785	8.0989	107	14.8495	14.4074	106.1	25.8078	25.54	106.7	41.5137	41.7666	107	60.2688	60.5347
107.8	8.1813	8.12777	108	14.8937	14.4581	107.1	25.7955	25.6199	107.7	41.6604	41.8677	108	60.3829	60.6326
108.8	8.30933	8.15646	109	14.893	14.5086	108.1	25.9696	25.6992	108.7	41.887	41.9681	109	60.4283	60.73
109.8	8.25883	8.18496	110	14.8641	14.5587	109.1	26.0403	25.778	109.7	41.8807	42.0679	110	60.5302	60.8269
110.8	8.29998	8.21329	111	15.0638	14.6085	110.1	25.9695	25.8562	110.7	42.0082	42.167	111	60.6276	60.9234
111.8	8.23109	8.24145	112	15.2262	14.6579	111.1	26.1621	25.934	111.7	41.9742	42.2654	112	60.8666	61.0195
112.8	8.4439	8.26944	113	15.2195	14.7071	112.1	26.3033	26.0112	112.7	42.249	42.3633	113	60.8509	61.1151
113.8	8.47982	8.29726	114	15.1771	14.756	113.1	26.3484	26.0879	113.7	42.234	42.4607	114	60.7776	61.2104
114.8	8.46711	8.32494	115	15.3967	14.8046	114.1	26.4068	26.1641	114.7	42.3262	42.5574	115	61.009	61.3052
115.8	8.70547	8.35245	116	15.5171	14.8529	115.1	26.5521	26.2399	115.7	42.589	42.6537	116	61.1637	61.3997
116.8	8.5593	8.37982	117	15.5649	14.9009	116.1	26.7035	26.3153	116.7	42.8186	42.7494	117	61.2342	61.4938
117.8	8.576	8.40705	118	15.6569	14.9487	117.1	26.6755	26.3902	117.7	42.7587	42.8446	118	61.2384	61.5875
118.8	8.63383	8.43413	119	15.6729	14.9962	118.1	26.8176	26.4647	118.7	42.9558	42.9393	119	61.3297	61.6808
119.8	8.88171	8.46108	120	15.6349	15.0435	119.1	26.8367	26.5388	119.7	43.0683	43.0336	120	61.2608	61.7738
120.8	8.81971	8.4879	121	15.8348	15.0906	120.1	27.0006	26.6126	120.7	43.2928	43.1274	121	61.4166	61.8665
121.8	8.92826	8.51459	122	15.8445	15.1374	121.1	27.1008	26.6859	121.7	43.3196	43.2207	122	61.4678	61.9589
122.8	8.85414	8.54116	123	15.3819	15.184	122.1	27.3227	26.7589	122.7	43.3972	43.3137	123	61.6501	62.0509
123.8	9.04115	8.56761	124	14.6971	15.2304	123.1	27.358	26.8315	123.7	43.5234	43.4062	124	61.7184	62.1426
124.8	8.99384	8.59394	125	14.5996	15.2765	124.1	27.2804	26.9038	124.7	43.6637	43.4983	125	61.8892	62.234
125.8	9.0348	8.62015	126	14.5977	15.3225	125.1	27.4481	26.9757	125.7	43.863	43.59	126	62.0182	62.3251
126.8	9.01576	8.64625	127	14.738	15.3683	126.1	27.4955	27.0473	126.7	43.837	43.6814	127	62.121	62.4158
127.8	9.1365	8.67225	128	14.9619	15.4138	127.1	27.684	27.1186	127.7	43.9524	43.7724	128	62.1656	62.5063
128.8	9.1583	8.69814	129	15.0956	15.4592	128.1	27.8194	27.1896	128.7	44.1217	43.863	129	62.4259	62.5965
129.8	9.25584	8.72393	130	15.0348	15.5044	129.1	27.8399	27.2603	129.7	44.1466	43.9533	130	62.5786	62.6865
130.8	9.20004	8.74963	131	14.9719	15.5495	130.1	28.0116	27.3307	130.7	44.3755	44.0432	131	62.6216	62.7761
131.8	9.34266	8.77522	132	15.0735	15.5943	131.1	28.0518	27.4009	131.7	44.3976	44.1328	132	62.8901	62.8655
132.8	9.33484	8.80072	133	15.0914	15.639	132.1	28.0846	27.4707	132.7	44.5094	44.2221	133	62.9267	62.9546
133.8	9.28521	8.82614	134	15.0302	15.6835	133.1	28.2121	27.5403	133.7	44.4749	44.3111	134	63.1534	63.0434
134.8	9.30056	8.85146	135	15.1397	15.7279	134.1	28.3385	27.6096	134.7	44.7197	44.3997	135	63.1938	63.1319
135.8	9.31185	8.87669	136	15.0914	15.7721	135.1	28.4506	27.6787	135.7	44.6571	44.4881	136	63.2346	63.2202
136.8	9.40194	8.90185	137	15.2203	15.8162	136.1	28.368	27.7475	136.7	44.7633	44.5762	137	63.2975	63.3083
137.8	9.45369	8.92692	138	15.2823	15.8601	137.1	28.5277	27.8161	137.7	44.993	44.664	138	63.5309	63.3961
138.8	9.57308	8.95191	139	15.3041	15.9038	138.1	28.6282	27.8845	138.7	45.1111	44.7515	139	63.5784	63.4836
139.8	9.58507	8.97683	140	15.2803	15.9475	139.1	28.7461	27.9526	139.7	45.2633	44.8387	140	63.591	63.5709
140.8	9.48427	9.00167	141	15.2161	15.991	140.1	28.8352	28.0206	140.7	45.2159	44.9257	141	63.5819	63.6579
141.8	9.50888	9.02644	142	15.5668	16.0343	141.1	28.8411	28.0883	141.7	45.34	45.0124	142	63.7064	63.7447
142.8	9.56446	9.05113	143	15.7434	16.0776	142.1	29.0341	28.1557	142.7	45.4612	45.0989	143	63.7905	63.8313
143.8	9.63646	9.07576	144	15.571	16.1207	143.1	29.0669	28.223	143.7	45.5142	45.1851	144	63.9278	63.9176
144.8	9.57289	9.10032	145	15.6706	16.1637	144.1	29.1111	28.2901	144.7	45.5814	45.2711	145	64.097	64.0037
145.8	9.67421	9.12481	146	15.8193	16.2066	145.1	29.0356	28.357	145.7	45.559	45.3568	146	64.1241	64.0895
146.8	9.63248	9.14924	147	15.9524	16.2493	146.1	29.2301	28.4237	146.7	45.7992	45.4423	147	64.1963	64.1751
147.8	9.72489	9.17361	148	16.0937	16.292	147.1	29.3657	28.4903	147.7	45.9222	45.5276	148	64.1575	64.2605
148.8	9.86687	9.19791	149	16.1087	16.3345	148.1	29.3604	28.5566	148.7	46.0132	45.6126	149	64.2733	64.3456
149.8	9.71491	9.22216	150	16.0703	16.3769	149.1	29.4353	28.6228	149.7	46.0744	45.6974	150	64.4256	64.4305
150.8	9.61624	9.24635	151	16.0888	16.4192	150.1	29.4706	28.6888	150.7	46.0521	45.782	151	64.5046	64.5152
151.8	9.69262	9.27048	152	16.2522	16.4615	151.1	29.6518	28.7546	151.7	46.1399	45.8664	152	64.5312	64.5997
152.8	9.82745	9.29456	153	16.3071	16.5036	152.1	29.7404	28.8202	152.7	46.3922	45.9506	153	64.8092	64.6839
153.8	9.83169	9.31858	154	16.4869	16.5456	153.1	29.9336	28.8857	153.7	46.4893	46.0345	154	64.7418	64.768
154.8	9.73346	9.34255	155	16.3759	16.5875	154.1	29.841	28.9511	154.7	46.4203	46.1183	155	64.9062	64.8518
155.8	9.86135	9.36647	156	16.4576	16.6294	155.1	29.8167	29.0162	155.7	46.5282	46.2019	156	64.8757	64.9353
156.8	9.89278	9.39034	157	16.6065	16.6711	156.1	30.0563	29.0813	156.7	46.7387	46.2852	157	65.0528	65.0187
157.8	9.81523	9.41416	158	16.6154	16.7128	157.1	30.0136	29.1462	157.7	46.7598	46.3684	158	65.0202	65.1018
158.8	9.97625	9.43793	159	16.4918	16.7543	158.1	30.2001	29.2109	158.7	46.7719	46.4513	159	65.1416	65.1848
159.8	9.90891	9.46166	160	16.4622	16.7958	159.1	30.1532	29.2755	159.7	47.0322	46.5341	160	65.1592	65.2675
160.8	10.0263	9.48534	161	16.6692	16.8372	160.1	30.2416	29.3399	160.7	47.0877	46.6167	161	65.4069	65.35
161.8	10.066	9.50898	162	16.7862	16.8785	161.1	30.412	29.4042	161.7	47.0755	46.6991	162	65.4691	65.4323
162.8	10.1729	9.53257	163	16.823	16.9197	162.1	30.3239	29.4684	162.7	47.0536	46.7813	163	65.488	65.5144
163.8	10.2107	9.55612	164	16.9242	16.9609	163.1	30.4551	29.5325	163.7	47.2605	46.8633	164	65.545	65.5962
164.8	10.1848	9.57963	165	17.0256	17.002	164.1	30.5786	29.5964	164.7	47.4696	46.9452	165	65.6831	65.6779
165.8	10.1832	9.6031	166	17.006	17.043	165.1	30.6153	29.6602	165.7	47.4688	47.0268	166	65.6604	65.7593
166.8	10.181	9.62652	167	17.1644	17.0839	166.1	30.6965	29.7238	166.7	47.5402	47.1083	167	65.7677	65.8406
167.8	10.19	9.64991	168	17.2504	17.1248	167.1	30.5989	29.7873	167.7	47.4164	47.1896	168	65.7638	65.9216
168.8	10.395	9.67326	169	17.369	17.1656	168.1	30.6736	29.8507	168.7	47.6899	47.2708	169	65.9523	66.0024
169.8	10.3955	9.69658	170	17.4151	17.2063	169.1	30.8443	29.914	169.7	47.7232	47.3518	170	66.0043	66.083
170.8	10.4434	9.71985	171	17.3435	17.2469	170.1	30.9318	29.9772	170.7	47.8561	47.4326	171	66.0538	66.1635
171.8	10.4292	9.74309	172	17.4725	17.2875	171.1	31.144	30.0403	171.7	47.9384	47.5132	172	66.2618	66.2437
172.8	10.5761	9.7663	173	17.5508	17.328	172.1	31.1027	30.1032	172.7	47.9545	47.5937	173	66.0752	66.3237
173.8	10.4211	9.78947	174	17.4081	17.3685	173.1	31.1356	30.166	173.7	48.0171	47.674	174	66.2786	66.4035
174.8	10.4638	9.81261	175	17.3613	17.4089	174.1	31.164	30.2287	174.7	48.0675	47.7541	175	66.2404	66.4831
175.8	10.488	9.83571	176	17.5826	17.4492	175.1	31.1864	30.2913	175.7	48.0953	47.8341	176	66.4941	66.5625
176.8	10.5863	9.85878	177	17.7606	17.4895	176.1	31.4233	30.3538	176.7	48.349	47.9139	177	66.5463	66.6417
177.8	10.5538	9.88182	178	17.7921	17.5297	177.1	31.5056	30.4162	177.7	48.4793	47.9936	178	66.7165	66.7207
178.8	9.79856	9.90483	179	17.9169	17.5698	178.1	31.5341	30.4785	178.7	47.645	48.0731	179	68.1287	66.7995
179.8	14.8947	9.92781	180	25.1132	17.6099	179.1	32.5884	30.5407	179.7	64.3905	48.1524	180	80.2966	66.8781
180.8	10.8128	9.58111	181	21.7795	17.8586	180.1	40.335	32.0296	180.7	51.0269	50.7129	181	74.7101	71.0833
181.8	10.8714	9.42302	182	18.4502	17.5625	181.1	36.7533	31.4836	181.7	51.0343	49.8476	182	67.5281	69.8704
182.8	10.3243	9.26981	183	17.3675	17.2757	182.1	32.3123	30.9555	182.7	47.8137	49.0124	183	64.7759	68.7022
183.8	10.1713	9.12131	184	17.0254	16.998	183.1	30.7312	30.4448	183.7	46.4565	48.2061	184	63.6791	67.577
184.8	9.97593	8.97739	185	16.6403	16.7291	184.1	30.0136	29.9508	184.7	45.6626	47.4276	185	62.719	66.4928
185.8	9.72844	8.83789	186	16.2579	16.4686	185.1	29.5094	29.473	185.7	44.9281	46.6759	186	61.928	65.4481
186.8	9.54064	8.70267	187	15.8735	16.2162	186.1	29.036	29.0107	186.7	44.2124	45.9498	187	61.1131	64.4412
187.8	9.24431	8.57161	188	15.6788	15.9718	187.1	28.5372	28.5635	187.7	43.678	45.2486	188	60.3407	63.4705
188.8	9.3028	8.44456	189	15.4516	15.735	188.1	28.2334	28.1307	188.7	43.0951	44.5712	189	59.5689	62.5346
189.8	9.25284	8.32141	190	15.1666	15.5057	189.1	27.935	27.712	189.7	42.5374	43.9168	190	58.932	61.6321
190.8	8.94249	8.20203	191	15.0141	15.2834	190.1	27.4909	27.3068	190.7	41.8491	43.2845	191	58.1814	60.7617
191.8	8.88652	8.0863	192	14.828	15.0682	191.1	27.2165	26.9147	191.7	41.3721	42.6735	192	57.4637	59.922
192.8	8.63271	7.9741	193	14.6186	14.8596	192.1	26.8067	26.5352	192.7	40.7942	42.083	193	56.9281	59.1118
193.8	8.29692	7.86533	194	14.3918	14.6575	193.1	26.4152	26.1679	193.7	40.4717	41.5123	194	56.2419	58.3301
194.8	8.28525	7.75988	195	14.3951	14.4616	194.1	26.1271	25.8124	194.7	40.0512	40.9606	195	55.7409	57.5757
195.8	8.14118	7.65765	196	14.0481	14.2719	195.1	26.0729	25.4682	195.7	39.5804	40.4273	196	55.2905	56.8476
196.8	8.06268	7.55852	197	13.8132	14.088	196.1	25.6959	25.135	196.7	38.9768	39.9118	197	54.4856	56.1446
197.8	8.06753	7.46242	198	13.7933	13.9098	197.1	25.2401	24.8125	197.7	38.7751	39.4132	198	54.2012	55.466
198.8	8.03832	7.36923	199	13.5667	13.7371	198.1	24.9837	24.5002	198.7	38.4572	38.9312	199	53.5286	54.8107
199.8	8.05917	7.27887	200	13.5292	13.5698	199.1	24.6786	24.1978	199.7	38.1215	38.465	200	53.1067	54.1779
200.8	7.99729	7.19126	201	13.3168	13.4076	200.1	24.4586	23.905	200.7	37.7509	38.0142	201	52.6782	53.5668
201.8	8.02633	7.1063	202	13.1986	13.2504	201.1	24.2556	23.6215	201.7	37.5112	37.5781	202	52.1214	52.9764
202.8	7.77834	7.02391	203	13.1889	13.098	202.1	23.9883	23.3469	202.7	37.1282	37.1563	203	51.464	52.4061
203.8	7.84772	6.94402	204	12.9369	12.9504	203.1	23.7022	23.081	203.7	36.6472	36.7482	204	51.2109	51.8551
204.8	7.65188	6.86654	205	12.802	12.8072	204.1	23.4569	22.8235	204.7	36.3715	36.3535	205	50.9459	51.3227
205.8	7.46059	6.7914	206	12.619	12.6684	205.1	23.2808	22.574	205.7	35.8668	35.9715	206	50.3204	50.8082
206.8	7.46611	6.71853	207	12.4649	12.5339	206.1	22.8999	22.3324	206.7	35.5064	35.6019	207	49.9842	50.3109
207.8	7.44495	6.64785	208	12.3259	12.4035	207.1	22.7821	22.0984	207.7	35.2604	35.2443	208	49.5468	49.8303
208.8	7.28654	6.57931	209	12.3373	12.2771	208.1	22.5353	21.8717	208.7	34.8369	34.8981	209	49.012	49.3657
209.8	7.32421	6.51282	210	11.9554	12.1545	209.1	22.3959	21.652	209.7	34.5743	34.5631	210	48.5669	48.9165
210.8	7.15622	6.44833	211	11.8729	12.0356	210.1	22.1353	21.4392	210.7	34.3125	34.2389	211	48.4211	48.4823
211.8	7.04381	6.38578	212	11.7989	11.9204	211.1	21.978	21.233	211.7	34.0107	33.925	212	47.9264	48.0624
212.8	7.06324	6.32511	213	11.752	11.8087	212.1	21.7141	21.0332	212.7	33.7254	33.6212	213	47.6975	47.6563
213.8	7.03864	6.26625	214	11.7218	11.7003	213.1	21.5152	20.8396	213.7	33.4661	33.3271	214	47.5209	47.2635
214.8	6.84895	6.20915	215	11.5612	11.5953	214.1	21.4842	20.6521	214.7	33.0455	33.0423	215	46.9074	46.8837
215.8	6.87899	6.15376	216	11.3996	11.4934	215.1	21.2517	20.4703	215.7	32.9066	32.7665	216	46.8072	46.5162
216.8	6.60147	6.10003	217	11.216	11.3946	216.1	21.1219	20.2941	216.7	32.5806	32.4995	217	46.438	46.1608
217.8	6.37259	6.04789	218	11.0246	11.2987	217.1	20.7544	20.1233	217.7	32.2341	32.2409	218	45.7826	45.8169
218.8	6.61791	5.99731	219	10.9603	11.2058	218.1	20.538	19.9578	218.7	32.299	31.9905	219	45.8253	45.4841
219.8	6.6838	5.94824	220	11.2595	11.1157	219.1	20.514	19.7974	219.7	32.2592	31.748	220	45.5335	45.1621
220.8	6.37278	5.90062	221	11.01	11.0282	220.1	20.3959	19.6419	220.7	31.8322	31.513	221	44.9684	44.8504
221.8	6.48681	5.85442	222	10.7877	10.9434	221.1	20.3454	19.4911	221.7	31.7189	31.2855	222	44.9054	44.5488
222.8	6.33925	5.80958	223	10.7909	10.8611	222.1	20.0938	19.345	222.7	31.5	31.065	223	44.6282	44.2569
223.8	6.23525	5.76608	224	10.6538	10.7813	223.1	20.0788	19.2033	223.7	31.1776	30.8514	224	44.0653	43.9743
224.8	6.26608	5.72386	225	10.5191	10.7039	224.1	19.8348	19.0659	224.7	30.96	30.6445	225	44.2571	43.7007
225.8	6.18997	5.68288	226	10.4613	10.6288	225.1	19.7122	18.9327	225.7	30.8021	30.4439	226	43.8759	43.4358
226.8	6.16886	5.64312	227	10.3842	10.5559	226.1	19.4836	18.8035	226.7	30.6148	30.2496	227	43.4785	43.1793
227.8	6.30587	5.60452	228	10.3011	10.4852	227.1	19.3859	18.6783	227.7	30.4362	30.0613	228	43.4685	42.931
228.8	6.09566	5.56706	229	10.2953	10.4166	228.1	19.318	18.5568	228.7	30.3899	29.8789	229	43.2814	42.6904
229.8	5.98909	5.5307	230	10.3762	10.35	229.1	19.2326	18.439	229.7	30.1058	29.702	230	42.8561	42.4574
230.8	6.11756	5.49541	231	10.1101	10.2854	230.1	19.186	18.3247	230.7	29.8696	29.5305	231	42.7735	42.2318
231.8	6.1042	5.46115	232	9.99343	10.2227	231.1	18.9552	18.2139	231.7	29.6394	29.3643	232	42.5561	42.0131
232.8	5.74995	5.42788	233	9.93476	10.1618	232.1	18.843	18.1064	232.7	29.5475	29.2032	233	42.1596	41.8013
233.8	5.85921	5.39559	234	9.75084	10.1027	233.1	18.7157	18.0021	233.7	29.3398	29.047	234	42.2068	41.5961
234.8	5.66079	5.36424	235	9.7579	10.0454	234.1	18.5787	17.9009	234.7	29.1893	28.8955	235	41.8377	41.3973
235.8	5.64032	5.33381	236	9.58932	9.98974	235.1	18.5825	17.8027	235.7	29.0771	28.7486	236	41.6574	41.2046
236.8	5.65149	5.30425	237	9.58731	9.93572	236.1	18.3767	17.7074	236.7	29.1198	28.6062	237	41.6976	41.0178
237.8	5.8167	5.27555	238	9.66229	9.88327	237.1	18.2826	17.615	237.7	28.8214	28.468	238	41.6046	40.8368
238.8	5.76287	5.24768	239	9.62211	9.83235	238.1	18.2213	17.5253	238.7	28.5882	28.3341	239	41.2613	40.6613
239.8	5.68681	5.22062	240	9.6589	9.78291	239.1	18.2405	17.4383	239.7	28.4896	28.2041	240	41.3137	40.4911
240.8	5.70865	5.19433	241	9.55777	9.73491	240.1	18.0432	17.3538	240.7	28.4271	28.078	241	41.0537	40.3262
241.8	5.68311	5.1688	242	9.54739	9.68829	241.1	18.051	17.2718	241.7	28.4212	27.9557	242	40.8491	40.1662
242.8	5.71987	5.144	243	9.41664	9.64303	242.1	17.9093	17.1922	242.7	28.3794	27.837	243	40.8918	40.0111
243.8	5.61644	5.11992	244	9.40617	9.59906	243.1	17.7301	17.1149	243.7	28.1447	27.7218	244	40.7665	39.8606
244.8	5.49601	5.09652	245	9.32977	9.55636	244.1	17.9571	17.0399	244.7	28.0135	27.6101	245	40.3936	39.7146
245.8	5.50861	5.07379	246	9.25113	9.51489	245.1	17.7127	16.9671	245.7	28.0103	27.5016	246	40.3544	39.5731
246.8	5.46588	5.0517	247	9.19209	9.4746	246.1	17.6111	16.8964	246.7	27.8023	27.3963	247	40.2536	39.4357
247.8	5.37488	5.03024	248	9.06674	9.43547	247.1	17.5904	16.8277	247.7	27.7243	27.2941	248	40.0177	39.3024
248.8	5.57855	5.00939	249	9.17308	9.39745	248.1	17.4813	16.761	248.7	27.6914	27.1949	249	40.0423	39.173
249.8	5.39009	4.98913	250	9.22262	9.3605	249.1	17.4813	16.6962	249.7	27.4727	27.0986	250	39.7443	39.0475
250.8	5.44752	4.96943	251	9.0131	9.32461	250.1	17.2926	16.6333	250.7	27.3094	27.0051	251	39.4992	38.9256
251.8	5.42761	4.95029	252	8.98308	9.28972	251.1	17.297	16.5722	251.7	27.1733	26.9142	252	39.6395	38.8073
252.8	5.35548	4.93169	253	8.88944	9.25582	252.1	17.1177	16.5128	252.7	26.9286	26.826	253	39.2369	38.6925
253.8	5.24188	4.91361	254	8.83172	9.22288	253.1	17.1557	16.4551	253.7	26.8277	26.7403	254	39.1721	38.5809
254.8	5.21318	4.89603	255	8.88698	9.19085	254.1	16.972	16.3991	254.7	26.7387	26.6571	255	39.1699	38.4726
255.8	5.14313	4.87893	256	8.86915	9.15972	255.1	16.9379	16.3446	255.7	26.6291	26.5763	256	39.1049	38.3674
256.8	5.18051	4.86232	257	8.73057	9.12945	256.1	17.0422	16.2917	256.7	26.5771	26.4977	257	38.8967	38.2652
257.8	5.12022	4.84616	258	8.67547	9.10003	257.1	16.9902	16.2402	257.7	26.5033	26.4213	258	38.9272	38.1659
258.8	5.14377	4.83044	259	8.74431	9.07141	258.1	16.9287	16.1902	258.7	26.3794	26.3471	259	38.8406	38.0694
259.8	4.9905	4.81516	260	8.70714	9.04359	259.1	16.8224	16.1416	259.7	26.478	26.275	260	38.6163	37.9757
260.8	5.11943	4.80029	261	8.64278	9.01653	260.1	16.9505	16.0943	260.7	26.5584	26.2049	261	38.6832	37.8845
261.8	5.03623	4.78583	262	8.68026	8.99021	261.1	16.6498	16.0484	261.7	26.3087	26.1367	262	38.4699	37.796
262.8	5.03974	4.77176	263	8.81341	8.9646	262.1	16.7375	16.0037	262.7	26.3316	26.0705	263	38.3655	37.7098
263.8	5.30333	4.75808	264	8.73408	8.9397	263.1	16.636	15.9602	263.7	26.5503	26.006	264	38.5183	37.6261
264.8	5.06138	4.74476	265	8.6448	8.91546	264.1	16.6507	15.9179	264.7	26.4354	25.9433	265	38.2473	37.5446
265.8	5.05237	4.7318	266	8.6181	8.89188	265.1	16.5797	15.8768	265.7	26.339	25.8824	266	38.1546	37.4654
266.8	5.15042	4.71918	267	8.47651	8.86893	266.1	16.5541	15.8368	266.7	26.282	25.823	267	38.1798	37.3883
267.8	4.91769	4.70691	268	8.33519	8.84659	267.1	16.589	15.7978	267.7	25.977	25.7653	268	37.7322	37.3133
268.8	4.96782	4.69495	269	8.3854	8.82485	268.1	16.3352	15.7599	268.7	25.7552	25.7091	269	37.793	37.2403
269.8	4.98702	4.68332	270	8.3667	8.80368	269.1	16.3827	15.723	269.7	25.8328	25.6545	270	37.9028	37.1692
270.8	4.80016	4.67199	271	8.27384	8.78307	270.1	16.3911	15.6871	270.7	25.6437	25.6013	271	37.4892	37.1001
271.8	4.89631	4.66096	272	8.41868	8.76301	271.1	16.2842	15.6522	271.7	25.7358	25.5494	272	37.5782	37.0327
272.8	4.8359	4.65021	273	8.33673	8.74346	272.1	16.2569	15.6181	272.7	25.7299	25.499	273	37.5345	36.9671
273.8	4.79171	4.63974	274	8.29882	8.72443	273.1	16.2395	15.585	273.7	25.5543	25.4499	274	37.2474	36.9032
274.8	4.77853	4.62955	275	8.17362	8.70588	274.1	16.2163	15.5527	274.7	25.6305	25.402	275	37.2898	36.841
275.8	4.7568	4.61962	276	8.09933	8.68782	275.1	16.204	15.5213	275.7	25.5403	25.3554	276	37.4257	36.7804
276.8	4.78919	4.60994	277	8.08905	8.67021	276.1	16.0119	15.4906	276.7	25.1439	25.3099	277	37.0533	36.7213
277.8	4.7927	4.6005	278	8.13646	8.65306	277.1	15.9991	15.4608	277.7	25.3207	25.2657	278	37.1144	36.6636
278.8	4.67347	4.59131	279	8.08855	8.63633	278.1	15.794	15.4317	278.7	25.2627	25.2225	279	37.175	36.6075
279.8	4.66794	4.58235	280	7.99923	8.62003	279.1	15.8923	15.4033	279.7	25.2382	25.1804	280	36.9545	36.5527
280.8	4.78055	4.57361	281	8.01364	8.60414	280.1	15.8888	15.3757	280.7	25.3565	25.1394	281	37.0705	36.4993
281.8	4.86285	4.56509	282	7.92663	8.58864	281.1	15.9372	15.3488	281.7	25.1998	25.0994	282	36.8451	36.4471
282.8	4.78852	4.55678	283	7.93001	8.57353	282.1	15.8342	15.3225	282.7	25.247	25.0604	283	36.6212	36.3963
283.8	4.84228	4.54867	284	8.027	8.55878	283.1	15.7895	15.2968	283.7	25.1777	25.0223	284	36.8134	36.3466
284.8	4.96288	4.54077	285	8.19138	8.5444	284.1	15.6805	15.2718	284.7	25.0774	24.9852	285	36.8548	36.2982
285.8	4.77488	4.53305	286	8.18035	8.53037	285.1	15.7393	15.2475	285.7	25.0748	24.9489	286	36.5727	36.2509
286.8	4.79735	4.52552	287	7.99428	8.51667	286.1	15.6674	15.2237	286.7	25.1816	24.9135	287	36.7092	36.2046
287.8	4.85174	4.51818	288	7.96174	8.5033	287.1	15.6912	15.2004	287.7	25.0857	24.879	288	36.64	36.1595
288.8	4.66533	4.511	289	7.94784	8.49025	288.1	15.6851	15.1777	288.7	24.8894	24.8453	289	36.4222	36.1154
289.8	4.79438	4.504	290	8.05389	8.47751	289.1	15.6311	15.1556	289.7	24.9739	24.8123	290	36.5533	36.0723
290.8	4.72847	4.49716	291	7.84724	8.46506	290.1	15.6611	15.134	290.7	24.719	24.7801	291	36.345	36.0302
291.8	4.57521	4.49048	292	7.75529	8.45291	291.1	15.4653	15.1129	291.7	24.4419	24.7486	292	36.2875	35.989
292.8	4.69302	4.48396	293	7.96974	8.44103	292.1	15.444	15.0922	292.7	24.6395	24.7179	293	36.3891	35.9487
293.8	4.76246	4.47759	294	7.93796	8.42943	293.1	15.5826	15.0721	293.7	24.5783	24.6878	294	36.0963	35.9093
294.8	4.52368	4.47136	295	7.74827	8.41809	294.1	15.4623	15.0524	294.7	24.5039	24.6584	295	35.7563	35.8707
295.8	4.59109	4.46527	296	7.84345	8.407	295.1	15.2317	15.0331	295.7	24.4776	24.6297	296	35.9178	35.833
296.8	4.59903	4.45932	297	7.74691	8.39617	296.1	15.3144	15.0143	296.7	24.4746	24.6016	297	35.8572	35.796
297.8	4.40277	4.4535	298	7.71898	8.38557	297.1	15.3162	14.9959	297.7	24.2309	24.5741	298	35.7485	35.7598
298.8	4.40304	4.44781	299	7.7929	8.3752	298.1	15.2779	14.9779	298.7	24.2451	24.5471	299	35.834	35.7244
299.8	4.53855	4.44225	300	7.78687	8.36506	299.1	15.2261	14.9603	299.7	24.237	24.5208	300	35.9991	35.6897
300.8	4.42104	4.43681	301	7.86451	8.35514	300.1	15.2938	14.943	300.7	24.158	24.495	301	35.8588	35.6557
301.8	4.61968	4.43148	302	7.69563	8.34543	301.1	15.3736	14.9262	301.7	24.2891	24.4697	302	35.8634	35.6223
302.8	4.52986	4.42626	303	7.6654	8.33593	302.1	15.375	14.9096	302.7	24.2315	24.4449	303	35.8359	35.5896
303.8	4.6022	4.42116	304	7.6817	8.32662	303.1	15.2493	14.8935	303.7	24.3407	24.4207	304	35.8287	35.5576
304.8	4.62302	4.41616	305	7.66875	8.31751	304.1	15.3565	14.8776	304.7	24.3016	24.3969	305	35.8677	35.5261
305.8	4.50052	4.41127	306	7.63421	8.30858	305.1	15.2268	14.8621	305.7	24.1635	24.3736	306	35.7632	35.4953
306.8	4.63908	4.40648	307	7.87833	8.29984	306.1	15.1458	14.8469	306.7	24.2746	24.3507	307	35.7058	35.465
307.8	4.72203	4.40178	308	7.75295	8.29127	307.1	15.3084	14.832	307.7	24.2651	24.3283	308	35.9098	35.4353
308.8	4.57327	4.39718	309	7.76364	8.28287	308.1	15.3571	14.8174	308.7	24.2138	24.3063	309	35.5876	35.4061
309.8	4.53404	4.39267	310	7.67507	8.27464	309.1	15.0938	14.8031	309.7	24.1187	24.2848	310	35.646	35.3774
310.8	4.58021	4.38825	311	7.55004	8.26656	310.1	15.0689	14.7891	310.7	24.0038	24.2636	311	35.6896	35.3493
311.8	4.50527	4.38392	312	7.61854	8.25864	311.1	14.9709	14.7753	311.7	23.9722	24.2428	312	35.3605	35.3216
312.8	4.5061	4.37966	313	7.67652	8.25087	312.1	14.9184	14.7618	312.7	23.8641	24.2224	313	35.3708	35.2944
313.8	4.49093	4.37549	314	7.58697	8.24325	313.1	15.0579	14.7485	313.7	23.9817	24.2023	314	35.4508	35.2676
314.8	4.56842	4.3714	315	7.86971	8.23577	314.1	15.0317	14.7355	314.7	23.9524	24.1826	315	35.4085	35.2413
315.8	4.42795	4.36738	316	7.67246	8.22843	315.1	15.061	14.7227	315.7	24.1211	24.1633	316	35.2972	35.2154
316.8	4.43462	4.36344	317	7.53986	8.22121	316.1	14.9937	14.7102	316.7	23.9356	24.1443	317	35.3869	35.1899
317.8	4.33494	4.35957	318	7.50341	8.21413	317.1	14.9286	14.6978	317.7	23.836	24.1255	318	35.1715	35.1648
318.8	4.49593	4.35577	319	7.40779	8.20717	318.1	14.9222	14.6857	318.7	23.8559	24.1071	319	35.2506	35.1401
319.8	4.31238	4.35203	320	7.35661	8.20034	319.1	15.0251	14.6738	319.7	23.7308	24.089	320	35.129	35.1158
320.8	4.26804	4.34836	321	7.38975	8.19362	320.1	14.9252	14.6621	320.7	23.4959	24.0712	321	35.0376	35.0919
321.8	4.43119	4.34476	322	7.49839	8.18701	321.1	14.9032	14.6506	321.7	23.776	24.0537	322	35.1716	35.0683
322.8	4.63792	4.34121	323	7.55613	8.18051	322.1	15.1297	14.6393	322.7	23.9186	24.0364	323	35.1707	35.045
323.8	4.36247	4.33773	324	7.52817	8.17413	323.1	15.1371	14.6281	323.7	23.7754	24.0194	324	35.0033	35.0221
324.8	4.32217	4.3343	325	7.46944	8.16784	324.1	15.1398	14.6172	324.7	23.709	24.0027	325	35.1356	34.9994
325.8	4.32967	4.33093	326	7.43638	8.16165	325.1	15.0748	14.6064	325.7	23.7149	23.9862	326	35.1553	34.9771
326.8	4.33785	4.32761	327	7.49151	8.15557	326.1	14.9308	14.5958	326.7	23.6611	23.9699	327	34.9924	34.9551
327.8	4.51976	4.32434	328	7.48069	8.14957	327.1	15.0233	14.5853	327.7	23.7937	23.9539	328	35.1375	34.9334
328.8	4.56064	4.32113	329	7.62312	8.14367	328.1	14.9853	14.575	328.7	23.6766	23.9381	329	35.0971	34.912
329.8	4.5053	4.31796	330	7.56875	8.13786	329.1	15.095	14.5649	329.7	23.6895	23.9225	330	34.867	34.8908
330.8	4.50851	4.31484	331	7.53298	8.13213	330.1	15.1013	14.5549	330.7	23.7107	23.9072	331	34.8909	34.8699
331.8	4.52574	4.31177	332	7.48814	8.12649	331.1	14.9464	14.545	331.7	23.6134	23.892	332	34.927	34.8492
332.8	4.35622	4.30875	333	7.46994	8.12093	332.1	15.0497	14.5353	332.7	23.4831	23.877	333	34.8404	34.8288
333.8	4.41675	4.30576	334	7.49691	8.11544	333.1	14.9028	14.5257	333.7	23.7263	23.8622	334	34.994	34.8086
334.8	4.56941	4.30282	335	7.56783	8.11003	334.1	15.0056	14.5162	334.7	23.7104	23.8477	335	34.9907	34.7887
335.8	4.31426	4.29993	336	7.48429	8.1047	335.1	14.8835	14.5069	335.7	23.4948	23.8332	336	34.6575	34.769
336.8	4.36642	4.29707	337	7.50768	8.09944	336.1	14.8104	14.4977	336.7	23.5561	23.819	337	34.7782	34.7495
337.8	4.40854	4.29425	338	7.36736	8.09424	337.1	14.761	14.4886	337.7	23.5044	23.8049	338	34.7804	34.7302
338.8	4.34268	4.29146	339	7.37577	8.08912	338.1	14.6921	14.4796	338.7	23.21	23.791	339	34.5892	34.7111
339.8	4.3633	4.28872	340	7.26856	8.08406	339.1	14.6756	14.4708	339.7	23.2969	23.7773	340	34.6055	34.6922
340.8	4.49735	4.28601	341	7.22746	8.07906	340.1	14.8092	14.462	340.7	23.2672	23.7637	341	34.6362	34.6734
341.8	4.2337	4.28333	342	7.3538	8.07412	341.1	14.7685	14.4534	341.7	23.196	23.7503	342	34.6219	34.6549
342.8	4.3524	4.28069	343	7.31816	8.06925	342.1	14.6972	14.4448	342.7	23.3001	23.737	343	34.6761	34.6366
343.8	4.27522	4.27808	344	7.23251	8.06443	343.1	14.7735	14.4364	343.7	23.2053	23.7238	344	34.7366	34.6184
344.8	4.29197	4.2755	345	7.28918	8.05966	344.1	14.9102	14.428	344.7	23.2589	23.7108	345	34.4597	34.6004
345.8	4.40371	4.27295	346	7.32237	8.05496	345.1	14.8093	14.4198	345.7	23.3623	23.6979	346	34.6979	34.5825
346.8	4.28382	4.27042	347	7.40636	8.0503	346.1	14.8298	14.4116	346.7	23.3635	23.6851	347	34.7179	34.5649
347.8	4.27998	4.26793	348	7.45531	8.04569	347.1	14.9364	14.4035	347.7	23.2528	23.6725	348	34.5188	34.5473
348.8	4.39014	4.26547	349	7.27804	8.04114	348.1	14.8489	14.3955	348.7	23.3544	23.66	349	34.6621	34.5299
349.8	4.31173	4.26303	350	7.26711	8.03663	349.1	14.8138	14.3876	349.7	23.3902	23.6476	350	34.5551	34.5127
350.8	4.32262	4.26062	351	7.39811	8.03217	350.1	14.8554	14.3798	350.7	23.2662	23.6353	351	34.4057	34.4956
351.8	4.31623	4.25823	352	7.21174	8.02775	351.1	14.8431	14.372	351.7	23.4406	23.6231	352	34.6166	34.4786
352.8	4.34371	4.25587	353	7.2435	8.02338	352.1	14.7822	14.3643	352.7	23.4117	23.611	353	34.462	34.4617
353.8	4.31873	4.25353	354	7.24934	8.01905	353.1	14.7368	14.3567	353.7	23.1884	23.599	354	34.4749	34.445
354.8	4.48257	4.25122	355	7.09747	8.01476	354.1	14.6117	14.3491	354.7	23.0737	23.5871	355	34.4902	34.4284
355.8	4.41292	4.24893	356	7.13153	8.01051	355.1	14.4758	14.3417	355.7	23.0427	23.5754	356	34.4669	34.4119
356.8	4.24072	4.24665	357	7.39289	8.00631	356.1	14.5469	14.3342	356.7	23.2138	23.5637	357	34.3368	34.3956
357.8	4.39875	4.2444	358	7.1366	8.00213	357.1	14.5741	14.3269	357.7	23.0612	23.5521	358	34.5242	34.3793
358.8	4.35433	4.24218	359	7.2538	7.998	358.1	14.5116	14.3196	358.7	23.1667	23.5406	359	34.3278	34.3632
359.8	4.26532	4.23997	360	7.22202	7.9939	359.1	14.7356	14.3124	359.7	23.0158	23.5291	360	34.1491	34.3471
360.8	4.26471	4.23778	361	7.16799	7.98983	360.1	14.6121	14.3052	360.7	22.9352	23.5178	361	34.208	34.3312
361.8	4.09943	4.2356	362	7.11059	7.9858	361.1	14.4568	14.2981	361.7	23.0041	23.5065	362	34.2057	34.3153
362.8	4.13619	4.23345	363	7.22123	7.9818	362.1	14.5942	14.2911	362.7	22.8182	23.4953	363	34.1464	34.2996
363.8	4.11331	4.23131	364	7.02836	7.97783	363.1	14.6333	14.2841	363.7	22.8508	23.4842	364	34.0523	34.2839
364.8	4.10508	4.2292	365	7.16943	7.97389	364.1	14.494	14.2771	364.7	22.8839	23.4732	365	34.084	34.2683
365.8	4.1426	4.22709	366	7.22404	7.96998	365.1	14.6425	14.2702	365.7	22.9825	23.4622	366	34.0707	34.2528
366.8	4.27573	4.22501	367	7.11409	7.9661	366.1	14.6611	14.2633	366.7	23.0078	23.4513	367	34.2252	34.2374
367.8	4.31597	4.22294	368	7.21992	7.96225	367.1	14.5894	14.2565	367.7	23.0455	23.4405	368	34.2838	34.2221
368.8	4.18668	4.22088	369	7.21872	7.95843	368.1	14.5946	14.2498	368.7	22.9304	23.4297	369	34.1291	34.2069
369.8	4.38004	4.21884	370	7.24759	7.95463	369.1	14.6708	14.2431	369.7	22.9376	23.419	370	34.3232	34.1917
370.8	4.36936	4.21681	371	7.22996	7.95085	370.1	14.5986	14.2364	370.7	23.1306	23.4084	371	34.2505	34.1766
371.8	4.30454	4.2148	372	7.26353	7.9471	371.1	14.6145	14.2298	371.7	23.0459	23.3978	372	34.2215	34.1616
372.8	4.42048	4.2128	373	7.29718	7.94338	372.1	14.448	14.2232	372.7	23.0465	23.3873	373	34.2387	34.1466
373.8	4.26126	4.21081	374	7.17522	7.93968	373.1	14.5938	14.2166	373.7	22.9604	23.3768	374	33.9781	34.1317
374.8	4.20431	4.20884	375	7.17266	7.936	374.1	14.4491	14.2101	374.7	22.9348	23.3664	375	33.9221	34.1169
375.8	4.31955	4.20688	376	7.18151	7.93234	375.1	14.5245	14.2036	375.7	22.8762	23.356	376	33.9446	34.1021
376.8	4.11282	4.20493	377	7.12115	7.92871	376.1	14.5569	14.1972	376.7	22.8154	23.3457	377	33.6881	34.0875
377.8	4.25178	4.20299	378	7.28258	7.92509	377.1	14.5044	14.1908	377.7	22.8738	23.3354	378	33.698	34.0728
378.8	4.19753	4.20106	379	7.08174	7.92149	378.1	14.5316	14.1844	378.7	22.9034	23.3252	379	33.6721	34.0582
379.8	4.14008	4.19915	380	7.09321	7.91792	379.1	14.4113	14.1781	379.7	22.9957	23.315	380	33.6254	34.0437
380.8	4.26698	4.19724	381	7.17563	7.91436	380.1	14.4567	14.1718	380.7	23.0147	23.3049	381	33.6172	34.0292
381.8	4.33842	4.19535	382	7.03357	7.91082	381.1	14.5067	14.1655	381.7	22.8911	23.2948	382	33.8662	34.0148
382.8	4.12843	4.19346	383	6.86558	7.9073	382.1	14.655	14.1593	382.7	22.8509	23.2847	383	33.679	34.0005
383.8	4.20186	4.19159	384	7.0224	7.9038	383.1	14.5328	14.153	383.7	22.7964	23.2747	384	33.8514	33.9861
384.8	4.23683	4.18972	385	7.04176	7.90031	384.1	14.5164	14.1469	384.7	22.645	23.2648	385	34.0372	33.9719
385.8	4.09637	4.18787	386	7.00508	7.89684	385.1	14.4417	14.1407	385.7	22.6265	23.2548	386	33.7279	33.9577
386.8	4.099	4.18602	387	7.03036	7.89339	386.1	14.2862	14.1346	386.7	22.6575	23.2449	387	33.818	33.9435
387.8	4.10634	4.18418	388	6.85785	7.88995	387.1	14.425	14.1285	387.7	22.6527	23.2351	388	33.8228	33.9294
388.8	4.10325	4.18235	389	7.02402	7.88653	388.1	14.3633	14.1224	388.7	22.5436	23.2253	389	33.6058	33.9153
389.8	4.14276	4.18053	390	7.12743	7.88312	389.1	14.4512	14.1163	389.7	22.7018	23.2155	390	33.7959	33.9012
390.8	4.26405	4.17871	391	7.10941	7.87972	390.1	14.3778	14.1103	390.7	22.7784	23.2057	391	34.049	33.8872
391.8	4.06491	4.17691	392	7.13885	7.87634	391.1	14.3688	14.1043	391.7	22.6607	23.196	392	33.7914	33.8733
392.8	4.11372	4.17511	393	6.95608	7.87297	392.1	14.5094	14.0983	392.7	22.7871	23.1863	393	33.7735	33.8593
393.8	4.25868	4.17332	394	7.01844	7.86962	393.1	14.5049	14.0923	393.7	22.8662	23.1767	394	33.8611	33.8454
394.8	4.12616	4.17153	395	7.14979	7.86627	394.1	14.394	14.0864	394.7	22.7256	23.1671	395	33.7066	33.8316
395.8	4.25103	4.16975	396	7.0336	7.86294	395.1	14.439	14.0804	395.7	22.6608	23.1575	396	33.6861	33.8178
396.8	4.11844	4.16798	397	6.95648	7.85963	396.1	14.2676	14.0745	396.7	22.6003	23.1479	397	33.6758	33.804
397.8	4.07106	4.16622	398	7.0034	7.85632	397.1	14.3899	14.0687	397.7	22.8737	23.1383	398	33.4462	33.7902
398.8	4.10248	4.16446	399	6.91331	7.85302	398.1	14.3495	14.0628	398.7	22.8337	23.1288	399	33.5721	33.7765
399.8	4.21581	4.16271	400	6.99814	7.84974	399.1	14.3746	14.0569	399.7	22.8556	23.1193	400	33.7318	33.7628
400.8	4.13302	4.16096	401	7.17714	7.84646	400.1	14.5344	14.0511	400.7	22.7996	23.1099	401	33.5871	33.7492
401.8	4.17677	4.15922	402	6.92074	7.8432	401.1	14.5605	14.0453	401.7	22.6965	23.1004	402	33.4807	33.7356
402.8	4.07825	4.15748	403	6.82667	7.83995	402.1	14.4471	14.0395	402.7	22.6894	23.091	403	33.5358	33.722
403.8	3.96052	4.15575	404	7.0068	7.8367	403.1	14.417	14.0337	403.7	22.584	23.0816	404	33.4241	33.7084
404.8	3.97497	4.15403	405	6.78663	7.83347	404.1	14.3715	14.028	404.7	22.7095	23.0723	405	33.4677	33.6949
405.8	4.07084	4.15231	406	6.716	7.83024	405.1	14.3107	14.0222	405.7	22.5452	23.0629	406	33.456	33.6813
406.8	3.89638	4.1506	407	6.60717	7.82703	406.1	14.3001	14.0165	406.7	22.3627	23.0536	407	33.2835	33.6678
407.8	3.95132	4.14889	408	6.66095	7.82382	407.1	14.1247	14.0108	407.7	22.4613	23.0443	408	33.4408	33.6544
408.8	3.99177	4.14719	409	6.99358	7.82062	408.1	14.2526	14.0051	408.7	22.5351	23.035	409	33.6035	33.6409
409.8	3.93471	4.14549	410	6.81703	7.81743	409.1	14.2807	13.9994	409.7	22.3973	23.0257	410	33.5047	33.6275
410.8	4.18294	4.14379	411	6.76763	7.81425	410.1	14.2458	13.9937	410.7	22.6316	23.0165	411	33.753	33.6141
411.8	4.09197	4.1421	412	6.99102	7.81107	411.1	14.2749	13.988	411.7	22.7437	23.0073	412	33.7127	33.6008
412.8	4.05698	4.14041	413	6.94682	7.80791	412.1	14.3127	13.9824	412.7	22.5659	22.998	413	33.5466	33.5874
413.8	4.17754	4.13873	414	6.93894	7.80475	413.1	14.2449	13.9768	413.7	22.6842	22.9889	414	33.6449	33.5741
414.8	4.07529	4.13705	415	6.98506	7.8016	414.1	14.3521	13.9711	414.7	22.4666	22.9797	415	33.4372	33.5608
415.8	3.99785	4.13538	416	6.78965	7.79845	415.1	14.2554	13.9655	415.7	22.5157	22.9705	416	33.341	33.5475
416.8	4.02098	4.13371	417	6.78673	7.79531	416.1	14.2541	13.9599	416.7	22.5523	22.9614	417	33.5936	33.5343
417.8	4.04002	4.13204	418	6.87324	7.79218	417.1	14.1249	13.9543	417.7	22.4793	22.9523	418	33.2515	33.521
418.8	3.98315	4.13038	419	6.78172	7.78906	418.1	14.1951	13.9487	418.7	22.35	22.9431	419	33.3213	33.5078
419.8	3.96838	4.12872	420	6.72791	7.78594	419.1	14.2043	13.9432	419.7	22.4123	22.934	420	33.3546	33.4946
420.8	3.96228	4.12707	421	6.83899	7.78283	420.1	14.1346	13.9376	420.7	22.2676	22.925	421	33.2802	33.4814
421.8	3.90569	4.12542	422	6.66905	7.77972	421.1	14.0653	13.9321	421.7	22.2641	22.9159	422	33.1575	33.4682
422.8	3.92797	4.12377	423	6.56778	7.77662	422.1	14.2117	13.9265	422.7	22.3008	22.9068	423	33.3144	33.4551
423.8	3.9354	4.12212	424	6.7225	7.77352	423.1	14.1144	13.921	423.7	22.3575	22.8978	424	33.164	33.4419
424.8	3.86485	4.12048	425	6.69183	7.77044	424.1	14.1593	13.9155	424.7	22.1579	22.8888	425	33.2018	33.4288
425.8	3.87455	4.11884	426	6.58227	7.76735	425.1	14.239	13.91	425.7	22.1536	22.8798	426	33.3364	33.4157
426.8	3.93158	4.1172	427	6.65052	7.76427	426.1	14.17	13.9045	426.7	22.1878	22.8708	427	33.1838	33.4026
427.8	3.92304	4.11557	428	6.72019	7.7612	427.1	14.1731	13.899	427.7	22.1963	22.8618	428	33.2259	33.3896
428.8	3.94752	4.11394	429	6.69666	7.75813	428.1	14.0997	13.8935	428.7	22.2429	22.8528	429	33.2882	33.3765
429.8	4.02899	4.11231	430	6.82732	7.75507	429.1	14.125	13.888	429.7	22.242	22.8438	430	33.2334	33.3635
430.8	4.00655	4.11069	431	6.57158	7.75201	430.1	14.0939	13.8826	430.7	22.1546	22.8349	431	33.2319	33.3504
431.8	3.94925	4.10906	432	6.60686	7.74896	431.1	14.0996	13.8771	431.7	22.2799	22.826	432	33.2511	33.3374
432.8	3.98116	4.10744	433	6.70396	7.74591	432.1	14.0984	13.8717	432.7	22.1748	22.817	433	33.2518	33.3244
433.8	3.9969	4.10583	434	6.70358	7.74287	433.1	14.0451	13.8662	433.7	22.2692	22.8081	434	33.1596	33.3115
434.8	3.89302	4.10421	435	6.67526	7.73983	434.1	14.1894	13.8608	434.7	22.387	22.7992	435	33.4071	33.2985
435.8	4.0979	4.1026	436	6.93414	7.73679	435.1	14.095	13.8553	435.7	22.2525	22.7903	436	33.2355	33.2855
436.8	3.97561	4.10099	437	6.73644	7.73376	436.1	14.0857	13.8499	436.7	22.1832	22.7814	437	33.2295	33.2726
437.8	3.99287	4.09938	438	6.60815	7.73073	437.1	14.0616	13.8445	437.7	22.2154	22.7725	438	33.2294	33.2596
438.8	3.8487	4.09777	439	6.6746	7.72771	438.1	13.966	13.8391	438.7	22.0685	22.7637	439	33.0396	33.2467
439.8	3.9695	4.09617	440	6.66852	7.72469	439.1	14.0309	13.8337	439.7	22.0236	22.7548	440	33.1269	33.2338
440.8	3.8839	4.09457	441	6.64611	7.72167	440.1	14.141	13.8283	440.7	22.2609	22.746	441	33.1322	33.2209
441.8	3.97192	4.09297	442	6.61602	7.71866	441.1	14.1792	13.8229	441.7	22.1455	22.7371	442	32.9228	33.208
442.8	3.86902	4.09137	443	6.48152	7.71565	442.1	14.2037	13.8175	442.7	22.0847	22.7283	443	32.9758	33.1952
443.8	3.91	4.08978	444	6.49708	7.71265	443.1	14.1821	13.8122	443.7	22.041	22.7195	444	32.9644	33.1823
444.8	3.89424	4.08818	445	6.50359	7.70965	444.1	14	13.8068	444.7	21.9064	22.7107	445	33.0124	33.1694
445.8	3.89354	4.08659	446	6.42994	7.70665	445.1	14.1183	13.8014	445.7	22.0203	22.7019	446	32.7567	33.1566
446.8	3.88238	4.085	447	6.60835	7.70366	446.1	14.0273	13.7961	446.7	22.0398	22.6931	447	32.9316	33.1438
447.8	3.9099	4.08342	448	6.59023	7.70066	447.1	14.1403	13.7907	447.7	22.0033	22.6843	448	32.8869	33.131
448.8	3.94374	4.08183	449	6.4968	7.69768	448.1	14.1585	13.7854	448.7	21.9338	22.6755	449	32.9442	33.1181
449.8	3.98785	4.08025	450	6.47988	7.69469	449.1	14.1075	13.78	449.7	21.7941	22.6667	450	32.9542	33.1053
450.8	3.80973	4.07866	451	6.29924	7.69171	450.1	13.9794	13.7747	450.7	21.8608	22.658	451	32.9408	33.0926
451.8	3.94278	4.07708	452	6.57855	7.68873	451.1	13.8915	13.7694	451.7	21.9947	22.6492	452	33.2834	33.0798
452.8	3.96951	4.07551	453	6.67669	7.68576	452.1	14.1504	13.764	452.7	22.2416	22.6404	453	33.1764	33.067
453.8	3.81017	4.07393	454	6.49168	7.68279	453.1	14.1131	13.7587	453.7	21.9683	22.6317	454	33.0945	33.0542
454.8	3.95318	4.07235	455	6.54679	7.67982	454.1	14.0999	13.7534	454.7	22.16	22.623	455	33.2563	33.0415
455.8	3.84002	4.07078	456	6.32685	7.67685	455.1	14.1454	13.7481	455.7	22.1798	22.6142	456	33.1778	33.0287
456.8	3.89514	4.06921	457	6.37681	7.67389	456.1	14.0562	13.7428	456.7	22.0521	22.6055	457	33.0243	33.016
457.8	4.07264	4.06763	458	6.32923	7.67092	457.1	14.0511	13.7375	457.7	22.1128	22.5968	458	33.1169	33.0033
458.8	4.10704	4.06606	459	6.4682	7.66797	458.1	14.1527	13.7322	458.7	22.1906	22.5881	459	32.9168	32.9906
459.8	3.92164	4.0645	460	6.59507	7.66501	459.1	14.0186	13.7269	459.7	21.9069	22.5794	460	32.8069	32.9779
460.8	3.89647	4.06293	461	6.50936	7.66206	460.1	14.1191	13.7216	460.7	22.0384	22.5707	461	32.8678	32.9652
461.8	3.938	4.06136	462	6.50362	7.6591	461.1	13.9866	13.7163	461.7	21.9449	22.562	462	32.6319	32.9525
462.8	3.82815	4.0598	463	6.57857	7.65616	462.1	13.99	13.711	462.7	21.8999	22.5533	463	32.5857	32.9398
463.8	3.89587	4.05824	464	6.44695	7.65321	463.1	14.1481	13.7057	463.7	21.9695	22.5446	464	32.7049	32.9271
464.8	3.85476	4.05668	465	6.52725	7.65027	464.1	14.0065	13.7005	464.7	21.8978	22.536	465	32.5614	32.9144
465.8	3.87038	4.05512	466	6.33182	7.64733	465.1	13.9448	13.6952	465.7	21.7222	22.5273	466	32.5082	32.9018
466.8	3.87896	4.05356	467	6.31076	7.64439	466.1	13.9332	13.6899	466.7	21.7625	22.5187	467	32.6039	32.8891
467.8	3.83912	4.052	468	6.37698	7.64145	467.1	13.9119	13.6847	467.7	21.8047	22.51	468	32.7775	32.8765
468.8	3.66138	4.05044	469	6.38555	7.63852	468.1	13.7891	13.6794	468.7	21.6995	22.5014	469	32.7447	32.8639
469.8	3.72458	4.04889	470	6.40181	7.63558	469.1	13.8002	13.6742	469.7	21.7842	22.4927	470	32.8598	32.8512
470.8	3.79454	4.04733	471	6.35013	7.63265	470.1	13.8906	13.6689	470.7	21.8415	22.4841	471	32.8105	32.8386
471.8	3.82218	4.04578	472	6.13434	7.62972	471.1	13.8867	13.6637	471.7	21.6633	22.4754	472	32.6876	32.826
472.8	3.92624	4.04423	473	6.19638	7.6268	472.1	13.7897	13.6584	472.7	21.7388	22.4668	473	32.8129	32.8134
473.8	3.83112	4.04268	474	6.35963	7.62388	473.1	13.8971	13.6532	473.7	21.715	22.4582	474	32.8402	32.8008
474.8	3.80931	4.04113	475	6.43818	7.62095	474.1	13.6256	13.648	474.7	21.745	22.4496	475	32.959	32.7882
475.8	3.80793	4.03958	476	6.40985	7.61803	475.1	13.795	13.6427	475.7	21.9393	22.441	476	32.9733	32.7756
476.8	3.97373	4.03803	477	6.48101	7.61512	476.1	13.6652	13.6375	476.7	21.9427	22.4324	477	32.9527	32.763
477.8	3.89964	4.03649	478	6.61212	7.6122	477.1	13.5546	13.6323	477.7	22.0684	22.4238	478	32.7935	32.7505
478.8	3.98231	4.03494	479	6.65751	7.60929	478.1	13.7567	13.6271	478.7	21.9976	22.4152	479	32.8542	32.7379
479.8	4.07354	4.0334	480	6.58651	7.60637	479.1	13.8536	13.6218	479.7	21.9635	22.4066	480	32.9019	32.7253
480.8	3.78561	4.03186	481	6.51618	7.60346	480.1	13.8559	13.6166	480.7	21.8707	22.398	481	32.7175	32.7128
481.8	3.83755	4.03032	482	6.46462	7.60056	481.1	13.7643	13.6114	481.7	21.8714	22.3894	482	32.7905	32.7002
482.8	3.85232	4.02877	483	6.41049	7.59765	482.1	13.8226	13.6062	482.7	21.8074	22.3809	483	32.8056	32.6877
483.8	3.82377	4.02723	484	6.33072	7.59474	483.1	13.8373	13.601	483.7	21.7985	22.3723	484	32.5887	32.6752
484.8	3.87491	4.0257	485	6.44231	7.59184	484.1	13.7934	13.5958	484.7	21.9755	22.3637	485	32.7503	32.6626
485.8	3.8382	4.02416	486	6.42125	7.58894	485.1	13.9397	13.5906	485.7	21.8507	22.3552	486	32.6362	32.6501
486.8	3.86498	4.02262	487	6.26765	7.58604	486.1	13.6688	13.5854	486.7	21.8087	22.3466	487	32.5139	32.6376
487.8	3.81335	4.02108	488	6.24158	7.58314	487.1	13.8348	13.5802	487.7	21.7863	22.3381	488	32.6367	32.6251
488.8	3.87646	4.01955	489	6.26015	7.58025	488.1	13.8873	13.575	488.7	21.7029	22.3295	489	32.6217	32.6126
489.8	3.67104	4.01802	490	6.29938	7.57735	489.1	13.7602	13.5698	489.7	21.8351	22.321	490	32.6515	32.6001
490.8	3.75135	4.01648	491	6.17688	7.57446	490.1	13.8802	13.5646	490.7	21.8299	22.3124	491	32.7192	32.5876
491.8	3.70017	4.01495	492	6.1412	7.57157	491.1	13.7694	13.5595	491.7	21.7743	22.3039	492	32.641	32.5751
492.8	3.67857	4.01342	493	6.17866	7.56868	492.1	13.6417	13.5543	492.7	21.7536	22.2954	493	32.6663	32.5627
493.8	3.73091	4.01189	494	6.26411	7.56579	493.1	13.6918	13.5491	493.7	21.8351	22.2869	494	32.7072	32.5502
494.8	3.78286	4.01036	495	6.25117	7.56291	494.1	13.7649	13.5439	494.7	21.775	22.2783	495	32.6795	32.5377
495.8	3.73204	4.00883	496	6.16003	7.56002	495.1	13.7809	13.5388	495.7	21.8578	22.2698	496	32.7574	32.5253
496.8	3.96366	4.0073	497	6.20492	7.55714	496.1	13.7557	13.5336	496.7	21.7959	22.2613	497	32.8582	32.5128
497.8	3.84587	4.00577	498	6.40078	7.55426	497.1	13.7492	13.5284	497.7	21.7125	22.2528	498	32.9506	32.5004
498.8	3.65716	4.00425	499	6.23347	7.55138	498.1	13.7459	13.5233	498.7	21.9011	22.2443	499	32.6379	32.4879
499.8	3.81808	4.00272	500	6.32967	7.5485	499.1	13.8125	13.5181	499.7	21.8414	22.2358	500	32.6286	32.4755
500.8	3.78301	4.0012	501	6.3633	7.54562	500.1	13.8282	13.5129	500.7	21.8164	22.2273	501	32.7049	32.4631
501.8	3.84418	3.99967	502	6.39625	7.54275	501.1	13.6978	13.5078	501.7	21.7138	22.2188	502	32.5565	32.4506
502.8	3.97707	3.99815	503	6.21796	7.53987	502.1	13.7215	13.5026	502.7	21.7256	22.2103	503	32.5642	32.4382
503.8	3.73133	3.99663	504	6.129	7.537	503.1	13.6521	13.4975	503.7	21.616	22.2018	504	32.5358	32.4258
504.8	3.74752	3.99511	505	6.1824	7.53413	504.1	13.7103	13.4923	504.7	21.7741	22.1934	505	32.4669	32.4134
505.8	3.97521	3.99358	506	6.31708	7.53126	505.1	13.6452	13.4872	505.7	21.8537	22.1849	506	32.595	32.401
506.8	3.85041	3.99206	507	6.33575	7.52839	506.1	13.6253	13.4821	506.7	21.7959	22.1764	507	32.491	32.3886
507.8	3.87755	3.99055	508	6.3097	7.52553	507.1	13.5601	13.4769	507.7	21.7301	22.168	508	32.3228	32.3762
508.8	3.95179	3.98903	509	6.32268	7.52266	508.1	13.7137	13.4718	508.7	21.7358	22.1595	509	32.5275	32.3638
509.8	3.92631	3.98751	510	6.33689	7.5198	509.1	13.7805	13.4666	509.7	21.7994	22.151	510	32.4136	32.3515
510.8	3.81004	3.98599	511	6.23582	7.51694	510.1	13.7489	13.4615	510.7	21.9017	22.1426	511	32.2828	32.3391
511.8	3.73961	3.98448	512	6.24209	7.51407	511.1	13.5874	13.4564	511.7	21.7459	22.1341	512	32.3255	32.3267
512.8	3.79694	3.98296	513	6.08081	7.51121	512.1	13.6745	13.4513	512.7	21.6804	22.1257	513	32.4419	32.3144
513.8	3.75056	3.98145	514	6.23014	7.50836	513.1	13.5911	13.4461	513.7	21.8292	22.1172	514	32.3545	32.302
514.8	3.98699	3.97993	515	6.18673	7.5055	514.1	13.6538	13.441	514.7	21.589	22.1088	515	32.4619	32.2896
515.8	3.71162	3.97842	516	6.03093	7.50264	515.1	13.5652	13.4359	515.7	21.6185	22.1004	516	32.44	32.2773
516.8	3.86434	3.97691	517	6.19545	7.49979	516.1	13.547	13.4308	516.7	21.7315	22.0919	517	32.4952	32.265
517.8	3.90347	3.97539	518	6.26392	7.49694	517.1	13.6622	13.4257	517.7	21.7062	22.0835	518	32.5805	32.2526
518.8	3.84652	3.97388	519	6.45867	7.49408	518.1	13.7565	13.4205	518.7	21.6359	22.0751	519	32.5857	32.2403
519.8	3.89776	3.97237	520	6.40184	7.49123	519.1	13.7466	13.4154	519.7	21.9355	22.0667	520	32.7618	32.228
520.8	3.93297	3.97086	521	6.29254	7.48839	520.1	13.7984	13.4103	520.7	21.9074	22.0582	521	32.7615	32.2156
521.8	3.92551	3.96935	522	6.36321	7.48554	521.1	13.854	13.4052	521.7	21.6054	22.0498	522	32.504	32.2033
522.8	4.04533	3.96785	523	6.32939	7.48269	522.1	13.7387	13.4001	522.7	21.7266	22.0414	523	32.6214	32.191
523.8	4.03679	3.96634	524	6.24491	7.47985	523.1	13.8238	13.395	523.7	21.7373	22.033	524	32.5908	32.1787
524.8	3.86978	3.96483	525	6.3996	7.477	524.1	13.7322	13.3899	524.7	21.7214	22.0246	525	32.433	32.1664
525.8	3.97511	3.96332	526	6.31466	7.47416	525.1	13.7617	13.3848	525.7	21.8905	22.0162	526	32.5656	32.1541
526.8	3.87984	3.96182	527	6.09122	7.47132	526.1	13.7751	13.3797	526.7	21.6425	22.0078	527	32.3406	32.1418
527.8	3.76744	3.96031	528	6.13968	7.46848	527.1	13.6118	13.3746	527.7	21.5869	21.9994	528	32.3527	32.1296
528.8	3.74282	3.95881	529	6.12488	7.46564	528.1	13.6788	13.3695	528.7	21.533	21.991	529	32.3122	32.1173
529.8	3.72591	3.95731	530	6.12587	7.4628	529.1	13.698	13.3645	529.7	21.4464	21.9826	530	32.3073	32.105
530.8	3.61538	3.9558	531	6.30981	7.45997	530.1	13.5995	13.3594	530.7	21.4677	21.9743	531	32.2905	32.0927
531.8	3.8556	3.9543	532	6.16834	7.45713	531.1	13.6368	13.3543	531.7	21.6981	21.9659	532	32.1502	32.0805
532.8	3.79972	3.9528	533	5.98477	7.4543	532.1	13.6496	13.3492	532.7	21.5583	21.9575	533	32.1689	32.0682
533.8	3.76246	3.9513	534	6.11545	7.45146	533.1	13.507	13.3441	533.7	21.5622	21.9491	534	32.0222	32.056
534.8	3.85393	3.9498	535	6.1034	7.44863	534.1	13.6644	13.339	534.7	21.4555	21.9408	535	32.1016	32.0437
535.8	3.8419	3.9483	536	6.02216	7.4458	535.1	13.5334	13.334	535.7	21.4583	21.9324	536	32.2145	32.0315
536.8	3.75755	3.9468	537	5.96419	7.44297	536.1	13.6334	13.3289	536.7	21.4812	21.9241	537	32.2448	32.0192
537.8	3.75809	3.9453	538	5.9064	7.44015	537.1	13.6787	13.3238	537.7	21.4546	21.9157	538	32.3866	32.007
538.8	3.80237	3.9438	539	5.98076	7.43732	538.1	13.5099	13.3188	538.7	21.4361	21.9073	539	32.509	31.9948
539.8	3.79918	3.94231	540	5.99667	7.43449	539.1	13.6419	13.3137	539.7	21.4177	21.899	540	32.3676	31.9825
540.8	3.7958	3.94081	541	5.96865	7.43167	540.1	13.5516	13.3086	540.7	21.5155	21.8906	541	32.4489	31.9703
541.8	3.80815	3.93931	542	6.13708	7.42885	541.1	13.6446	13.3036	541.7	21.4147	21.8823	542	32.4067	31.9581
542.8	3.76243	3.93782	543	6.1005	7.42602	542.1	13.7321	13.2985	542.7	21.4847	21.874	543	32.264	31.9459
543.8	3.80983	3.93632	544	6.19127	7.4232	543.1	13.661	13.2934	543.7	21.6538	21.8656	544	32.2652	31.9337
544.8	3.73547	3.93483	545	6.09142	7.42038	544.1	13.7129	13.2884	544.7	21.5785	21.8573	545	32.0576	31.9215
545.8	3.67736	3.93334	546	6.20581	7.41757	545.1	13.6136	13.2833	545.7	21.6424	21.849	546	31.8716	31.9093
546.8	3.96495	3.93184	547	6.08128	7.41475	546.1	13.7572	13.2783	546.7	21.63	21.8406	547	32.0123	31.8971
547.8	3.75908	3.93035	548	6.13058	7.41193	547.1	13.6362	13.2732	547.7	21.675	21.8323	548	32.18	31.8849
548.8	3.61784	3.92886	549	6.21919	7.40912	548.1	13.6978	13.2682	548.7	21.6941	21.824	549	32.0767	31.8728
549.8	3.82454	3.92737	550	6.05112	7.4063	549.1	13.8159	13.2631	549.7	21.5365	21.8157	550	32.0872	31.8606
550.8	3.78739	3.92588	551	6.22229	7.40349	550.1	13.602	13.2581	550.7	21.6798	21.8074	551	32.1322	31.8484
551.8	3.63825	3.92439	552	6.20806	7.40068	551.1	13.677	13.2531	551.7	21.614	21.7991	552	32.1562	31.8362
552.8	3.6432	3.9229	553	6.04513	7.39787	552.1	13.6764	13.248	552.7	21.441	21.7908	553	32.08	31.8241
553.8	3.78467	3.92141	554	5.96965	7.39506	553.1	13.7985	13.243	553.7	21.4954	21.7825	554	32.042	31.8119
554.8	3.60751	3.91992	555	6.13285	7.39225	554.1	13.7636	13.2379	554.7	21.4698	21.7742	555	31.9306	31.7998
555.8	3.79136	3.91844	556	6.04296	7.38945	555.1	13.6932	13.2329	555.7	21.5692	21.7659	556	31.9302	31.7876
556.8	3.58569	3.91695	557	5.99673	7.38664	556.1	13.751	13.2279	556.7	21.4648	21.7576	557	32.0196	31.7755
557.8	3.49341	3.91546	558	5.91799	7.38384	557.1	13.657	13.2228	557.7	21.3921	21.7493	558	31.8795	31.7634
558.8	3.61816	3.91398	559	5.88197	7.38103	558.1	13.5777	13.2178	558.7	21.4272	21.741	559	32.0321	31.7512
559.8	3.50206	3.91249	560	5.94952	7.37823	559.1	13.4702	13.2128	559.7	21.3978	21.7327	560	32.0712	31.7391
560.8	3.69215	3.91101	561	6.11105	7.37543	560.1	13.614	13.2078	560.7	21.4586	21.7244	561	32.0116	31.727
561.8	3.77823	3.90953	562	6.01102	7.37263	561.1	13.7035	13.2028	561.7	21.6336	21.7162	562	32.2319	31.7149
562.8	3.74592	3.90804	563	6.10547	7.36983	562.1	13.7731	13.1977	562.7	21.6456	21.7079	563	32.2189	31.7028
563.8	3.80272	3.90656	564	6.0094	7.36703	563.1	13.8413	13.1927	563.7	21.5834	21.6996	564	31.9459	31.6907
564.8	3.78451	3.90508	565	6.0378	7.36424	564.1	13.7896	13.1877	564.7	21.6761	21.6913	565	32.0668	31.6786
565.8	3.72721	3.9036	566	5.93633	7.36144	565.1	13.72	13.1827	565.7	21.5591	21.6831	566	32.1201	31.6665
566.8	3.5833	3.90212	567	6.00876	7.35865	566.1	13.6552	13.1777	566.7	21.5562	21.6748	567	31.9999	31.6544
567.8	3.66764	3.90064	568	5.90028	7.35585	567.1	13.6686	13.1727	567.7	21.6147	21.6666	568	31.9985	31.6423
568.8	3.59509	3.89916	569	5.98102	7.35306	568.1	13.5883	13.1677	568.7	21.5583	21.6583	569	31.9062	31.6302
569.8	3.69928	3.89768	570	5.98496	7.35027	569.1	13.6272	13.1627	569.7	21.4328	21.6501	570	32.0218	31.6181
570.8	3.66093	3.8962	571	5.90648	7.34748	570.1	13.6413	13.1576	570.7	21.423	21.6418	571	32.0516	31.606
571.8	3.58891	3.89472	572	5.99221	7.34469	571.1	13.5428	13.1526	571.7	21.5726	21.6336	572	32.0142	31.594
572.8	3.57827	3.89325	573	6.05082	7.3419	572.1	13.587	13.1476	572.7	21.3802	21.6253	573	31.7018	31.5819
573.8	3.57877	3.89177	574	5.97997	7.33912	573.1	13.5543	13.1427	573.7	21.2618	21.6171	574	31.8223	31.5699
574.8	3.57482	3.89029	575	5.84975	7.33633	574.1	13.4972	13.1377	574.7	21.3467	21.6089	575	31.8374	31.5578
575.8	3.55014	3.88882	576	5.87187	7.33355	575.1	13.4599	13.1327	575.7	21.3513	21.6006	576	31.8099	31.5457
576.8	3.78893	3.88734	577	5.82188	7.33076	576.1	13.6046	13.1277	576.7	21.2009	21.5924	577	31.8888	31.5337
577.8	3.62613	3.88587	578	5.80727	7.32798	577.1	13.5583	13.1227	577.7	21.2695	21.5842	578	31.7805	31.5217
578.8	3.59417	3.8844	579	5.75763	7.3252	578.1	13.6385	13.1177	578.7	21.2454	21.576	579	31.8414	31.5096
579.8	3.59246	3.88292	580	6.00136	7.32242	579.1	13.4685	13.1127	579.7	21.3866	21.5677	580	31.978	31.4976
580.8	3.54679	3.88145	581	6.0098	7.31964	580.1	13.5256	13.1077	580.7	21.4265	21.5595	581	31.8701	31.4856
581.8	3.74209	3.87998	582	6.06735	7.31686	581.1	13.6527	13.1027	581.7	21.5138	21.5513	582	31.9726	31.4735
582.8	3.76653	3.87851	583	6.02791	7.31409	582.1	13.5511	13.0978	582.7	21.36	21.5431	583	31.9738	31.4615
583.8	3.59003	3.87704	584	6.08241	7.31131	583.1	13.502	13.0928	583.7	21.3296	21.5349	584	31.8177	31.4495
584.8	3.70014	3.87557	585	6.08406	7.30854	584.1	13.5419	13.0878	584.7	21.3968	21.5267	585	31.9826	31.4375
585.8	3.68665	3.8741	586	5.86831	7.30576	585.1	13.5218	13.0828	585.7	21.45	21.5185	586	32.1157	31.4255
586.8	3.59748	3.87263	587	5.83395	7.30299	586.1	13.5682	13.0779	586.7	21.3401	21.5103	587	31.6095	31.4135
587.8	3.70165	3.87116	588	5.86385	7.30022	587.1	13.3749	13.0729	587.7	21.3585	21.5021	588	31.7788	31.4015
588.8	3.54183	3.86969	589	5.93109	7.29745	588.1	13.5807	13.0679	588.7	21.2862	21.4939	589	31.8117	31.3895
589.8	3.55606	3.86823	590	5.99915	7.29468	589.1	13.4586	13.063	589.7	20.9895	21.4857	590	31.5778	31.3775
590.8	3.76555	3.86676	591	5.93125	7.29191	590.1	13.4844	13.058	590.7	21.1941	21.4776	591	31.7576	31.3656
591.8	3.65521	3.86529	592	5.93748	7.28914	591.1	13.5229	13.053	591.7	21.4628	21.4694	592	31.881	31.3536
592.8	3.68312	3.86383	593	6.0082	7.28638	592.1	13.4662	13.0481	592.7	21.3677	21.4612	593	31.783	31.3416
593.8	3.71411	3.86236	594	5.9697	7.28361	593.1	13.6259	13.0431	593.7	21.3619	21.453	594	31.4773	31.3297
594.8	3.58498	3.8609	595	5.91881	7.28085	594.1	13.4394	13.0382	594.7	21.2312	21.4449	595	31.5291	31.3177
595.8	3.52204	3.85943	596	5.92861	7.27809	595.1	13.3662	13.0332	595.7	21.231	21.4367	596	31.4557	31.3057
596.8	3.64931	3.85797	597	5.71651	7.27532	596.1	13.4134	13.0283	596.7	21.2408	21.4285	597	31.4296	31.2938
597.8	3.50005	3.85651	598	5.73707	7.27256	597.1	13.3535	13.0233	597.7	21.3689	21.4204	598	31.4341	31.2818
598.8	3.63296	3.85505	599	5.90787	7.2698	598.1	13.3814	13.0184	598.7	21.2929	21.4122	599	31.3213	31.2699
599.8	3.55015	3.85358	600	5.79642	7.26705	599.1	13.4221	13.0134	599.7	21.2449	21.4041	600	31.3786	31.258
600.8	3.50507	3.85212	601	5.83508	7.26429	600.1	13.2821	13.0085	600.7	21.2454	21.3959	601	31.579	31.246
601.8	3.53522	3.85066	602	5.76847	7.26153	601.1	13.1826	13.0035	601.7	21.148	21.3878	602	31.4952	31.2341
602.8	3.58987	3.8492	603	5.89702	7.25878	602.1	13.3056	12.9986	602.7	21.3671	21.3796	603	31.6343	31.2222
603.8	3.6969	3.84774	604	6.07273	7.25602	603.1	13.4331	12.9936	603.7	21.5618	21.3715	604	31.8029	31.2103
604.8	3.68051	3.84629	605	5.86484	7.25327	604.1	13.4675	12.9887	604.7	21.3718	21.3633	605	31.6287	31.1983
605.8	3.67579	3.84483	606	5.92999	7.25052	605.1	13.2489	12.9838	605.7	21.4389	21.3552	606	31.8848	31.1864
606.8	3.71643	3.84337	607	5.90194	7.24777	606.1	13.3169	12.9788	606.7	21.4726	21.3471	607	31.7966	31.1745
607.8	3.60625	3.84191	608	6.08145	7.24502	607.1	13.4	12.9739	607.7	21.3772	21.3389	608	31.505	31.1626
608.8	3.73821	3.84046	609	6.00534	7.24227	608.1	13.3226	12.969	608.7	21.3565	21.3308	609	31.6176	31.1507
609.8	3.63522	3.839	610	5.88944	7.23952	609.1	13.2916	12.964	609.7	21.2955	21.3227	610	31.5868	31.1388
610.8	3.54265	3.83755	611	5.86748	7.23677	610.1	13.3412	12.9591	610.7	21.1653	21.3146	611	31.4532	31.127
611.8	3.62457	3.83609	612	5.94603	7.23403	611.1	13.2444	12.9542	611.7	21.1815	21.3065	612	31.561	31.1151
612.8	3.40005	3.83464	613	5.87551	7.23128	612.1	13.2441	12.9493	612.7	21.3134	21.2984	613	31.5534	31.1032
613.8	3.40742	3.83318	614	5.8658	7.22854	613.1	13.2492	12.9443	613.7	21.101	21.2902	614	31.3644	31.0913
614.8	3.56533	3.83173	615	5.89812	7.2258	614.1	13.2933	12.9394	614.7	21.2136	21.2821	615	31.4881	31.0795
615.8	3.49957	3.83028	616	5.93235	7.22305	615.1	13.3001	12.9345	615.7	21.3005	21.274	616	31.47	31.0676
616.8	3.6524	3.82882	617	5.80233	7.22031	616.1	13.3662	12.9296	616.7	21.1638	21.2659	617	31.4177	31.0557
617.8	3.63092	3.82737	618	5.91277	7.21757	617.1	13.306	12.9247	617.7	21.2884	21.2578	618	31.5703	31.0439
618.8	3.58425	3.82592	619	5.77972	7.21484	618.1	13.4998	12.9198	618.7	21.2473	21.2497	619	31.3525	31.032
619.8	3.55262	3.82447	620	5.71561	7.2121	619.1	13.3104	12.9149	619.7	21.1248	21.2417	620	31.2462	31.0202
620.8	3.47436	3.82302	621	5.68799	7.20936	620.1	13.1825	12.91	620.7	21.2017	21.2336	621	31.594	31.0083
621.8	3.62301	3.82157	622	5.85147	7.20663	621.1	13.1435	12.9051	621.7	21.1224	21.2255	622	31.3938	30.9965
622.8	3.56799	3.82012	623	5.70115	7.20389	622.1	13.2997	12.9002	622.7	21.0746	21.2174	623	31.4986	30.9847
623.8	3.46734	3.81868	624	5.64538	7.20116	623.1	13.3703	12.8952	623.7	21.3058	21.2093	624	31.7061	30.9728
624.8	3.47547	3.81723	625	5.72732	7.19843	624.1	13.2257	12.8903	624.7	21.2336	21.2012	625	31.7122	30.961
625.8	3.64884	3.81578	626	5.83581	7.1957	625.1	13.2699	12.8855	625.7	21.3285	21.1932	626	31.8571	30.9492
626.8	3.56823	3.81434	627	5.93796	7.19297	626.1	13.271	12.8806	626.7	21.4071	21.1851	627	31.8744	30.9374
627.8	3.57356	3.81289	628	5.8372	7.19024	627.1	13.2681	12.8757	627.7	21.1745	21.177	628	31.6784	30.9256
628.8	3.50118	3.81144	629	5.80064	7.18751	628.1	13.2523	12.8708	628.7	21.1152	21.169	629	31.3398	30.9138
629.8	3.47725	3.81	630	5.65244	7.18478	629.1	13.1854	12.8659	629.7	20.9803	21.1609	630	31.5026	30.902
630.8	3.4707	3.80856	631	5.752	7.18206	630.1	13.2298	12.861	630.7	20.9508	21.1529	631	31.5299	30.8902
631.8	3.53235	3.80711	632	5.59093	7.17933	631.1	13.1961	12.8561	631.7	21.2321	21.1448	632	31.5563	30.8784
632.8	3.60543	3.80567	633	5.71338	7.17661	632.1	13.1346	12.8512	632.7	21.3662	21.1367	633	31.705	30.8666
633.8	3.50426	3.80423	634	5.68755	7.17389	633.1	13.2381	12.8463	633.7	21.2985	21.1287	634	31.4049	30.8548
634.8	3.61024	3.80278	635	5.80361	7.17116	634.1	13.21	12.8415	634.7	21.3209	21.1207	635	31.5351	30.8431
635.8	3.60103	3.80134	636	5.77545	7.16844	635.1	13.2144	12.8366	635.7	21.2671	21.1126	636	31.6447	30.8313
636.8	3.5924	3.7999	637	5.81251	7.16572	636.1	13.1777	12.8317	636.7	21.2373	21.1046	637	31.4708	30.8195
637.8	3.6731	3.79846	638	5.78373	7.16301	637.1	13.3429	12.8268	637.7	21.315	21.0965	638	31.4741	30.8077
638.8	3.61893	3.79702	639	5.71854	7.16029	638.1	13.3828	12.822	638.7	21.1696	21.0885	639	31.5906	30.796
639.8	3.49345	3.79558	640	5.7771	7.15757	639.1	13.3533	12.8171	639.7	21.033	21.0805	640	31.537	30.7842
640.8	3.53783	3.79414	641	5.82009	7.15486	640.1	13.1938	12.8122	640.7	21.0126	21.0725	641	31.4511	30.7725
641.8	3.57879	3.79271	642	5.71805	7.15214	641.1	13.2636	12.8073	641.7	21.2081	21.0644	642	31.5096	30.7607
642.8	3.43582	3.79127	643	5.64221	7.14943	642.1	13.2657	12.8025	642.7	20.9878	21.0564	643	31.3498	30.749
643.8	3.26205	3.78983	644	5.67782	7.14672	643.1	13.2519	12.7976	643.7	21.273	21.0484	644	31.5174	30.7373
644.8	3.38941	3.78839	645	5.61218	7.14401	644.1	13.1086	12.7928	644.7	21.1742	21.0404	645	31.5299	30.7255
645.8	3.46048	3.78696	646	5.64273	7.1413	645.1	13.1117	12.7879	645.7	21.1691	21.0324	646	31.4538	30.7138
646.8	3.50399	3.78552	647	5.72157	7.13859	646.1	13.0364	12.783	646.7	21.2365	21.0244	647	31.8593	30.7021
647.8	3.53936	3.78409	648	5.86667	7.13588	647.1	13.0117	12.7782	647.7	21.2752	21.0164	648	31.8742	30.6904
648.8	3.5386	3.78265	649	5.78777	7.13317	648.1	13.1425	12.7733	648.7	21.1327	21.0084	649	31.5614	30.6786
649.8	3.43002	3.78122	650	5.63593	7.13046	649.1	13.2093	12.7685	649.7	21.0754	21.0004	650	31.4783	30.6669
650.8	3.54532	3.77979	651	5.52622	7.12776	650.1	13.1522	12.7636	650.7	21.1446	20.9924	651	31.5986	30.6552
651.8	3.56802	3.77835	652	5.6034	7.12506	651.1	13.2042	12.7588	651.7	21.0412	20.9844	652	31.3469	30.6435
652.8	3.50107	3.77692	653	5.63146	7.12235	652.1	13.1871	12.7539	652.7	21.1077	20.9764	653	31.3699	30.6318
653.8	3.45284	3.77549	654	5.70139	7.11965	653.1	13.1432	12.7491	653.7	21.1472	20.9684	654	31.4726	30.6201
654.8	3.38847	3.77406	655	5.60907	7.11695	654.1	13.1124	12.7442	654.7	21.0263	20.9604	655	31.4249	30.6085
655.8	3.48884	3.77263	656	5.57219	7.11425	655.1	13.1809	12.7394	655.7	21.0515	20.9524	656	31.4602	30.5968
656.8	3.50259	3.7712	657	5.62822	7.11155	656.1	13.2106	12.7346	656.7	21.2313	20.9445	657	31.4487	30.5851
657.8	3.36464	3.76977	658	5.66722	7.10885	657.1	13.2451	12.7297	657.7	21.1447	20.9365	658	31.3791	30.5734
658.8	3.36547	3.76834	659	5.49307	7.10616	658.1	13.2328	12.7249	658.7	21.2152	20.9285	659	31.3205	30.5618
659.8	3.45027	3.76691	660	5.56823	7.10346	659.1	13.1139	12.72	659.7	21.0525	20.9205	660	31.3457	30.5501
660.8	3.49124	3.76548	661	5.49891	7.10077	660.1	13.1503	12.7152	660.7	20.9006	20.9126	661	31.1444	30.5384
661.8	3.37195	3.76406	662	5.48768	7.09807	661.1	13.084	12.7104	661.7	21.1011	20.9046	662	31.1406	30.5268
662.8	3.33998	3.76263	663	5.37545	7.09538	662.1	13.0908	12.7056	662.7	21.0942	20.8967	663	31.1818	30.5151
663.8	3.17811	3.7612	664	5.45778	7.09269	663.1	13.0872	12.7007	663.7	20.8649	20.8887	664	31.0529	30.5035
664.8	3.27152	3.75978	665	5.48193	7.09	664.1	12.8846	12.6959	664.7	21.042	20.8808	665	31.2282	30.4918
665.8	3.29392	3.75835	666	5.55389	7.08731	665.1	12.9336	12.6911	665.7	20.9234	20.8728	666	31.3626	30.4802
666.8	3.33405	3.75693	667	5.58954	7.08462	666.1	12.997	12.6863	666.7	21.008	20.8649	667	31.4698	30.4686
667.8	3.29556	3.7555	668	5.72396	7.08193	667.1	13.0374	12.6814	667.7	21.1063	20.8569	668	31.562	30.4569
668.8	3.38671	3.75408	669	5.42928	7.07924	668.1	13.2163	12.6766	668.7	20.9945	20.849	669	31.3576	30.4453
669.8	3.25354	3.75266	670	5.60992	7.07656	669.1	13.0437	12.6718	669.7	20.9067	20.841	670	31.2593	30.4337
670.8	3.37764	3.75124	671	5.46083	7.07387	670.1	13.041	12.667	670.7	21.0865	20.8331	671	31.2598	30.4221
671.8	3.27622	3.74981	672	5.37335	7.07119	671.1	13.0425	12.6622	671.7	20.8787	20.8252	672	31.0817	30.4105
672.8	3.20997	3.74839	673	5.57319	7.06851	672.1	13.0384	12.6574	672.7	20.7439	20.8172	673	31.0476	30.3989
673.8	3.31824	3.74697	674	5.56129	7.06583	673.1	13.1306	12.6526	673.7	20.9373	20.8093	674	31.2611	30.3873
674.8	3.3041	3.74555	675	5.53378	7.06315	674.1	13.0657	12.6478	674.7	20.8064	20.8014	675	31.1969	30.3757
675.8	3.27687	3.74413	676	5.54303	7.06047	675.1	13.0623	12.6429	675.7	20.7634	20.7935	676	31.2612	30.3641
676.8	3.2004	3.74271	677	5.59366	7.05779	676.1	13.1928	12.6381	676.7	20.863	20.7856	677	31.2939	30.3525
677.8	3.04905	3.74129	678	5.58552	7.05511	677.1	12.981	12.6333	677.7	20.8612	20.7776	678	31.22	30.3409
678.8	3.06212	3.73988	679	5.67007	7.05243	678.1	12.928	12.6285	678.7	20.9194	20.7697	679	31.2639	30.3293
679.8	3.25333	3.73846	680	5.5699	7.04976	679.1	13.017	12.6237	679.7	21.1625	20.7618	680	31.0877	30.3178
680.8	3.4781	3.73704	681	5.38853	7.04708	680.1	13.07	12.6189	680.7	21.2467	20.7539	681	31.3984	30.3062
						681.1	13.3824	12.6142

## Sheet: SPR N6-2 HexaPro-SS-2W
Cycle: 15 Fab 3.125 nM_X	Cycle: 15 Fab 3.125 nM_Y	Fitted Cycle: 15 Fab 3.125 nM_Y	Cycle: 20 Fab 6.25 nM_X	Cycle: 20 Fab 6.25 nM_Y	Fitted Cycle: 20 Fab 6.25 nM_Y	Cycle: 25 Fab 12.5 nM_X	Cycle: 25 Fab 12.5 nM_Y	Fitted Cycle: 25 Fab 12.5 nM_Y	Cycle: 30 Fab 25 nM_X	Cycle: 30 Fab 25 nM_Y	Fitted Cycle: 30 Fab 25 nM_Y
-59.1	-0.0657067	0	-59.8	-0.196761	0	-59.1	-0.0936608	0	-59.6	-0.151269	0
-58.1	-0.0478152	0	-58.8	-0.0130986	0	-58.1	-0.00936306	0	-58.6	-0.174829	0
-57.1	-0.206802	0	-57.8	-0.141042	0	-57.1	-0.0949243	0	-57.6	-0.204962	0
-56.1	-0.143736	0	-56.8	-0.121691	0	-56.1	-0.166625	0	-56.6	-0.264369	0
-55.1	-0.167498	0	-55.8	-0.137379	0	-55.1	-0.0782642	0	-55.6	-0.243423	0
-54.1	-0.145502	0	-54.8	-0.211859	0	-54.1	-0.1289	0	-54.6	-0.0770812	0
-53.1	-0.019083	0	-53.8	-0.108433	0	-53.1	-0.0888462	0	-53.6	-0.246723	0
-52.1	0.00633538	0	-52.8	-0.0774385	0	-52.1	0.00999749	0	-52.6	-0.118436	0
-51.1	0.0708069	0	-51.8	-0.168299	0	-51.1	-0.0642029	0	-51.6	-0.0277958	0
-50.1	-0.0423374	0	-50.8	-0.157737	0	-50.1	-0.149942	0	-50.6	-0.0285218	0
-49.1	-0.0886499	0	-49.8	-0.0653428	0	-49.1	-0.0130884	0	-49.6	-0.16495	0
-48.1	0.0220555	0	-48.8	-0.0709189	0	-48.1	0.0139989	0	-48.6	-0.113769	0
-47.1	-0.0383999	0	-47.8	-0.089776	0	-47.1	-0.0929043	0	-47.6	-0.127517	0
-46.1	0.0592055	0	-46.8	-0.132618	0	-46.1	-0.141783	0	-46.6	-0.203578	0
-45.1	0.00254142	0	-45.8	-0.136372	0	-45.1	-0.0445777	0	-45.6	-0.191514	0
-44.1	-0.107156	0	-44.8	-0.252947	0	-44.1	-0.156228	0	-44.6	-0.167373	0
-43.1	-0.0123461	0	-43.8	-0.170459	0	-43.1	0.0096876	0	-43.6	-0.162917	0
-42.1	-0.0306336	0	-42.8	-0.215811	0	-42.1	-0.00859994	0	-42.6	-0.0915009	0
-41.1	-0.0750563	0	-41.8	-0.0980315	0	-41.1	-0.0471632	0	-41.6	-0.192873	0
-40.1	0.0904589	0	-40.8	-0.0321889	0	-40.1	-0.0980787	0	-40.6	-0.191404	0
-39.1	-0.0105456	0	-39.8	-0.0558881	0	-39.1	-0.0151232	0	-39.6	-0.132445	0
-38.1	-0.0298134	0	-38.8	-0.0745261	0	-38.1	-0.198026	0	-38.6	-0.146476	0
-37.1	-0.163475	0	-37.8	-0.0598928	0	-37.1	-0.046898	0	-37.6	-0.276325	0
-36.1	-0.0322609	0	-36.8	-0.0995746	0	-36.1	-0.0934181	0	-36.6	-0.19882	0
-35.1	0.0358326	0	-35.8	-0.0247886	0	-35.1	-0.0112866	0	-35.6	-0.100965	0
-34.1	0.00164056	0	-34.8	-0.00411361	0	-34.1	0.0845873	0	-34.6	-0.0626937	0
-33.1	-0.0522839	0	-33.8	-0.0636134	0	-33.1	-0.103309	0	-33.6	0.0623218	0
-32.1	-0.0971253	0	-32.8	0.0147828	0	-32.1	-0.150897	0	-32.6	0.0407227	0
-31.1	-0.131009	0	-31.8	0.0204122	0	-31.1	0.0211513	0	-31.6	-0.0160589	0
-30.1	0.0265746	0	-30.8	-0.0304996	0	-30.1	0.0517211	0	-30.6	-0.0723329	0
-29.1	-0.0559473	0	-29.8	-0.0509542	0	-29.1	-0.00693604	0	-29.6	-0.143463	0
-28.1	-0.0198032	0	-28.8	-0.0593903	0	-28.1	-0.187223	0	-28.6	-0.258704	0
-27.1	-0.103677	0	-27.8	-0.125372	0	-27.1	0.0379247	0	-27.6	-0.0543364	0
-26.1	0.00398648	0	-26.8	0.121602	0	-26.1	-0.00565708	0	-26.6	0.0784068	0
-25.1	0.017378	0	-25.8	0.083602	0	-25.1	0.033125	0	-25.6	-0.0536487	0
-24.1	-0.0238477	0	-24.8	0.0831093	0	-24.1	-0.133833	0	-24.6	-0.0794688	0
-23.1	-0.0284348	0	-23.8	-0.0235251	0	-23.1	0.0393142	0	-23.6	-0.0811505	0
-22.1	-0.100735	0	-22.8	0.00714517	0	-22.1	-0.0740013	0	-22.6	-0.207934	0
-21.1	0.0496029	0	-21.8	0.0333058	0	-21.1	-0.126056	0	-21.6	-0.0789372	0
-20.1	0.0616859	0	-20.8	-0.0223955	0	-20.1	0.118449	0	-20.6	-0.0388908	0
-19.1	-0.121912	0	-19.8	0.00078094	0	-19.1	-0.0522097	0	-19.6	-0.0862672	0
-18.1	-0.111391	0	-18.8	-0.101564	0	-18.1	-0.13428	0	-18.6	-0.1018	0
-17.1	-0.104362	0	-17.8	0.0230854	0	-17.1	-0.0069496	0	-17.6	-0.0096136	0
-16.1	-0.0885961	0	-16.8	-0.0200483	0	-16.1	0.0275538	0	-16.6	0.0571771	0
-15.1	-0.136234	0	-15.8	0.0233899	0	-15.1	-0.0365029	0	-15.6	-0.144697	0
-14.1	0.0950588	0	-14.8	-0.0344428	0	-14.1	-0.0751072	0	-14.6	0.0121488	0
-13.1	-0.0695069	0	-13.8	-0.0448246	0	-13.1	0.106091	0	-13.6	0.043347	0
-12.1	0.0915087	0	-12.8	0.0259312	0	-12.1	-0.114973	0	-12.6	-0.0656751	0
-11.1	0.094326	0	-11.8	0.00535774	0	-11.1	0.0116844	0	-11.6	-0.0456823	0
-10.1	0.0602003	0	-10.8	-0.0280401	0	-10.1	0.122883	0	-10.6	-0.0514301	0
-9.1	-0.0407827	0	-9.8	0.0162919	0	-9.1	0.0300791	0	-9.6	0.0749887	0
-8.1	-0.0856652	0	-8.8	-0.00278551	0	-8.1	-0.059298	0	-8.6	-0.162408	0
-7.1	0.0624196	0	-7.8	0.0125596	0	-7.1	0.0844533	0	-7.6	0.0823297	0
-6.1	-0.0254028	0	-6.8	0.0486792	0	-6.1	0.122791	0	-6.6	0.043094	0
-5.1	0.0282456	0	-5.8	-0.0118039	0	-5.1	-0.118056	0	-5.6	0.00495758	0
-4.1	0.0261329	0	-4.8	0.0246043	0	-4.1	-0.0151269	0	-4.6	0.0472753	0
-3.1	-0.174092	0	-3.8	-0.0431317	0	-3.1	-0.241109	0	-3.6	0.0212323	0
-2.1	0.493135	0	-2.8	0.0556494	0	-2.1	0.401094	0	-2.6	0.228017	0
-1.1	-0.119788	0	-1.8	0.0928343	0	-1.1	0.0311518	0	-1.6	0.0473425	0
-0.0999985	0.287627	0	-0.799995	-0.0188231	0	-0.0999985	-0.0973829	0	-0.599998	-0.124468	0
0.900002	0.135272	0.358206	0.200005	-0.164885	0.901241	0.900002	-0.142682	1.72137	0.400002	-0.43387	2.99347
1.9	0.258643	0.390511	1.2	0.0392592	0.965888	1.9	0.381873	1.85042	1.4	0.290427	3.25153
2.9	0.126254	0.422777	2.2	0.252133	1.03044	2.9	0.590853	1.97918	2.4	0.902186	3.5087
3.9	0.217986	0.455006	3.2	0.335285	1.09489	3.9	0.807219	2.10767	3.4	1.33068	3.76499
4.9	0.203397	0.487198	4.2	0.37906	1.15925	4.9	0.968412	2.23589	4.4	1.82101	4.0204
5.9	0.24067	0.519352	5.2	0.438051	1.22351	5.9	1.29121	2.36383	5.4	2.29672	4.27494
6.9	0.376797	0.551469	6.2	0.644155	1.28768	6.9	1.5043	2.4915	6.4	2.67732	4.5286
7.9	0.306637	0.583549	7.2	0.843828	1.35175	7.9	1.67126	2.6189	7.4	3.09687	4.78139
8.9	0.350584	0.615591	8.2	0.884985	1.41573	8.9	1.79608	2.74602	8.4	3.43661	5.03332
9.9	0.505017	0.647595	9.2	0.904745	1.47961	9.9	2.09266	2.87288	9.4	3.74484	5.28438
10.9	0.406066	0.679563	10.2	1.12724	1.5434	10.9	2.07458	2.99946	10.4	4.14299	5.53458
11.9	0.491693	0.711493	11.2	1.04714	1.60709	11.9	2.37774	3.12577	11.4	4.52816	5.78392
12.9	0.646569	0.743387	12.2	1.15669	1.67068	12.9	2.5342	3.25181	12.4	4.84014	6.03241
13.9	0.729436	0.775243	13.2	1.22257	1.73419	13.9	2.75812	3.37759	13.4	5.14609	6.28004
14.9	0.664493	0.807062	14.2	1.37149	1.79759	14.9	2.86579	3.50309	14.4	5.53932	6.52683
15.9	0.758892	0.838844	15.2	1.47138	1.86091	15.9	3.09928	3.62833	15.4	5.8681	6.77276
16.9	0.776123	0.870588	16.2	1.56751	1.92413	16.9	3.23334	3.75329	16.4	6.12881	7.01786
17.9	0.848594	0.902296	17.2	1.60777	1.98725	17.9	3.4136	3.878	17.4	6.44473	7.26211
18.9	0.774183	0.933968	18.2	1.78424	2.05028	18.9	3.50441	4.00243	18.4	6.7545	7.50553
19.9	0.68801	0.965602	19.2	1.75534	2.11322	19.9	3.63271	4.1266	19.4	7.02181	7.74811
20.9	0.853855	0.997199	20.2	1.82977	2.17606	20.9	3.97397	4.25051	20.4	7.36952	7.98985
21.9	0.930519	1.02876	21.2	1.98874	2.23881	21.9	4.15025	4.37415	21.4	7.79478	8.23077
22.9	1.00453	1.06028	22.2	2.13045	2.30147	22.9	4.25075	4.49752	22.4	8.03742	8.47086
23.9	1.03895	1.09177	23.2	2.16984	2.36403	23.9	4.35554	4.62063	23.4	8.42926	8.71013
24.9	1.08742	1.12322	24.2	2.22731	2.4265	24.9	4.60787	4.74348	24.4	8.50555	8.94858
25.9	1.06627	1.15464	25.2	2.24612	2.48888	25.9	4.60936	4.86607	25.4	8.77314	9.18621
26.9	1.20081	1.18601	26.2	2.39718	2.55116	26.9	4.81543	4.9884	26.4	9.00637	9.42302
27.9	1.24087	1.21735	27.2	2.42949	2.61336	27.9	5.06643	5.11046	27.4	9.32259	9.65902
28.9	1.27089	1.24866	28.2	2.48535	2.67545	28.9	5.17885	5.23226	28.4	9.57811	9.89421
29.9	1.23727	1.27993	29.2	2.64092	2.73746	29.9	5.2839	5.35381	29.4	9.89571	10.1286
30.9	1.2017	1.31116	30.2	2.6539	2.79938	30.9	5.43547	5.47509	30.4	10.1879	10.3622
31.9	1.35316	1.34235	31.2	2.73531	2.8612	31.9	5.57166	5.59611	31.4	10.4586	10.5949
32.9	1.47976	1.37351	32.2	2.88642	2.92293	32.9	5.76424	5.71688	32.4	10.6851	10.8269
33.9	1.43808	1.40463	33.2	2.86024	2.98457	33.9	5.75815	5.83739	33.4	10.9532	11.0581
34.9	1.50862	1.43572	34.2	2.8527	3.04611	34.9	6.07948	5.95764	34.4	11.1403	11.2885
35.9	1.50975	1.46677	35.2	3.06156	3.10757	35.9	6.18022	6.07763	35.4	11.4304	11.5181
36.9	1.59139	1.49779	36.2	3.02332	3.16893	36.9	6.28804	6.19737	36.4	11.6506	11.7469
37.9	1.54279	1.52876	37.2	3.04703	3.23021	37.9	6.44257	6.31685	37.4	11.9394	11.9749
38.9	1.67389	1.55971	38.2	3.21555	3.29139	38.9	6.41858	6.43607	38.4	12.044	12.2022
39.9	1.61774	1.59061	39.2	3.30236	3.35248	39.9	6.72925	6.55504	39.4	12.3965	12.4286
40.9	1.65711	1.62148	40.2	3.41465	3.41348	40.9	6.92566	6.67376	40.4	12.5706	12.6543
41.9	1.70413	1.65232	41.2	3.49509	3.47438	41.9	7.01913	6.79222	41.4	12.664	12.8792
42.9	1.59434	1.68311	42.2	3.48826	3.5352	42.9	7.04179	6.91043	42.4	13.0212	13.1034
43.9	1.75052	1.71388	43.2	3.5278	3.59593	43.9	7.16709	7.02839	43.4	13.2809	13.3267
44.9	1.63106	1.7446	44.2	3.78864	3.65657	44.9	7.21285	7.1461	44.4	13.5256	13.5493
45.9	1.74245	1.77529	45.2	3.64384	3.71711	45.9	7.28402	7.26355	45.4	13.5655	13.7712
46.9	1.72121	1.80595	46.2	3.80542	3.77757	46.9	7.39797	7.38075	46.4	13.7679	13.9923
47.9	1.78763	1.83657	47.2	3.84795	3.83794	47.9	7.61356	7.49771	47.4	14.1075	14.2126
48.9	1.86645	1.86715	48.2	3.87011	3.89821	48.9	7.75524	7.61441	48.4	14.3186	14.4321
49.9	1.83648	1.8977	49.2	3.98752	3.9584	49.9	7.80187	7.73086	49.4	14.5273	14.6509
50.9	1.83123	1.92821	50.2	4.06921	4.0185	50.9	7.97515	7.84707	50.4	14.8045	14.869
51.9	1.97771	1.95869	51.2	4.12015	4.07851	51.9	8.10362	7.96302	51.4	14.9956	15.0863
52.9	2.00817	1.98913	52.2	4.2588	4.13843	52.9	8.25134	8.07873	52.4	15.1555	15.3029
53.9	2.00217	2.01954	53.2	4.31656	4.19825	53.9	8.35081	8.19419	53.4	15.4631	15.5187
54.9	2.02474	2.04991	54.2	4.25159	4.258	54.9	8.44484	8.30941	54.4	15.7286	15.7338
55.9	2.04393	2.08024	55.2	4.45938	4.31765	55.9	8.62688	8.42438	55.4	15.9584	15.9481
56.9	2.15266	2.11054	56.2	4.52091	4.37721	56.9	8.74934	8.5391	56.4	16.1254	16.1617
57.9	2.12828	2.14081	57.2	4.58323	4.43668	57.9	8.67101	8.65358	57.4	16.3291	16.3746
58.9	2.22663	2.17104	58.2	4.58657	4.49607	58.9	8.8971	8.76781	58.4	16.4167	16.5867
59.9	2.23078	2.20123	59.2	4.70372	4.55537	59.9	9.16609	8.8818	59.4	16.6059	16.7981
60.9	2.26093	2.23139	60.2	4.64333	4.61458	60.9	9.23376	8.99554	60.4	16.881	17.0088
61.9	2.30423	2.26151	61.2	4.69445	4.6737	61.9	9.36844	9.10905	61.4	17.2006	17.2187
62.9	2.33665	2.2916	62.2	4.78884	4.73273	62.9	9.40202	9.22231	62.4	17.4517	17.428
63.9	2.29567	2.32166	63.2	4.87868	4.79168	63.9	9.45637	9.33532	63.4	17.4538	17.6365
64.9	2.3382	2.35168	64.2	4.94084	4.85053	64.9	9.52039	9.4481	64.4	17.7101	17.8443
65.9	2.46247	2.38166	65.2	5.05867	4.9093	65.9	9.78297	9.56063	65.4	17.9766	18.0514
66.9	2.53514	2.41161	66.2	5.13122	4.96799	66.9	9.73295	9.67293	66.4	18.3084	18.2578
67.9	2.52145	2.44152	67.2	5.22777	5.02658	67.9	9.96463	9.78498	67.4	18.4362	18.4634
68.9	2.54425	2.4714	68.2	5.28205	5.08509	68.9	10.1698	9.8968	68.4	18.5979	18.6684
69.9	2.54718	2.50125	69.2	5.33865	5.14351	69.9	10.184	10.0084	69.4	18.8195	18.8727
70.9	2.63577	2.53106	70.2	5.31249	5.20184	70.9	10.3336	10.1197	70.4	19.0727	19.0762
71.9	2.68113	2.56083	71.2	5.27956	5.26009	71.9	10.4375	10.2308	71.4	19.2418	19.2791
72.9	2.71469	2.59057	72.2	5.39238	5.31825	72.9	10.432	10.3417	72.4	19.4745	19.4812
73.9	2.79865	2.62028	73.2	5.55763	5.37632	73.9	10.6898	10.4523	73.4	19.5634	19.6827
74.9	2.79167	2.64995	74.2	5.5364	5.43431	74.9	10.7829	10.5627	74.4	19.6701	19.8835
75.9	2.95535	2.67959	75.2	5.52557	5.49221	75.9	10.8426	10.6728	75.4	19.9985	20.0836
76.9	2.81729	2.70919	76.2	5.70672	5.55003	76.9	10.8233	10.7828	76.4	20.2569	20.283
77.9	2.79515	2.73876	77.2	5.70028	5.60775	77.9	11.0187	10.8924	77.4	20.4073	20.4817
78.9	2.83595	2.76829	78.2	5.82385	5.6654	78.9	11.2533	11.0019	78.4	20.6533	20.6797
79.9	2.98	2.79779	79.2	5.9359	5.72295	79.9	11.2782	11.1111	79.4	20.9321	20.8771
80.9	2.92506	2.82725	80.2	5.97252	5.78043	80.9	11.299	11.2201	80.4	21.0264	21.0737
81.9	2.86812	2.85669	81.2	5.88649	5.83781	81.9	11.3929	11.3288	81.4	21.0694	21.2697
82.9	2.8314	2.88608	82.2	5.9444	5.89511	82.9	11.4835	11.4373	82.4	21.3346	21.4651
83.9	2.98072	2.91544	83.2	5.95926	5.95233	83.9	11.6805	11.5456	83.4	21.5446	21.6597
84.9	2.98256	2.94477	84.2	6.08981	6.00946	84.9	11.7257	11.6537	84.4	21.6695	21.8537
85.9	3.02156	2.97406	85.2	6.13691	6.0665	85.9	11.9116	11.7615	85.4	21.9301	22.047
86.9	2.95078	3.00332	86.2	6.25615	6.12346	86.9	12.0513	11.8691	86.4	22.1825	22.2397
87.9	3.03516	3.03255	87.2	6.2547	6.18034	87.9	12.0775	11.9765	87.4	22.3312	22.4317
88.9	3.17814	3.06174	88.2	6.37449	6.23713	88.9	12.3365	12.0836	88.4	22.5746	22.623
89.9	3.08391	3.0909	89.2	6.47941	6.29383	89.9	12.3286	12.1905	89.4	22.8257	22.8137
90.9	3.09779	3.12002	90.2	6.49117	6.35045	90.9	12.3562	12.2972	90.4	22.9758	23.0037
91.9	3.21027	3.14911	91.2	6.48491	6.40699	91.9	12.5928	12.4036	91.4	23.1629	23.1931
92.9	3.33271	3.17817	92.2	6.60969	6.46344	92.9	12.7673	12.5098	92.4	23.3631	23.3818
93.9	3.19795	3.20719	93.2	6.55867	6.51981	93.9	12.7122	12.6158	93.4	23.5121	23.5698
94.9	3.28395	3.23618	94.2	6.64796	6.5761	94.9	12.7884	12.7216	94.4	23.6927	23.7573
95.9	3.35285	3.26513	95.2	6.66863	6.6323	95.9	12.9827	12.8271	95.4	23.8386	23.944
96.9	3.40644	3.29405	96.2	6.84492	6.68842	96.9	13.0606	12.9324	96.4	24.1265	24.1302
97.9	3.3611	3.32294	97.2	6.95832	6.74445	97.9	13.1315	13.0375	97.4	24.1637	24.3157
98.9	3.36857	3.35179	98.2	6.9308	6.8004	98.9	13.2152	13.1424	98.4	24.468	24.5005
99.9	3.42635	3.38061	99.2	6.95911	6.85627	99.9	13.3144	13.247	99.4	24.6546	24.6847
100.9	3.5868	3.4094	100.2	7.12218	6.91205	100.9	13.4218	13.3514	100.4	24.8491	24.8683
101.9	3.51854	3.43815	101.2	7.0808	6.96775	101.9	13.5128	13.4556	101.4	25.1261	25.0513
102.9	3.51118	3.46687	102.2	7.06326	7.02337	102.9	13.593	13.5596	102.4	25.2097	25.2336
103.9	3.5365	3.49556	103.2	7.22861	7.07891	103.9	13.7128	13.6633	103.4	25.2681	25.4153
104.9	3.61235	3.52421	104.2	7.32274	7.13436	104.9	13.8629	13.7669	104.4	25.5067	25.5964
105.9	3.67264	3.55283	105.2	7.36025	7.18973	105.9	13.9212	13.8702	105.4	25.6715	25.7769
106.9	3.76059	3.58141	106.2	7.38287	7.24502	106.9	14.01	13.9733	106.4	25.9228	25.9567
107.9	3.53126	3.60997	107.2	7.31192	7.30022	107.9	13.9982	14.0761	107.4	26.1212	26.1359
108.9	3.6893	3.63849	108.2	7.45888	7.35535	108.9	14.1555	14.1788	108.4	26.2932	26.3145
109.9	3.66773	3.66697	109.2	7.60948	7.41039	109.9	14.2554	14.2812	109.4	26.4862	26.4925
110.9	3.78667	3.69542	110.2	7.57884	7.46535	110.9	14.5141	14.3834	110.4	26.7258	26.6699
111.9	3.71757	3.72384	111.2	7.73288	7.52022	111.9	14.576	14.4854	111.4	26.9814	26.8466
112.9	3.77191	3.75223	112.2	7.69671	7.57502	112.9	14.6541	14.5871	112.4	27.0634	27.0228
113.9	3.71328	3.78058	113.2	7.73697	7.62973	113.9	14.8275	14.6887	113.4	27.2819	27.1984
114.9	3.85129	3.80891	114.2	7.79836	7.68437	114.9	14.9046	14.79	114.4	27.4246	27.3733
115.9	3.94579	3.83719	115.2	7.82722	7.73892	115.9	15.0213	14.8911	115.4	27.7071	27.5477
116.9	3.90224	3.86545	116.2	8.05518	7.79339	116.9	15.1321	14.992	116.4	27.8104	27.7214
117.9	3.97873	3.89367	117.2	7.99981	7.84778	117.9	15.116	15.0927	117.4	28.0995	27.8946
118.9	4.04029	3.92186	118.2	8.06432	7.90209	118.9	15.2529	15.1932	118.4	28.3601	28.0671
119.9	3.93973	3.95001	119.2	8.02167	7.95631	119.9	15.3383	15.2934	119.4	28.3376	28.2391
120.9	4.0406	3.97814	120.2	8.11055	8.01046	120.9	15.5205	15.3935	120.4	28.515	28.4105
121.9	3.96662	4.00623	121.2	8.36619	8.06453	121.9	15.6524	15.4933	121.4	28.7742	28.5812
122.9	4.04433	4.03429	122.2	8.25459	8.11851	122.9	15.7222	15.5929	122.4	28.9245	28.7514
123.9	4.11176	4.06231	123.2	8.37711	8.17242	123.9	15.8436	15.6923	123.4	29.1276	28.921
124.9	4.20141	4.0903	124.2	8.37653	8.22624	124.9	15.8621	15.7915	124.4	29.245	29.0901
125.9	4.22325	4.11826	125.2	8.31667	8.27999	125.9	16.0945	15.8905	125.4	29.3904	29.2585
126.9	4.20229	4.14619	126.2	8.40852	8.33365	126.9	16.147	15.9893	126.4	29.6857	29.4264
127.9	4.28877	4.17409	127.2	8.54131	8.38724	127.9	16.2451	16.0878	127.4	29.8093	29.5937
128.9	4.32004	4.20195	128.2	8.5379	8.44074	128.9	16.3069	16.1861	128.4	29.9907	29.7604
129.9	4.27568	4.22978	129.2	8.56534	8.49417	129.9	16.488	16.2843	129.4	30.2564	29.9265
130.9	4.36253	4.25758	130.2	8.60443	8.54751	130.9	16.56	16.3822	130.4	30.3244	30.0921
131.9	4.26917	4.28534	131.2	8.69675	8.60078	131.9	16.5205	16.4799	131.4	30.4067	30.2571
132.9	4.36742	4.31307	132.2	8.65654	8.65396	132.9	16.6778	16.5774	132.4	30.6854	30.4215
133.9	4.3726	4.34078	133.2	8.771	8.70707	133.9	16.8048	16.6747	133.4	30.9572	30.5854
134.9	4.35005	4.36844	134.2	8.80824	8.7601	134.9	16.8924	16.7718	134.4	31.0836	30.7487
135.9	4.47742	4.39608	135.2	8.85133	8.81305	135.9	17.0947	16.8687	135.4	31.3566	30.9115
136.9	4.56055	4.42368	136.2	8.96098	8.86592	136.9	17.1385	16.9653	136.4	31.5026	31.0736
137.9	4.49171	4.45126	137.2	9.02798	8.91871	137.9	17.0767	17.0618	137.4	31.522	31.2353
138.9	4.40958	4.4788	138.2	9.07024	8.97143	138.9	17.2464	17.1581	138.4	31.6574	31.3963
139.9	4.45794	4.5063	139.2	9.01439	9.02406	139.9	17.3296	17.2541	139.4	31.8401	31.5569
140.9	4.52307	4.53378	140.2	9.1902	9.07662	140.9	17.3763	17.35	140.4	32.0518	31.7168
141.9	4.61226	4.56122	141.2	9.26313	9.1291	141.9	17.5601	17.4456	141.4	32.256	31.8762
142.9	4.56358	4.58863	142.2	9.24829	9.1815	142.9	17.5985	17.541	142.4	32.5254	32.0351
143.9	4.59426	4.61601	143.2	9.36558	9.23382	143.9	17.7319	17.6363	143.4	32.6739	32.1934
144.9	4.62812	4.64336	144.2	9.45323	9.28607	144.9	17.8841	17.7313	144.4	32.8203	32.3512
145.9	4.60756	4.67068	145.2	9.37793	9.33823	145.9	17.9213	17.8261	145.4	33.0183	32.5084
146.9	4.67073	4.69796	146.2	9.42005	9.39032	146.9	17.9857	17.9208	146.4	33.1255	32.6651
147.9	4.71924	4.72522	147.2	9.42232	9.44233	147.9	17.9991	18.0152	147.4	33.2417	32.8213
148.9	4.71772	4.75244	148.2	9.45176	9.49427	148.9	18.1846	18.1094	148.4	33.5449	32.9769
149.9	4.85487	4.77963	149.2	9.63555	9.54612	149.9	18.3878	18.2034	149.4	33.6989	33.132
150.9	4.71672	4.80678	150.2	9.80174	9.5979	150.9	18.4189	18.2972	150.4	33.9336	33.2865
151.9	4.88176	4.83391	151.2	9.77129	9.6496	151.9	18.5972	18.3908	151.4	34.1993	33.4405
152.9	4.89498	4.861	152.2	9.84801	9.70123	152.9	18.5912	18.4843	152.4	34.3711	33.594
153.9	4.83612	4.88807	153.2	9.87367	9.75278	153.9	18.7796	18.5775	153.4	34.4109	33.747
154.9	4.82232	4.9151	154.2	9.84773	9.80425	154.9	18.7877	18.6705	154.4	34.6883	33.8994
155.9	4.86045	4.9421	155.2	10.0521	9.85565	155.9	18.8856	18.7633	155.4	34.7401	34.0513
156.9	4.95942	4.96906	156.2	9.99666	9.90696	156.9	18.9787	18.8559	156.4	34.9611	34.2027
157.9	4.88718	4.996	157.2	10.133	9.95821	157.9	19.2018	18.9484	157.4	35.2083	34.3536
158.9	4.98045	5.02291	158.2	10.1499	10.0094	158.9	19.1446	19.0406	158.4	35.3679	34.5039
159.9	5.17696	5.04978	159.2	10.1963	10.0605	159.9	19.2786	19.1326	159.4	35.4929	34.6538
160.9	5.13101	5.07662	160.2	10.2832	10.1115	160.9	19.391	19.2244	160.4	35.6875	34.8031
161.9	5.05115	5.10344	161.2	10.2873	10.1624	161.9	19.4177	19.3161	161.4	35.82	34.9519
162.9	4.90586	5.13022	162.2	10.2226	10.2133	162.9	19.4982	19.4075	162.4	36.0493	35.1002
163.9	5.10476	5.15697	163.2	10.311	10.2641	163.9	19.6787	19.4987	163.4	36.1927	35.2479
164.9	5.21325	5.18368	164.2	10.3607	10.3148	164.9	19.731	19.5898	164.4	36.4939	35.3952
165.9	5.27411	5.21037	165.2	10.5288	10.3654	165.9	19.9274	19.6806	165.4	36.521	35.542
166.9	5.28111	5.23703	166.2	10.5187	10.416	166.9	19.9548	19.7713	166.4	36.7356	35.6882
167.9	5.20857	5.26365	167.2	10.5869	10.4664	167.9	20.0404	19.8618	167.4	36.9196	35.834
168.9	5.21046	5.29024	168.2	10.6912	10.5169	168.9	20.1856	19.952	168.4	37.0158	35.9792
169.9	5.35123	5.31681	169.2	10.5921	10.5672	169.9	20.2479	20.0421	169.4	37.2345	36.124
170.9	5.31545	5.34334	170.2	10.771	10.6175	170.9	20.3559	20.132	170.4	37.4074	36.2682
171.9	5.34576	5.36984	171.2	10.7321	10.6676	171.9	20.4034	20.2217	171.4	37.6148	36.412
172.9	5.37045	5.39631	172.2	10.7634	10.7177	172.9	20.4612	20.3112	172.4	37.8065	36.5553
173.9	5.38145	5.42275	173.2	10.8479	10.7678	173.9	20.543	20.4005	173.4	37.8647	36.698
174.9	5.32464	5.44916	174.2	10.9702	10.8177	174.9	20.5549	20.4896	174.4	38.0859	36.8403
175.9	5.42748	5.47554	175.2	11.0769	10.8676	175.9	20.8113	20.5785	175.4	38.3434	36.9821
176.9	5.46953	5.50188	176.2	11.0209	10.9174	176.9	20.8896	20.6673	176.4	38.4573	37.1234
177.9	5.46761	5.5282	177.2	11.1514	10.9672	177.9	20.8803	20.7558	177.4	38.6256	37.2642
178.9	5.08017	5.55449	178.2	11.001	11.0168	178.9	20.5764	20.8442	178.4	38.4535	37.4046
179.9	6.51581	5.58074	179.2	11.6778	11.0664	179.9	22.7488	20.9323	179.4	40.2328	37.5444
180.9	5.56943	5.24767	180.2	12.0261	10.216	180.9	21.4513	19.3127	180.4	39.6634	34.7264
181.9	5.577	5.24326	181.2	11.7038	10.2074	181.9	21.1432	19.2965	181.4	39.5133	34.6972
182.9	5.32615	5.23886	182.2	11.214	10.1989	182.9	20.7271	19.2803	182.4	38.8605	34.668
183.9	5.39537	5.23446	183.2	11.0716	10.1903	183.9	20.6853	19.2641	183.4	38.4832	34.6388
184.9	5.33807	5.23006	184.2	10.9378	10.1817	184.9	20.5375	19.2479	184.4	38.2799	34.6097
185.9	5.25871	5.22567	185.2	10.8937	10.1732	185.9	20.3538	19.2317	185.4	38.1232	34.5806
186.9	5.26932	5.22128	186.2	10.7855	10.1646	186.9	20.28	19.2155	186.4	37.8269	34.5515
187.9	5.26221	5.21689	187.2	10.6697	10.1561	187.9	20.1268	19.1994	187.4	37.5673	34.5224
188.9	5.27474	5.21251	188.2	10.7011	10.1476	188.9	20.0515	19.1832	188.4	37.4033	34.4934
189.9	5.15227	5.20813	189.2	10.6968	10.139	189.9	19.9071	19.1671	189.4	37.2666	34.4644
190.9	5.14534	5.20376	190.2	10.434	10.1305	190.9	19.7955	19.151	190.4	36.9143	34.4354
191.9	5.02593	5.19939	191.2	10.3869	10.122	191.9	19.7272	19.1349	191.4	36.9158	34.4064
192.9	5.08502	5.19502	192.2	10.4868	10.1135	192.9	19.686	19.1188	192.4	36.5768	34.3775
193.9	5.04686	5.19066	193.2	10.5018	10.105	193.9	19.654	19.1028	193.4	36.461	34.3486
194.9	4.9522	5.1863	194.2	10.4311	10.0965	194.9	19.5168	19.0867	194.4	36.5024	34.3197
195.9	5.00777	5.18194	195.2	10.3388	10.088	195.9	19.3571	19.0707	195.4	36.1722	34.2908
196.9	4.99281	5.17759	196.2	10.2342	10.0796	196.9	19.2422	19.0546	196.4	36.085	34.262
197.9	4.94792	5.17324	197.2	10.1674	10.0711	197.9	19.3051	19.0386	197.4	35.891	34.2332
198.9	5.20848	5.16889	198.2	10.4004	10.0626	198.9	19.1313	19.0226	198.4	35.7569	34.2044
199.9	5.02195	5.16455	199.2	10.2316	10.0542	199.9	19.1299	19.0066	199.4	35.7286	34.1756
200.9	4.84973	5.16021	200.2	10.2109	10.0457	200.9	19.1604	18.9906	200.4	35.6144	34.1469
201.9	4.83556	5.15588	201.2	10.2578	10.0373	201.9	18.881	18.9747	201.4	35.4763	34.1181
202.9	4.78577	5.15155	202.2	10.21	10.0289	202.9	18.8273	18.9587	202.4	35.2854	34.0894
203.9	4.89297	5.14722	203.2	10.036	10.0204	203.9	18.8775	18.9428	203.4	35.1852	34.0608
204.9	4.96184	5.1429	204.2	10.1406	10.012	204.9	18.7702	18.9269	204.4	35.096	34.0321
205.9	4.9838	5.13858	205.2	10.0701	10.0036	205.9	18.6758	18.911	205.4	35.0578	34.0035
206.9	4.85203	5.13426	206.2	9.93184	9.99519	206.9	18.837	18.8951	206.4	35.0435	33.9749
207.9	4.91036	5.12995	207.2	10.0806	9.9868	207.9	18.7016	18.8792	207.4	34.8936	33.9463
208.9	4.9685	5.12564	208.2	9.87186	9.97841	208.9	18.6167	18.8633	208.4	34.6952	33.9178
209.9	4.82189	5.12134	209.2	9.84035	9.97002	209.9	18.7853	18.8475	209.4	34.7083	33.8892
210.9	4.93003	5.11703	210.2	9.95915	9.96165	210.9	18.5606	18.8316	210.4	34.5711	33.8607
211.9	4.87527	5.11274	211.2	9.86348	9.95328	211.9	18.4754	18.8158	211.4	34.3664	33.8322
212.9	4.64613	5.10844	212.2	9.74327	9.94491	212.9	18.5436	18.8	212.4	34.503	33.8038
213.9	4.86523	5.10415	213.2	9.78165	9.93656	213.9	18.3666	18.7842	213.4	34.2779	33.7754
214.9	4.89488	5.09986	214.2	9.68722	9.92821	214.9	18.3282	18.7684	214.4	34.2518	33.7469
215.9	4.70159	5.09558	215.2	9.66996	9.91987	215.9	18.5408	18.7526	215.4	34.2695	33.7186
216.9	4.91065	5.0913	216.2	9.82895	9.91154	216.9	18.2128	18.7369	216.4	34.1154	33.6902
217.9	4.91765	5.08702	217.2	9.63514	9.90321	217.9	18.1448	18.7211	217.4	33.8616	33.6619
218.9	4.79373	5.08275	218.2	9.6269	9.89489	218.9	18.2674	18.7054	218.4	33.9796	33.6336
219.9	4.8953	5.07848	219.2	9.79139	9.88658	219.9	18.208	18.6897	219.4	34.0064	33.6053
220.9	4.83214	5.07422	220.2	9.68959	9.87827	220.9	18.2323	18.6739	220.4	33.6824	33.577
221.9	4.65545	5.06995	221.2	9.66841	9.86997	221.9	18.2884	18.6582	221.4	33.8582	33.5488
222.9	4.9373	5.0657	222.2	9.91015	9.86168	222.9	18.2738	18.6426	222.4	33.7904	33.5205
223.9	4.90169	5.06144	223.2	9.796	9.85339	223.9	18.0995	18.6269	223.4	33.681	33.4923
224.9	4.69898	5.05719	224.2	9.65355	9.84511	224.9	18.1554	18.6112	224.4	33.5886	33.4642
225.9	4.83239	5.05294	225.2	9.69189	9.83684	225.9	18.1095	18.5956	225.4	33.5657	33.436
226.9	4.84505	5.0487	226.2	9.67052	9.82858	226.9	17.9987	18.58	226.4	33.4084	33.4079
227.9	4.71662	5.04446	227.2	9.43232	9.82032	227.9	18.1566	18.5644	227.4	33.5019	33.3798
228.9	4.68805	5.04022	228.2	9.71089	9.81207	228.9	17.9824	18.5487	228.4	33.4398	33.3517
229.9	4.89146	5.03599	229.2	9.68575	9.80383	229.9	18.0131	18.5332	229.4	33.3438	33.3237
230.9	4.6772	5.03176	230.2	9.62069	9.79559	230.9	18.1004	18.5176	230.4	33.3715	33.2957
231.9	4.65542	5.02753	231.2	9.52185	9.78736	231.9	17.8919	18.502	231.4	33.2132	33.2676
232.9	4.75615	5.02331	232.2	9.5585	9.77914	232.9	17.8051	18.4865	232.4	33.0828	33.2397
233.9	4.74031	5.01909	233.2	9.41681	9.77092	233.9	17.8655	18.4709	233.4	33.183	33.2117
234.9	4.69183	5.01487	234.2	9.52747	9.76271	234.9	17.7873	18.4554	234.4	33.007	33.1838
235.9	4.83591	5.01066	235.2	9.58185	9.75451	235.9	17.7021	18.4399	235.4	32.9657	33.1559
236.9	4.54575	5.00645	236.2	9.54801	9.74632	236.9	17.9838	18.4244	236.4	33.0379	33.128
237.9	4.79258	5.00224	237.2	9.59492	9.73813	237.9	17.8713	18.4089	237.4	33.0727	33.1001
238.9	4.88476	4.99804	238.2	9.73624	9.72995	238.9	17.7353	18.3934	238.4	32.9597	33.0723
239.9	4.71555	4.99384	239.2	9.49512	9.72177	239.9	17.8286	18.378	239.4	33.0081	33.0445
240.9	4.7162	4.98965	240.2	9.47623	9.7136	240.9	17.7667	18.3625	240.4	32.9585	33.0167
241.9	4.76019	4.98546	241.2	9.5028	9.70544	241.9	17.6561	18.3471	241.4	32.8263	32.9889
242.9	4.66394	4.98127	242.2	9.25689	9.69729	242.9	17.8188	18.3317	242.4	32.7944	32.9612
243.9	4.66618	4.97709	243.2	9.53682	9.68914	243.9	17.7347	18.3163	243.4	32.6677	32.9334
244.9	4.80547	4.97291	244.2	9.50549	9.681	244.9	17.6521	18.3009	244.4	32.7039	32.9057
245.9	4.77138	4.96873	245.2	9.46474	9.67287	245.9	17.7235	18.2855	245.4	32.7494	32.8781
246.9	4.64037	4.96456	246.2	9.42921	9.66474	246.9	17.6749	18.2701	246.4	32.5343	32.8504
247.9	4.71938	4.96039	247.2	9.40276	9.65662	247.9	17.4285	18.2548	247.4	32.4496	32.8228
248.9	4.62541	4.95622	248.2	9.31326	9.64851	248.9	17.5854	18.2394	248.4	32.4638	32.7952
249.9	4.69888	4.95206	249.2	9.36302	9.6404	249.9	17.7358	18.2241	249.4	32.4053	32.7676
250.9	4.75032	4.9479	250.2	9.44055	9.6323	250.9	17.5435	18.2088	250.4	32.3567	32.74
251.9	4.7023	4.94374	251.2	9.52394	9.62421	251.9	17.5373	18.1935	251.4	32.4079	32.7125
252.9	4.64756	4.93959	252.2	9.3195	9.61613	252.9	17.5821	18.1782	252.4	32.3694	32.685
253.9	4.80578	4.93544	253.2	9.39049	9.60805	253.9	17.4286	18.1629	253.4	32.1122	32.6575
254.9	4.59812	4.93129	254.2	9.30427	9.59998	254.9	17.4999	18.1476	254.4	32.2458	32.63
255.9	4.51775	4.92715	255.2	9.28151	9.59191	255.9	17.4945	18.1324	255.4	32.2005	32.6026
256.9	4.70712	4.92301	256.2	9.47579	9.58385	256.9	17.4049	18.1171	256.4	32.2227	32.5752
257.9	4.67118	4.91888	257.2	9.43116	9.5758	257.9	17.5381	18.1019	257.4	32.145	32.5478
258.9	4.72053	4.91475	258.2	9.38255	9.56775	258.9	17.5	18.0867	258.4	32.1317	32.5204
259.9	4.73394	4.91062	259.2	9.45183	9.55972	259.9	17.4322	18.0715	259.4	32.0576	32.493
260.9	4.66509	4.90649	260.2	9.31176	9.55168	260.9	17.4129	18.0563	260.4	32.001	32.4657
261.9	4.55411	4.90237	261.2	9.37137	9.54366	261.9	17.3499	18.0411	261.4	31.9591	32.4384
262.9	4.7172	4.89826	262.2	9.50261	9.53564	262.9	17.3861	18.026	262.4	31.9144	32.4111
263.9	4.56204	4.89414	263.2	9.27363	9.52763	263.9	17.4321	18.0108	263.4	31.9682	32.3839
264.9	4.62826	4.89003	264.2	9.23186	9.51963	264.9	17.5433	17.9957	264.4	32.0323	32.3566
265.9	4.68607	4.88592	265.2	9.4595	9.51163	265.9	17.3105	17.9806	265.4	31.91	32.3294
266.9	4.53259	4.88182	266.2	9.31431	9.50364	266.9	17.2413	17.9654	266.4	31.7343	32.3022
267.9	4.50445	4.87772	267.2	9.23836	9.49565	267.9	17.3753	17.9504	267.4	31.8503	32.275
268.9	4.73758	4.87362	268.2	9.26014	9.48768	268.9	17.2717	17.9353	268.4	31.7499	32.2479
269.9	4.59622	4.86953	269.2	9.2551	9.4797	269.9	17.1757	17.9202	269.4	31.6442	32.2208
270.9	4.43267	4.86544	270.2	9.20656	9.47174	270.9	17.3207	17.9051	270.4	31.702	32.1937
271.9	4.61238	4.86135	271.2	9.14476	9.46378	271.9	17.1976	17.8901	271.4	31.578	32.1666
272.9	4.56251	4.85727	272.2	9.14326	9.45583	272.9	17.0834	17.875	272.4	31.5374	32.1395
273.9	4.58329	4.85319	273.2	9.10921	9.44789	273.9	17.2943	17.86	273.4	31.6655	32.1125
274.9	4.60686	4.84911	274.2	9.27183	9.43995	274.9	17.0695	17.845	274.4	31.5514	32.0855
275.9	4.64521	4.84504	275.2	9.19026	9.43202	275.9	17.1314	17.83	275.4	31.4172	32.0585
276.9	4.43536	4.84097	276.2	9.09957	9.4241	276.9	17.3359	17.815	276.4	31.4772	32.0316
277.9	4.52478	4.8369	277.2	9.25885	9.41618	277.9	17.0718	17.8001	277.4	31.4718	32.0046
278.9	4.49812	4.83284	278.2	9.07752	9.40827	278.9	17.0811	17.7851	278.4	31.2132	31.9777
279.9	4.37562	4.82878	279.2	9.00926	9.40036	279.9	17.1942	17.7701	279.4	31.4487	31.9508
280.9	4.53086	4.82473	280.2	9.15953	9.39247	280.9	17.0935	17.7552	280.4	31.3116	31.9239
281.9	4.52703	4.82067	281.2	9.08014	9.38458	281.9	17.1045	17.7403	281.4	31.1782	31.8971
282.9	4.51056	4.81662	282.2	9.16681	9.37669	282.9	17.2412	17.7254	282.4	31.4039	31.8703
283.9	4.63529	4.81258	283.2	9.13941	9.36881	283.9	17.2112	17.7105	283.4	31.2796	31.8435
284.9	4.56271	4.80854	284.2	9.19955	9.36094	284.9	17.1043	17.6956	284.4	31.2166	31.8167
285.9	4.46299	4.8045	285.2	9.08286	9.35308	285.9	17.0605	17.6807	285.4	31.2669	31.7899
286.9	4.53514	4.80046	286.2	9.14684	9.34522	286.9	17.0939	17.6659	286.4	31.1	31.7632
287.9	4.57925	4.79643	287.2	9.24821	9.33737	287.9	16.9829	17.651	287.4	31.0944	31.7365
288.9	4.53196	4.7924	288.2	9.10888	9.32952	288.9	17.0743	17.6362	288.4	31.0942	31.7098
289.9	4.52539	4.78837	289.2	9.12784	9.32169	289.9	17.0267	17.6214	289.4	30.9849	31.6831
290.9	4.64085	4.78435	290.2	9.11667	9.31385	290.9	17.0621	17.6065	290.4	30.9979	31.6565
291.9	4.51005	4.78033	291.2	9.12916	9.30603	291.9	17.1391	17.5917	291.4	31.0652	31.6298
292.9	4.50204	4.77632	292.2	9.15855	9.29821	292.9	17.1409	17.577	292.4	30.7765	31.6032
293.9	4.49665	4.77231	293.2	9.11849	9.2904	293.9	16.9347	17.5622	293.4	30.8035	31.5767
294.9	4.38154	4.7683	294.2	8.92108	9.2826	294.9	17.1016	17.5474	294.4	30.8476	31.5501
295.9	4.53958	4.76429	295.2	8.91892	9.2748	295.9	16.8952	17.5327	295.4	30.6822	31.5236
296.9	4.48312	4.76029	296.2	8.89943	9.267	296.9	16.893	17.5179	296.4	30.6013	31.4971
297.9	4.43461	4.75629	297.2	8.88475	9.25922	297.9	17.0364	17.5032	297.4	30.6908	31.4706
298.9	4.5053	4.7523	298.2	8.97744	9.25144	298.9	16.975	17.4885	298.4	30.7451	31.4441
299.9	4.58545	4.74831	299.2	9.04239	9.24367	299.9	16.9962	17.4738	299.4	30.8551	31.4177
300.9	4.42462	4.74432	300.2	8.98348	9.2359	300.9	17.029	17.4591	300.4	30.799	31.3912
301.9	4.59776	4.74033	301.2	9.08654	9.22814	301.9	16.8354	17.4445	301.4	30.6762	31.3648
302.9	4.5263	4.73635	302.2	9.00225	9.22039	302.9	16.7878	17.4298	302.4	30.5587	31.3385
303.9	4.38594	4.73237	303.2	8.78877	9.21264	303.9	16.9369	17.4151	303.4	30.5748	31.3121
304.9	4.57858	4.7284	304.2	8.90335	9.2049	304.9	16.9795	17.4005	304.4	30.6469	31.2858
305.9	4.61949	4.72443	305.2	9.06411	9.19717	305.9	16.8431	17.3859	305.4	30.5886	31.2595
306.9	4.39387	4.72046	306.2	8.90305	9.18944	306.9	16.8882	17.3713	306.4	30.6432	31.2332
307.9	4.57895	4.71649	307.2	9.01896	9.18172	307.9	16.8744	17.3567	307.4	30.5873	31.2069
308.9	4.49105	4.71253	308.2	9.10205	9.17401	308.9	16.8264	17.3421	308.4	30.4561	31.1807
309.9	4.29952	4.70857	309.2	8.92138	9.1663	309.9	16.8309	17.3275	309.4	30.489	31.1544
310.9	4.44928	4.70462	310.2	8.90996	9.1586	310.9	16.7061	17.3129	310.4	30.438	31.1282
311.9	4.6051	4.70067	311.2	8.99341	9.15091	311.9	16.7045	17.2984	311.4	30.3594	31.102
312.9	4.5735	4.69672	312.2	8.93075	9.14322	312.9	16.7103	17.2839	312.4	30.392	31.0759
313.9	4.42792	4.69277	313.2	8.8149	9.13554	313.9	16.78	17.2693	313.4	30.3496	31.0498
314.9	4.51436	4.68883	314.2	8.95053	9.12786	314.9	16.6837	17.2548	314.4	30.2786	31.0236
315.9	4.40705	4.68489	315.2	8.86804	9.1202	315.9	16.697	17.2403	315.4	30.2973	30.9976
316.9	4.40048	4.68096	316.2	8.82636	9.11253	316.9	16.7948	17.2258	316.4	30.2764	30.9715
317.9	4.53137	4.67703	317.2	8.93236	9.10488	317.9	16.61	17.2114	317.4	30.2408	30.9454
318.9	4.37965	4.6731	318.2	8.7477	9.09723	318.9	16.5556	17.1969	318.4	30.2098	30.9194
319.9	4.40815	4.66917	319.2	8.71274	9.08959	319.9	16.7017	17.1824	319.4	30.064	30.8934
320.9	4.62473	4.66525	320.2	8.93408	9.08195	320.9	16.7229	17.168	320.4	30.2361	30.8674
321.9	4.41825	4.66133	321.2	8.92099	9.07432	321.9	16.756	17.1536	321.4	30.2098	30.8415
322.9	4.50526	4.65742	322.2	8.77225	9.0667	322.9	16.7183	17.1391	322.4	30.095	30.8155
323.9	4.55384	4.65351	323.2	8.97216	9.05908	323.9	16.5567	17.1247	323.4	30.1158	30.7896
324.9	4.42605	4.6496	324.2	8.84869	9.05147	324.9	16.5786	17.1104	324.4	29.9353	30.7637
325.9	4.42372	4.64569	325.2	8.84068	9.04386	325.9	16.6165	17.096	325.4	30.016	30.7379
326.9	4.64195	4.64179	326.2	8.94408	9.03627	326.9	16.548	17.0816	326.4	30.003	30.712
327.9	4.40716	4.63789	327.2	8.75153	9.02867	327.9	16.5203	17.0672	327.4	29.8464	30.6862
328.9	4.56331	4.634	328.2	8.83682	9.02109	328.9	16.5971	17.0529	328.4	30.0803	30.6604
329.9	4.70769	4.6301	329.2	8.87873	9.01351	329.9	16.5707	17.0386	329.4	29.9595	30.6346
330.9	4.50276	4.62622	330.2	8.86085	9.00594	330.9	16.4939	17.0243	330.4	29.8969	30.6088
331.9	4.43519	4.62233	331.2	8.80109	8.99837	331.9	16.6115	17.0099	331.4	29.8787	30.5831
332.9	4.66021	4.61845	332.2	8.85755	8.99081	332.9	16.4748	16.9956	332.4	29.8685	30.5574
333.9	4.45408	4.61457	333.2	8.7372	8.98326	333.9	16.4148	16.9814	333.4	29.723	30.5317
334.9	4.49563	4.61069	334.2	8.76654	8.97571	334.9	16.5055	16.9671	334.4	29.9084	30.506
335.9	4.61866	4.60682	335.2	8.77114	8.96817	335.9	16.4473	16.9528	335.4	29.8025	30.4803
336.9	4.49434	4.60295	336.2	8.6661	8.96064	336.9	16.2926	16.9386	336.4	29.7708	30.4547
337.9	4.50568	4.59908	337.2	8.73735	8.95311	337.9	16.4395	16.9243	337.4	29.8689	30.4291
338.9	4.47799	4.59522	338.2	8.84441	8.94559	338.9	16.3208	16.9101	338.4	29.6106	30.4035
339.9	4.48382	4.59136	339.2	8.66426	8.93807	339.9	16.2972	16.8959	339.4	29.587	30.3779
340.9	4.44007	4.5875	340.2	8.77159	8.93056	340.9	16.3446	16.8817	340.4	29.6678	30.3524
341.9	4.43251	4.58365	341.2	8.80396	8.92306	341.9	16.3362	16.8675	341.4	29.5687	30.3269
342.9	4.33183	4.5798	342.2	8.62447	8.91556	342.9	16.3003	16.8533	342.4	29.5416	30.3014
343.9	4.36911	4.57595	343.2	8.52607	8.90807	343.9	16.3658	16.8392	343.4	29.5848	30.2759
344.9	4.61192	4.57211	344.2	8.62322	8.90059	344.9	16.3242	16.825	344.4	29.44	30.2504
345.9	4.449	4.56827	345.2	8.5886	8.89311	345.9	16.2445	16.8109	345.4	29.4415	30.225
346.9	4.40816	4.56443	346.2	8.68307	8.88564	346.9	16.3611	16.7968	346.4	29.541	30.1995
347.9	4.49245	4.5606	347.2	8.76662	8.87818	347.9	16.2731	16.7826	347.4	29.3655	30.1742
348.9	4.46484	4.55677	348.2	8.72717	8.87072	348.9	16.3232	16.7685	348.4	29.5321	30.1488
349.9	4.41903	4.55294	349.2	8.67614	8.86327	349.9	16.3512	16.7545	349.4	29.5372	30.1234
350.9	4.43657	4.54912	350.2	8.76576	8.85582	350.9	16.2625	16.7404	350.4	29.3933	30.0981
351.9	4.45875	4.5453	351.2	8.58943	8.84838	351.9	16.1367	16.7263	351.4	29.3095	30.0728
352.9	4.4185	4.54148	352.2	8.72935	8.84095	352.9	16.2608	16.7122	352.4	29.3389	30.0475
353.9	4.22964	4.53766	353.2	8.75553	8.83352	353.9	16.0763	16.6982	353.4	29.3247	30.0222
354.9	4.24485	4.53385	354.2	8.60216	8.8261	354.9	16.0818	16.6842	354.4	29.2886	29.997
355.9	4.34052	4.53004	355.2	8.61747	8.81868	355.9	16.1493	16.6701	355.4	29.2895	29.9717
356.9	4.443	4.52624	356.2	8.67431	8.81128	356.9	16.1138	16.6561	356.4	29.1947	29.9465
357.9	4.35083	4.52244	357.2	8.64404	8.80387	357.9	16.0522	16.6421	357.4	29.1462	29.9214
358.9	4.28078	4.51864	358.2	8.55534	8.79648	358.9	16.2219	16.6281	358.4	29.2474	29.8962
359.9	4.44646	4.51484	359.2	8.75021	8.78909	359.9	16.1591	16.6142	359.4	29.1447	29.8711
360.9	4.30615	4.51105	360.2	8.68965	8.7817	360.9	15.9708	16.6002	360.4	29.0402	29.8459
361.9	4.39136	4.50726	361.2	8.57341	8.77433	361.9	16.1325	16.5863	361.4	28.956	29.8208
362.9	4.46604	4.50348	362.2	8.70471	8.76695	362.9	16.101	16.5723	362.4	29.05	29.7958
363.9	4.51428	4.49969	363.2	8.69254	8.75959	363.9	16.0492	16.5584	363.4	29.1194	29.7707
364.9	4.38006	4.49592	364.2	8.67046	8.75223	364.9	16.1126	16.5445	364.4	29.1531	29.7457
365.9	4.39285	4.49214	365.2	8.6982	8.74488	365.9	16.0192	16.5306	365.4	29.1453	29.7207
366.9	4.45025	4.48837	366.2	8.52687	8.73753	366.9	15.9656	16.5167	366.4	28.9433	29.6957
367.9	4.36025	4.4846	367.2	8.60928	8.73019	367.9	16.1401	16.5028	367.4	29.0198	29.6707
368.9	4.49617	4.48083	368.2	8.7413	8.72286	368.9	16.0299	16.4889	368.4	28.987	29.6457
369.9	4.48187	4.47707	369.2	8.86099	8.71553	369.9	15.9734	16.4751	369.4	28.8854	29.6208
370.9	4.36328	4.47331	370.2	8.69279	8.70821	370.9	16.0545	16.4612	370.4	28.9381	29.5959
371.9	4.43821	4.46955	371.2	8.60051	8.70089	371.9	16.0411	16.4474	371.4	28.9638	29.571
372.9	4.48821	4.46579	372.2	8.66456	8.69358	372.9	15.8766	16.4336	372.4	28.8273	29.5461
373.9	4.34909	4.46204	373.2	8.56022	8.68628	373.9	15.9742	16.4198	373.4	28.8868	29.5213
374.9	4.27009	4.4583	374.2	8.51587	8.67898	374.9	15.9296	16.406	374.4	28.7575	29.4965
375.9	4.44123	4.45455	375.2	8.59388	8.67169	375.9	15.8359	16.3922	375.4	28.7366	29.4717
376.9	4.34353	4.45081	376.2	8.62682	8.6644	376.9	15.9296	16.3784	376.4	28.7012	29.4469
377.9	4.35757	4.44707	377.2	8.50334	8.65712	377.9	15.9179	16.3646	377.4	28.6836	29.4221
378.9	4.43459	4.44334	378.2	8.506	8.64985	378.9	15.6816	16.3509	378.4	28.5664	29.3974
379.9	4.40186	4.4396	379.2	8.5468	8.64258	379.9	15.8919	16.3371	379.4	28.7987	29.3727
380.9	4.4319	4.43587	380.2	8.63391	8.63532	380.9	15.8997	16.3234	380.4	28.7472	29.348
381.9	4.38552	4.43215	381.2	8.63613	8.62807	381.9	15.6829	16.3097	381.4	28.7139	29.3233
382.9	4.30151	4.42843	382.2	8.57333	8.62082	382.9	15.681	16.296	382.4	28.5763	29.2986
383.9	4.28293	4.42471	383.2	8.47043	8.61358	383.9	15.6917	16.2823	383.4	28.5603	29.274
384.9	4.45934	4.42099	384.2	8.48953	8.60634	384.9	15.7056	16.2686	384.4	28.5502	29.2494
385.9	4.31077	4.41728	385.2	8.41734	8.59911	385.9	15.6555	16.2549	385.4	28.6154	29.2248
386.9	4.29884	4.41357	386.2	8.38402	8.59189	386.9	15.7662	16.2413	386.4	28.5596	29.2002
387.9	4.40526	4.40986	387.2	8.51618	8.58467	387.9	15.6902	16.2276	387.4	28.466	29.1756
388.9	4.26641	4.40616	388.2	8.42423	8.57746	388.9	15.6088	16.214	388.4	28.5183	29.1511
389.9	4.23111	4.40245	389.2	8.37052	8.57025	389.9	15.7312	16.2004	389.4	28.5341	29.1266
390.9	4.38487	4.39876	390.2	8.45615	8.56305	390.9	15.6374	16.1867	390.4	28.4985	29.1021
391.9	4.1548	4.39506	391.2	8.45512	8.55586	391.9	15.5483	16.1731	391.4	28.4401	29.0776
392.9	4.2518	4.39137	392.2	8.41478	8.54867	392.9	15.6137	16.1595	392.4	28.467	29.0532
393.9	4.39802	4.38768	393.2	8.56919	8.54149	393.9	15.5657	16.146	393.4	28.4265	29.0287
394.9	4.22349	4.384	394.2	8.4047	8.53431	394.9	15.608	16.1324	394.4	28.5365	29.0043
395.9	4.28916	4.38031	395.2	8.2929	8.52714	395.9	15.6593	16.1188	395.4	28.4682	28.9799
396.9	4.34112	4.37664	396.2	8.51671	8.51998	396.9	15.5627	16.1053	396.4	28.3105	28.9556
397.9	4.34228	4.37296	397.2	8.3261	8.51282	397.9	15.6135	16.0918	397.4	28.2269	28.9312
398.9	4.3288	4.36929	398.2	8.39484	8.50567	398.9	15.611	16.0782	398.4	28.4151	28.9069
399.9	4.26901	4.36562	399.2	8.46088	8.49853	399.9	15.6305	16.0647	399.4	28.3874	28.8826
400.9	4.30578	4.36195	400.2	8.30258	8.49139	400.9	15.5356	16.0512	400.4	28.2172	28.8583
401.9	4.2266	4.35829	401.2	8.32487	8.48425	401.9	15.5631	16.0377	401.4	28.283	28.834
402.9	4.30917	4.35463	402.2	8.44516	8.47713	402.9	15.5785	16.0243	402.4	28.1785	28.8098
403.9	4.27636	4.35097	403.2	8.34087	8.47	403.9	15.6128	16.0108	403.4	28.1004	28.7856
404.9	4.2822	4.34731	404.2	8.44397	8.46289	404.9	15.6394	15.9973	404.4	28.1414	28.7613
405.9	4.29388	4.34366	405.2	8.54791	8.45578	405.9	15.5573	15.9839	405.4	28.1372	28.7372
406.9	4.28344	4.34001	406.2	8.34314	8.44868	406.9	15.514	15.9705	406.4	28.006	28.713
407.9	4.24017	4.33637	407.2	8.24859	8.44158	407.9	15.4263	15.957	407.4	28.139	28.6889
408.9	4.3822	4.33273	408.2	8.40849	8.43449	408.9	15.5515	15.9436	408.4	28.086	28.6647
409.9	4.26625	4.32909	409.2	8.29318	8.4274	409.9	15.3672	15.9302	409.4	27.9796	28.6406
410.9	4.09641	4.32545	410.2	8.24397	8.42032	410.9	15.3704	15.9168	410.4	27.9729	28.6165
411.9	4.34528	4.32182	411.2	8.36816	8.41325	411.9	15.3005	15.9035	411.4	27.9974	28.5925
412.9	4.27156	4.31819	412.2	8.37921	8.40618	412.9	15.3588	15.8901	412.4	27.9257	28.5684
413.9	4.21257	4.31456	413.2	8.30566	8.39912	413.9	15.4709	15.8767	413.4	28.017	28.5444
414.9	4.27373	4.31094	414.2	8.37386	8.39206	414.9	15.3856	15.8634	414.4	28.059	28.5204
415.9	4.3716	4.30732	415.2	8.29412	8.38501	415.9	15.2534	15.8501	415.4	27.7967	28.4964
416.9	4.31961	4.3037	416.2	8.27478	8.37797	416.9	15.4967	15.8368	416.4	28.0128	28.4725
417.9	4.35991	4.30008	417.2	8.41669	8.37093	417.9	15.5269	15.8234	417.4	27.7577	28.4485
418.9	4.36507	4.29647	418.2	8.43701	8.3639	418.9	15.3418	15.8101	418.4	27.8509	28.4246
419.9	4.15331	4.29286	419.2	8.28041	8.35687	419.9	15.3363	15.7969	419.4	27.8985	28.4007
420.9	4.41523	4.28926	420.2	8.35688	8.34985	420.9	15.3455	15.7836	420.4	27.8593	28.3768
421.9	4.27746	4.28565	421.2	8.25478	8.34283	421.9	15.3034	15.7703	421.4	27.8148	28.353
422.9	4.31964	4.28205	422.2	8.13137	8.33583	422.9	15.3089	15.7571	422.4	27.7967	28.3291
423.9	4.27642	4.27846	423.2	8.3212	8.32882	423.9	15.2312	15.7438	423.4	27.8895	28.3053
424.9	4.33648	4.27486	424.2	8.35851	8.32183	424.9	15.2593	15.7306	424.4	27.6979	28.2815
425.9	4.24227	4.27127	425.2	8.2885	8.31483	425.9	15.2909	15.7174	425.4	28.0416	28.2577
426.9	4.28249	4.26769	426.2	8.2562	8.30785	426.9	15.2205	15.7042	426.4	27.7508	28.2339
427.9	4.48087	4.2641	427.2	8.3417	8.30087	427.9	15.3111	15.691	427.4	27.6612	28.2102
428.9	4.21173	4.26052	428.2	8.39661	8.2939	428.9	15.2939	15.6778	428.4	27.7645	28.1865
429.9	4.23575	4.25694	429.2	8.30868	8.28693	429.9	15.2183	15.6646	429.4	27.7022	28.1628
430.9	4.28642	4.25337	430.2	8.36356	8.27997	430.9	15.1921	15.6514	430.4	27.6165	28.1391
431.9	4.1499	4.24979	431.2	8.23998	8.27301	431.9	15.3177	15.6383	431.4	27.6461	28.1154
432.9	4.39864	4.24622	432.2	8.18986	8.26606	432.9	15.2195	15.6251	432.4	27.5698	28.0918
433.9	4.45842	4.24266	433.2	8.37453	8.25912	433.9	15.207	15.612	433.4	27.6441	28.0682
434.9	4.37749	4.23909	434.2	8.29413	8.25218	434.9	15.287	15.5989	434.4	27.651	28.0446
435.9	4.32989	4.23553	435.2	8.31329	8.24525	435.9	15.1824	15.5858	435.4	27.6291	28.021
436.9	4.3943	4.23198	436.2	8.35569	8.23832	436.9	15.1694	15.5727	436.4	27.5734	27.9974
437.9	4.25732	4.22842	437.2	8.25685	8.2314	437.9	15.1376	15.5596	437.4	27.5537	27.9739
438.9	4.27605	4.22487	438.2	8.2945	8.22448	438.9	15.204	15.5465	438.4	27.5336	27.9504
439.9	4.32341	4.22132	439.2	8.31313	8.21757	439.9	15.0818	15.5335	439.4	27.5277	27.9269
440.9	4.31103	4.21778	440.2	8.2505	8.21067	440.9	15.2721	15.5204	440.4	27.511	27.9034
441.9	4.18386	4.21423	441.2	8.3326	8.20377	441.9	15.1688	15.5074	441.4	27.4914	27.8799
442.9	4.34645	4.21069	442.2	8.24227	8.19688	442.9	15.1024	15.4943	442.4	27.381	27.8565
443.9	4.28207	4.20716	443.2	8.28882	8.19	443.9	15.2927	15.4813	443.4	27.5232	27.833
444.9	4.3029	4.20362	444.2	8.30677	8.18312	444.9	15.2878	15.4683	444.4	27.4688	27.8096
445.9	4.34842	4.20009	445.2	8.36521	8.17624	445.9	15.065	15.4553	445.4	27.4055	27.7863
446.9	4.2575	4.19657	446.2	8.28957	8.16937	446.9	15.2905	15.4423	446.4	27.3333	27.7629
447.9	4.27722	4.19304	447.2	8.333	8.16251	447.9	15.3442	15.4293	447.4	27.4187	27.7395
448.9	4.45912	4.18952	448.2	8.46693	8.15565	448.9	15.1807	15.4164	448.4	27.2229	27.7162
449.9	4.36267	4.186	449.2	8.3149	8.1488	449.9	15.162	15.4034	449.4	27.339	27.6929
450.9	4.21586	4.18248	450.2	8.22502	8.14196	450.9	15.0942	15.3905	450.4	27.2951	27.6696
451.9	4.33051	4.17897	451.2	8.25912	8.13512	451.9	15.1616	15.3775	451.4	27.2763	27.6464
452.9	4.2637	4.17546	452.2	8.2634	8.12828	452.9	15.0463	15.3646	452.4	27.2303	27.6231
453.9	4.20951	4.17195	453.2	8.17863	8.12145	453.9	15.071	15.3517	453.4	27.2706	27.5999
454.9	4.40666	4.16845	454.2	8.29823	8.11463	454.9	15.0818	15.3388	454.4	27.2476	27.5767
455.9	4.31013	4.16495	455.2	8.22767	8.10781	455.9	15.0318	15.3259	455.4	27.2966	27.5535
456.9	4.21483	4.16145	456.2	8.16095	8.101	456.9	15.0177	15.313	456.4	27.1874	27.5303
457.9	4.29388	4.15796	457.2	8.27307	8.0942	457.9	14.9265	15.3002	457.4	27.1466	27.5072
458.9	4.22164	4.15446	458.2	8.19508	8.0874	458.9	15.021	15.2873	458.4	27.0057	27.484
459.9	4.15098	4.15097	459.2	8.14702	8.0806	459.9	15.0843	15.2745	459.4	27.1639	27.4609
460.9	4.3862	4.14749	460.2	8.41245	8.07381	460.9	14.9871	15.2616	460.4	27.0024	27.4378
461.9	4.31474	4.144	461.2	8.23779	8.06703	461.9	15.0293	15.2488	461.4	27.0063	27.4148
462.9	4.17109	4.14052	462.2	8.23431	8.06026	462.9	15.1029	15.236	462.4	27.1631	27.3917
463.9	4.3287	4.13704	463.2	8.319	8.05348	463.9	14.8644	15.2232	463.4	27.0846	27.3687
464.9	4.23971	4.13357	464.2	8.06057	8.04672	464.9	15.034	15.2104	464.4	26.9886	27.3457
465.9	4.21712	4.1301	465.2	8.07982	8.03996	465.9	15.0602	15.1976	465.4	27.1129	27.3227
466.9	4.30611	4.12663	466.2	8.28981	8.0332	466.9	14.9473	15.1848	466.4	27.0604	27.2997
467.9	4.15665	4.12316	467.2	8.14529	8.02646	467.9	14.8787	15.1721	467.4	26.8666	27.2768
468.9	4.10208	4.1197	468.2	8.08532	8.01971	468.9	15.0393	15.1593	468.4	26.9527	27.2538
469.9	4.21982	4.11624	469.2	8.21689	8.01298	469.9	14.9465	15.1466	469.4	26.8874	27.2309
470.9	4.22665	4.11278	470.2	8.15822	8.00624	470.9	14.8839	15.1339	470.4	26.927	27.208
471.9	4.09011	4.10933	471.2	8.19242	7.99952	471.9	14.8637	15.1211	471.4	26.9846	27.1851
472.9	4.23529	4.10588	472.2	8.22667	7.9928	472.9	14.844	15.1084	472.4	26.7856	27.1623
473.9	4.23673	4.10243	473.2	8.12007	7.98608	473.9	14.7654	15.0957	473.4	26.7193	27.1394
474.9	4.02437	4.09898	474.2	8.05432	7.97938	474.9	14.9738	15.083	474.4	26.9236	27.1166
475.9	4.10514	4.09554	475.2	8.19571	7.97267	475.9	14.8147	15.0704	475.4	26.8581	27.0938
476.9	4.09769	4.0921	476.2	8.17639	7.96597	476.9	14.6779	15.0577	476.4	26.8338	27.071
477.9	4.2875	4.08866	477.2	8.03193	7.95928	477.9	14.833	15.0451	477.4	26.9026	27.0483
478.9	4.17503	4.08523	478.2	8.18885	7.9526	478.9	14.6025	15.0324	478.4	26.7469	27.0255
479.9	4.26296	4.0818	479.2	8.123	7.94592	479.9	14.7983	15.0198	479.4	26.6896	27.0028
480.9	4.13299	4.07837	480.2	8.13653	7.93924	480.9	14.7187	15.0072	480.4	26.8351	26.9801
481.9	4.15205	4.07494	481.2	8.26986	7.93257	481.9	14.7241	14.9945	481.4	26.646	26.9574
482.9	4.15156	4.07152	482.2	8.08876	7.92591	482.9	14.7388	14.9819	482.4	26.6918	26.9347
483.9	4.18959	4.0681	483.2	7.98078	7.91925	483.9	14.8569	14.9694	483.4	26.7638	26.9121
484.9	4.21554	4.06468	484.2	8.15876	7.9126	484.9	14.7461	14.9568	484.4	26.6608	26.8895
485.9	4.2011	4.06127	485.2	8.20229	7.90595	485.9	14.6735	14.9442	485.4	26.6398	26.8669
486.9	4.08513	4.05786	486.2	8.0753	7.89931	486.9	14.7489	14.9316	486.4	26.7153	26.8443
487.9	4.23105	4.05445	487.2	8.1089	7.89267	487.9	14.8265	14.9191	487.4	26.4833	26.8217
488.9	4.19913	4.05105	488.2	8.19769	7.88604	488.9	14.5259	14.9066	488.4	26.376	26.7991
489.9	4.02173	4.04764	489.2	7.94217	7.87942	489.9	14.7278	14.894	489.4	26.5143	26.7766
490.9	4.06412	4.04424	490.2	8.06028	7.8728	490.9	14.6272	14.8815	490.4	26.546	26.7541
491.9	4.16699	4.04085	491.2	8.18385	7.86618	491.9	14.573	14.869	491.4	26.4505	26.7316
492.9	4.15643	4.03745	492.2	8.05724	7.85957	492.9	14.6531	14.8565	492.4	26.5109	26.7091
493.9	4.2567	4.03406	493.2	8.15926	7.85297	493.9	14.678	14.844	493.4	26.445	26.6867
494.9	4.13112	4.03067	494.2	8.07221	7.84638	494.9	14.593	14.8316	494.4	26.3042	26.6642
495.9	4.04061	4.02729	495.2	7.85929	7.83978	495.9	14.5955	14.8191	495.4	26.4338	26.6418
496.9	4.10756	4.02391	496.2	8.04027	7.8332	496.9	14.5725	14.8066	496.4	26.3102	26.6194
497.9	4.07343	4.02053	497.2	8.11987	7.82662	497.9	14.5197	14.7942	497.4	26.2744	26.597
498.9	4.08323	4.01715	498.2	8.05655	7.82004	498.9	14.5475	14.7818	498.4	26.4568	26.5747
499.9	4.27094	4.01377	499.2	7.95831	7.81347	499.9	14.6285	14.7693	499.4	26.3221	26.5523
500.9	4.1686	4.0104	500.2	8.04826	7.80691	500.9	14.4636	14.7569	500.4	26.2356	26.53
501.9	4.18413	4.00703	501.2	8.04024	7.80035	501.9	14.6585	14.7445	501.4	26.2549	26.5077
502.9	4.23133	4.00367	502.2	7.97782	7.7938	502.9	14.5897	14.7321	502.4	26.2881	26.4854
503.9	4.32885	4.00031	503.2	8.19	7.78725	503.9	14.4598	14.7198	503.4	26.2957	26.4631
504.9	4.07073	3.99695	504.2	8.12892	7.78071	504.9	14.6611	14.7074	504.4	26.2749	26.4409
505.9	4.09059	3.99359	505.2	7.9829	7.77417	505.9	14.4841	14.695	505.4	26.2529	26.4186
506.9	4.21366	3.99024	506.2	7.9879	7.76764	506.9	14.3978	14.6827	506.4	26.1315	26.3964
507.9	4.02182	3.98688	507.2	8.02784	7.76112	507.9	14.5938	14.6703	507.4	26.2054	26.3742
508.9	4.16272	3.98354	508.2	8.04873	7.7546	508.9	14.5172	14.658	508.4	26.1983	26.3521
509.9	4.23204	3.98019	509.2	8.0924	7.74808	509.9	14.4896	14.6457	509.4	26.0595	26.3299
510.9	4.19459	3.97685	510.2	8.07344	7.74157	510.9	14.5084	14.6334	510.4	26.1367	26.3078
511.9	4.149	3.97351	511.2	8.08581	7.73507	511.9	14.5773	14.6211	511.4	26.1729	26.2856
512.9	4.14132	3.97017	512.2	8.14523	7.72857	512.9	14.502	14.6088	512.4	26.1432	26.2635
513.9	4.09337	3.96683	513.2	7.96125	7.72208	513.9	14.4837	14.5965	513.4	26.0114	26.2415
514.9	4.1669	3.9635	514.2	7.96907	7.71559	514.9	14.4327	14.5843	514.4	26.0529	26.2194
515.9	4.13727	3.96017	515.2	8.12784	7.70911	515.9	14.5062	14.572	515.4	26.0803	26.1974
516.9	4.09718	3.95685	516.2	8.09946	7.70264	516.9	14.488	14.5598	516.4	26.0813	26.1753
517.9	4.0984	3.95352	517.2	7.97719	7.69616	517.9	14.5364	14.5475	517.4	26.1703	26.1533
518.9	4.06728	3.9502	518.2	8.08244	7.6897	518.9	14.5206	14.5353	518.4	26.1083	26.1313
519.9	4.08158	3.94689	519.2	8.05861	7.68324	519.9	14.5614	14.5231	519.4	25.9382	26.1094
520.9	4.08654	3.94357	520.2	7.97292	7.67679	520.9	14.5187	14.5109	520.4	26.079	26.0874
521.9	4.17635	3.94026	521.2	8.04015	7.67034	521.9	14.375	14.4987	521.4	25.9308	26.0655
522.9	4.16363	3.93695	522.2	7.99242	7.66389	522.9	14.3912	14.4865	522.4	25.8346	26.0436
523.9	4.03206	3.93364	523.2	7.89058	7.65745	523.9	14.5076	14.4743	523.4	25.9275	26.0217
524.9	4.0863	3.93034	524.2	7.95275	7.65102	524.9	14.3419	14.4622	524.4	26.0229	25.9998
525.9	4.02877	3.92704	525.2	7.75211	7.64459	525.9	14.2219	14.45	525.4	25.8024	25.9779
526.9	3.96887	3.92374	526.2	7.74516	7.63817	526.9	14.2787	14.4379	526.4	25.785	25.9561
527.9	4.16815	3.92044	527.2	7.97491	7.63176	527.9	14.3605	14.4257	527.4	25.8369	25.9343
528.9	4.15996	3.91715	528.2	7.93813	7.62534	528.9	14.2746	14.4136	528.4	25.8297	25.9124
529.9	4.066	3.91386	529.2	7.91709	7.61894	529.9	14.3521	14.4015	529.4	25.9144	25.8907
530.9	4.20401	3.91057	530.2	7.98182	7.61254	530.9	14.2838	14.3894	530.4	25.7487	25.8689
531.9	4.03671	3.90729	531.2	7.86206	7.60614	531.9	14.1072	14.3773	531.4	25.7598	25.8471
532.9	3.99377	3.90401	532.2	7.8114	7.59975	532.9	14.3303	14.3652	532.4	25.7415	25.8254
533.9	4.2894	3.90073	533.2	7.89027	7.59337	533.9	14.331	14.3532	533.4	25.6741	25.8037
534.9	4.25591	3.89745	534.2	7.92161	7.58699	534.9	14.3154	14.3411	534.4	25.6366	25.782
535.9	4.23554	3.89418	535.2	7.88582	7.58062	535.9	14.3845	14.329	535.4	25.8823	25.7603
536.9	4.26472	3.89091	536.2	7.97536	7.57425	536.9	14.1559	14.317	536.4	25.7027	25.7387
537.9	4.16311	3.88764	537.2	7.91341	7.56789	537.9	14.2617	14.305	537.4	25.616	25.717
538.9	4.2047	3.88437	538.2	7.89081	7.56153	538.9	14.292	14.293	538.4	25.9238	25.6954
539.9	4.27613	3.88111	539.2	8.0676	7.55518	539.9	14.3455	14.2809	539.4	25.7466	25.6738
540.9	4.14182	3.87785	540.2	7.90693	7.54883	540.9	14.2661	14.2689	540.4	25.6385	25.6522
541.9	4.0494	3.87459	541.2	7.82579	7.54249	541.9	14.3359	14.257	541.4	25.8046	25.6306
542.9	4.20894	3.87134	542.2	8.0399	7.53615	542.9	14.2392	14.245	542.4	25.6522	25.6091
543.9	4.24267	3.86809	543.2	8.05067	7.52982	543.9	14.1471	14.233	543.4	25.4195	25.5876
544.9	4.14347	3.86484	544.2	7.88217	7.5235	544.9	14.3303	14.221	544.4	25.6303	25.566
545.9	4.28831	3.86159	545.2	7.91905	7.51718	545.9	14.3053	14.2091	545.4	25.55	25.5446
546.9	4.28592	3.85835	546.2	7.96095	7.51086	546.9	14.2626	14.1972	546.4	25.4576	25.5231
547.9	4.23697	3.85511	547.2	7.88498	7.50455	547.9	14.2688	14.1852	547.4	25.5362	25.5016
548.9	4.26303	3.85187	548.2	8.05824	7.49825	548.9	14.1823	14.1733	548.4	25.5339	25.4802
549.9	4.16858	3.84864	549.2	7.9916	7.49195	549.9	14.1332	14.1614	549.4	25.3926	25.4588
550.9	4.12286	3.8454	550.2	7.9368	7.48566	550.9	14.2117	14.1495	550.4	25.4386	25.4373
551.9	4.27134	3.84217	551.2	8.11744	7.47937	551.9	14.2422	14.1376	551.4	25.4539	25.416
552.9	4.11119	3.83895	552.2	7.94215	7.47308	552.9	14.0172	14.1257	552.4	25.3202	25.3946
553.9	4.09485	3.83572	553.2	7.91643	7.46681	553.9	14.1856	14.1139	553.4	25.5659	25.3732
554.9	4.1273	3.8325	554.2	8.05859	7.46053	554.9	14.2146	14.102	554.4	25.4783	25.3519
555.9	4.1212	3.82928	555.2	7.89785	7.45427	555.9	14.0687	14.0901	555.4	25.3588	25.3306
556.9	4.05695	3.82607	556.2	7.89628	7.448	556.9	14.2575	14.0783	556.4	25.4952	25.3093
557.9	4.23085	3.82285	557.2	7.98498	7.44175	557.9	14.1654	14.0665	557.4	25.3274	25.288
558.9	4.10576	3.81964	558.2	7.92693	7.4355	558.9	14.0508	14.0546	558.4	25.3481	25.2668
559.9	4.00787	3.81643	559.2	7.81591	7.42925	559.9	14.0748	14.0428	559.4	25.3276	25.2455
560.9	4.15565	3.81323	560.2	7.93262	7.42301	560.9	14.1968	14.031	560.4	25.3374	25.2243
561.9	4.1464	3.81003	561.2	8.03695	7.41677	561.9	14.0524	14.0192	561.4	25.3215	25.2031
562.9	4.13161	3.80683	562.2	7.76669	7.41054	562.9	14.1408	14.0075	562.4	25.27	25.1819
563.9	4.159	3.80363	563.2	7.96712	7.40432	563.9	14.1345	13.9957	563.4	25.1212	25.1607
564.9	4.1212	3.80043	564.2	7.92222	7.3981	564.9	14.0917	13.9839	564.4	25.1499	25.1396
565.9	4.19286	3.79724	565.2	7.79959	7.39188	565.9	14.1419	13.9722	565.4	25.2658	25.1184
566.9	4.07532	3.79405	566.2	7.82668	7.38567	566.9	14.0606	13.9604	566.4	25.2481	25.0973
567.9	4.27872	3.79087	567.2	7.78267	7.37947	567.9	14.0008	13.9487	567.4	25.0344	25.0762
568.9	4.24112	3.78768	568.2	7.69835	7.37327	568.9	14.078	13.937	568.4	25.1786	25.0551
569.9	4.29816	3.7845	569.2	7.87617	7.36708	569.9	14.053	13.9253	569.4	25.1764	25.0341
570.9	4.31097	3.78132	570.2	7.85784	7.36089	570.9	13.9978	13.9136	570.4	25.0832	25.013
571.9	4.15693	3.77815	571.2	7.83216	7.3547	571.9	14.0552	13.9019	571.4	25.1667	24.992
572.9	4.18269	3.77497	572.2	7.80501	7.34853	572.9	13.9516	13.8902	572.4	25.0452	24.971
573.9	4.28391	3.7718	573.2	7.85401	7.34235	573.9	13.9657	13.8785	573.4	24.9599	24.95
574.9	4.19002	3.76863	574.2	7.85692	7.33618	574.9	13.9613	13.8669	574.4	25.0402	24.929
575.9	4.26183	3.76547	575.2	7.70279	7.33002	575.9	13.969	13.8552	575.4	25.0702	24.908
576.9	4.33074	3.76231	576.2	7.83156	7.32386	576.9	13.9993	13.8436	576.4	24.9645	24.8871
577.9	4.26197	3.75915	577.2	7.87151	7.31771	577.9	13.9567	13.8319	577.4	24.9334	24.8662
578.9	4.20347	3.75599	578.2	7.79176	7.31157	578.9	13.9743	13.8203	578.4	25.0643	24.8453
579.9	4.31576	3.75283	579.2	7.94122	7.30542	579.9	13.9729	13.8087	579.4	25.0652	24.8244
580.9	4.30906	3.74968	580.2	7.96057	7.29929	580.9	13.9471	13.7971	580.4	25.062	24.8035
581.9	4.28584	3.74653	581.2	7.80982	7.29315	581.9	13.9801	13.7855	581.4	24.9665	24.7827
582.9	4.2597	3.74339	582.2	7.77876	7.28703	582.9	13.8649	13.7739	582.4	24.8921	24.7618
583.9	4.20928	3.74024	583.2	7.80791	7.28091	583.9	13.9567	13.7624	583.4	24.7685	24.741
584.9	4.1756	3.7371	584.2	7.75119	7.27479	584.9	13.9785	13.7508	584.4	25.0305	24.7202
585.9	4.23457	3.73396	585.2	7.83607	7.26868	585.9	13.8938	13.7392	585.4	24.924	24.6994
586.9	4.17432	3.73083	586.2	7.76813	7.26257	586.9	13.8116	13.7277	586.4	24.7079	24.6787
587.9	4.23136	3.72769	587.2	7.77128	7.25647	587.9	13.9413	13.7162	587.4	24.982	24.6579
588.9	4.29045	3.72456	588.2	7.75755	7.25038	588.9	13.791	13.7046	588.4	24.8399	24.6372
589.9	4.15009	3.72143	589.2	7.83182	7.24429	589.9	13.8721	13.6931	589.4	24.8481	24.6165
590.9	4.25787	3.71831	590.2	7.80185	7.2382	590.9	14.0276	13.6816	590.4	24.8562	24.5958
591.9	4.24792	3.71518	591.2	7.7714	7.23212	591.9	13.7317	13.6701	591.4	24.8681	24.5751
592.9	4.15084	3.71206	592.2	7.74726	7.22604	592.9	13.7545	13.6586	592.4	24.6852	24.5544
593.9	4.12319	3.70895	593.2	7.68218	7.21997	593.9	13.9359	13.6471	593.4	24.7602	24.5338
594.9	4.31461	3.70583	594.2	7.87714	7.21391	594.9	13.789	13.6357	594.4	24.8233	24.5132
595.9	4.07911	3.70272	595.2	7.74411	7.20785	595.9	13.6582	13.6242	595.4	24.5973	24.4925
596.9	4.13759	3.69961	596.2	7.74271	7.20179	596.9	13.8222	13.6128	596.4	24.7122	24.472
597.9	4.24561	3.6965	597.2	7.81208	7.19574	597.9	13.7231	13.6013	597.4	24.6493	24.4514
598.9	4.0368	3.6934	598.2	7.65427	7.1897	598.9	13.6576	13.5899	598.4	24.5146	24.4308
599.9	4.07449	3.69029	599.2	7.55224	7.18366	599.9	13.736	13.5785	599.4	24.7107	24.4103
600.9	4.22551	3.68719	600.2	7.76173	7.17763	600.9	13.6753	13.5671	600.4	24.625	24.3898
601.9	4.15521	3.6841	601.2	7.80388	7.1716	601.9	13.7589	13.5557	601.4	24.4899	24.3693
602.9	4.07462	3.681	602.2	7.59092	7.16557	602.9	13.7615	13.5443	602.4	24.63	24.3488
603.9	4.17306	3.67791	603.2	7.68663	7.15955	603.9	13.7865	13.5329	603.4	24.5545	24.3283
604.9	4.10877	3.67482	604.2	7.68992	7.15354	604.9	13.7968	13.5215	604.4	24.5974	24.3078
605.9	4.1036	3.67174	605.2	7.64711	7.14753	605.9	13.8991	13.5102	605.4	24.7197	24.2874
606.9	4.29186	3.66865	606.2	7.82355	7.14152	606.9	13.7557	13.4988	606.4	24.624	24.267
607.9	4.15124	3.66557	607.2	7.84048	7.13553	607.9	13.6936	13.4875	607.4	24.5636	24.2466
608.9	4.10606	3.66249	608.2	7.70401	7.12953	608.9	13.8187	13.4761	608.4	24.5491	24.2262
609.9	4.28311	3.65942	609.2	7.7468	7.12354	609.9	13.6985	13.4648	609.4	24.5141	24.2058
610.9	4.21431	3.65634	610.2	7.7872	7.11756	610.9	13.739	13.4535	610.4	24.434	24.1855
611.9	4.20267	3.65327	611.2	7.74596	7.11158	611.9	13.7532	13.4422	611.4	24.6246	24.1651
612.9	4.24535	3.6502	612.2	7.84996	7.10561	612.9	13.7588	13.4309	612.4	24.4472	24.1448
613.9	4.27519	3.64714	613.2	7.73871	7.09964	613.9	13.7413	13.4196	613.4	24.404	24.1245
614.9	4.1313	3.64407	614.2	7.73282	7.09367	614.9	13.7975	13.4083	614.4	24.5721	24.1043
615.9	4.20274	3.64101	615.2	7.76026	7.08771	615.9	13.7459	13.3971	615.4	24.402	24.084
616.9	4.1996	3.63796	616.2	7.83208	7.08176	616.9	13.6638	13.3858	616.4	24.2783	24.0637
617.9	4.17473	3.6349	617.2	7.73939	7.07581	617.9	13.7449	13.3746	617.4	24.5128	24.0435
618.9	4.12442	3.63185	618.2	7.69546	7.06987	618.9	13.7593	13.3633	618.4	24.2535	24.0233
619.9	4.11964	3.6288	619.2	7.69696	7.06393	619.9	13.6202	13.3521	619.4	24.2472	24.0031
620.9	4.06463	3.62575	620.2	7.69098	7.05799	620.9	13.7726	13.3409	620.4	24.4295	23.9829
621.9	4.15491	3.6227	621.2	7.72167	7.05206	621.9	13.6898	13.3297	621.4	24.3526	23.9628
622.9	4.12967	3.61966	622.2	7.77974	7.04614	622.9	13.506	13.3185	622.4	24.2615	23.9426
623.9	4.11692	3.61662	623.2	7.69501	7.04022	623.9	13.5987	13.3073	623.4	24.3582	23.9225
624.9	4.09706	3.61358	624.2	7.71265	7.03431	624.9	13.5745	13.2961	624.4	24.2491	23.9024
625.9	4.08178	3.61055	625.2	7.69058	7.0284	625.9	13.5096	13.2849	625.4	24.2156	23.8823
626.9	4.04086	3.60752	626.2	7.64276	7.02249	626.9	13.5922	13.2738	626.4	24.1474	23.8622
627.9	4.05217	3.60449	627.2	7.73788	7.0166	627.9	13.516	13.2626	627.4	24.1741	23.8421
628.9	4.13996	3.60146	628.2	7.67001	7.0107	628.9	13.4604	13.2515	628.4	24.0261	23.8221
629.9	4.09674	3.59843	629.2	7.63071	7.00481	629.9	13.5668	13.2403	629.4	24.0724	23.8021
630.9	4.02243	3.59541	630.2	7.66388	6.99893	630.9	13.407	13.2292	630.4	23.9806	23.7821
631.9	4.18283	3.59239	631.2	7.66588	6.99305	631.9	13.4341	13.2181	631.4	24.0075	23.7621
632.9	4.02046	3.58937	632.2	7.54879	6.98717	632.9	13.4675	13.207	632.4	24.0656	23.7421
633.9	4.0002	3.58636	633.2	7.51299	6.9813	633.9	13.4129	13.1959	633.4	24.0139	23.7221
634.9	4.14944	3.58335	634.2	7.65398	6.97544	634.9	13.4503	13.1848	634.4	24.0789	23.7022
635.9	4.04722	3.58034	635.2	7.47568	6.96958	635.9	13.4665	13.1737	635.4	24.0407	23.6823
636.9	4.07307	3.57733	636.2	7.55139	6.96373	636.9	13.5041	13.1626	636.4	24.0453	23.6623
637.9	4.08579	3.57433	637.2	7.72707	6.95788	637.9	13.4528	13.1516	637.4	24.0312	23.6424
638.9	4.10685	3.57132	638.2	7.55295	6.95203	638.9	13.5512	13.1405	638.4	24.0514	23.6226
639.9	4.1236	3.56832	639.2	7.5694	6.94619	639.9	13.4441	13.1295	639.4	24.0057	23.6027
640.9	4.22359	3.56533	640.2	7.65027	6.94036	640.9	13.3909	13.1185	640.4	24.0187	23.5829
641.9	4.10004	3.56233	641.2	7.66234	6.93453	641.9	13.4494	13.1074	641.4	24.0094	23.563
642.9	4.07689	3.55934	642.2	7.56949	6.9287	642.9	13.4536	13.0964	642.4	24.1175	23.5432
643.9	4.14347	3.55635	643.2	7.67434	6.92288	643.9	13.4401	13.0854	643.4	23.9926	23.5234
644.9	4.14607	3.55336	644.2	7.61432	6.91707	644.9	13.5392	13.0744	644.4	23.9318	23.5037
645.9	4.13226	3.55038	645.2	7.59768	6.91125	645.9	13.4336	13.0634	645.4	24.1354	23.4839
646.9	4.11329	3.5474	646.2	7.60061	6.90545	646.9	13.3748	13.0525	646.4	23.991	23.4642
647.9	4.20051	3.54442	647.2	7.56584	6.89965	647.9	13.4667	13.0415	647.4	23.9216	23.4444
648.9	4.1434	3.54144	648.2	7.53066	6.89385	648.9	13.4612	13.0305	648.4	24.0169	23.4247
649.9	4.09987	3.53847	649.2	7.74602	6.88806	649.9	13.4043	13.0196	649.4	23.8705	23.405
650.9	4.03568	3.5355	650.2	7.66283	6.88228	650.9	13.3523	13.0086	650.4	23.8012	23.3854
651.9	4.11045	3.53253	651.2	7.61189	6.87649	651.9	13.5021	12.9977	651.4	23.8349	23.3657
652.9	4.22889	3.52956	652.2	7.56569	6.87072	652.9	13.4009	12.9868	652.4	23.8381	23.3461
653.9	4.11014	3.52659	653.2	7.62559	6.86495	653.9	13.3536	12.9759	653.4	23.9173	23.3264
654.9	4.09456	3.52363	654.2	7.50046	6.85918	654.9	13.4603	12.965	654.4	24.0061	23.3068
655.9	4.19074	3.52067	655.2	7.70537	6.85342	655.9	13.4113	12.9541	655.4	23.9033	23.2872
656.9	4.10358	3.51772	656.2	7.56442	6.84766	656.9	13.3159	12.9432	656.4	23.8776	23.2676
657.9	4.02188	3.51476	657.2	7.70757	6.84191	657.9	13.4498	12.9323	657.4	23.9061	23.2481
658.9	4.16321	3.51181	658.2	7.61706	6.83616	658.9	13.2899	12.9215	658.4	23.8185	23.2285
659.9	4.15211	3.50886	659.2	7.63673	6.83042	659.9	13.3308	12.9106	659.4	23.7851	23.209
660.9	4.14194	3.50591	660.2	7.74782	6.82468	660.9	13.4847	12.8997	660.4	23.8931	23.1895
661.9	4.20412	3.50297	661.2	7.80273	6.81895	661.9	13.3176	12.8889	661.4	23.7207	23.17
662.9	4.07364	3.50003	662.2	7.67243	6.81322	662.9	13.2981	12.8781	662.4	23.7725	23.1505
663.9	4.12971	3.49709	663.2	7.51621	6.8075	663.9	13.3928	12.8673	663.4	23.8107	23.1311
664.9	4.06505	3.49415	664.2	7.7559	6.80178	664.9	13.2679	12.8564	664.4	23.8393	23.1116
665.9	4.0776	3.49121	665.2	7.45774	6.79606	665.9	13.252	12.8456	665.4	23.6575	23.0922
666.9	3.99832	3.48828	666.2	7.56439	6.79036	666.9	13.4766	12.8348	666.4	23.686	23.0728
667.9	4.20871	3.48535	667.2	7.66754	6.78465	667.9	13.4569	12.8241	667.4	23.7024	23.0534
668.9	4.02474	3.48243	668.2	7.74212	6.77895	668.9	13.3588	12.8133	668.4	23.5991	23.034
669.9	4.02388	3.4795	669.2	7.49329	6.77326	669.9	13.3533	12.8025	669.4	23.6477	23.0146
670.9	4.15449	3.47658	670.2	7.48057	6.76757	670.9	13.1699	12.7918	670.4	23.6072	22.9953
671.9	4.17551	3.47366	671.2	7.52871	6.76188	671.9	13.1659	12.781	671.4	23.6338	22.976
672.9	4.07338	3.47074	672.2	7.58721	6.7562	672.9	13.3005	12.7703	672.4	23.7592	22.9566
673.9	4.01036	3.46783	673.2	7.56334	6.75053	673.9	13.1641	12.7595	673.4	23.5383	22.9373
674.9	4.04907	3.46491	674.2	7.55346	6.74486	674.9	13.213	12.7488	674.4	23.499	22.9181
675.9	3.94955	3.462	675.2	7.52122	6.73919	675.9	13.2841	12.7381	675.4	23.6745	22.8988
676.9	4.07493	3.4591	676.2	7.69424	6.73353	676.9	13.2751	12.7274	676.4	23.6248	22.8795
677.9	4.00903	3.45619	677.2	7.59069	6.72787	677.9	13.2095	12.7167	677.4	23.4918	22.8603
678.9	3.88923	3.45329	678.2	7.5088	6.72222	678.9	13.3159	12.706	678.4	23.5863	22.8411
679.9	4.03223	3.45039	679.2	7.6937	6.71658	679.9	13.1882	12.6953	679.4	23.5009	22.8219
680.9	4.08876	3.44749	680.2	7.55631	6.71093	680.9	13.1768	12.6847	680.4	23.4738	22.8027

## Sheet: SPR N6-2 Omicron HexaPro-SS
Cycle: 15Fab 1.5625 nM_X	Cycle: 15 Fab1.5625 nM_Y	Fitted Cycle: 15Fab 1.5625 nM_Y	Cycle: 20Fab 3.125 nM_X	Cycle: 20 Fab3.125 nM_Y	Fitted Cycle: 20Fab 3.125 nM_Y	Cycle: 25Fab 6.25 nM_X	Cycle: 25 Fab6.25 nM_Y	Fitted Cycle: 25Fab 6.25 nM_Y	Cycle: 30Fab 12.5 nM_X	Cycle: 30 Fab12.5 nM_Y	Fitted Cycle: 30Fab 12.5 nM_Y	Cycle: 35Fab 25 nM_X	Cycle: 35 Fab25 nM_Y	Fitted Cycle: 35Fab 25 nM_Y	Cycle: 40Fab 50 nM_X	Cycle: 40 Fab50 nM_Y	Fitted Cycle: 40Fab 50 nM_Y	Cycle: 45Fab 100 nM_X	Cycle: 45 Fab100 nM_Y	Fitted Cycle: 45Fab 100 nM_Y	Cycle: 50Fab 200 nM_X	Cycle: 50 Fab200 nM_Y	Fitted Cycle: 50Fab 200 nM_Y	Cycle: 55Fab 400 nM_X	Cycle: 55 Fab400 nM_Y	Fitted Cycle: 55Fab 400 nM_Y
-60.1	0.108448	0	-60.3	0.149807	0	-60.1	-0.113537	0	-60.4	-0.0119603	0	-60.7	0.0395966	0	-59.9	-0.290075	0	-60.5	0.150397	0	-60.5	0.0969459	0	-60.3	0.219799	0
-59.1	0.0275117	0	-59.3	-0.265732	0	-59.1	-0.508926	0	-59.4	-0.378013	0	-59.7	-0.148666	0	-58.9	-0.202423	0	-59.5	-0.0364836	0	-59.5	-0.239151	0	-59.3	-0.352768	0
-58.1	0.126965	0	-58.3	-0.114011	0	-58.1	-0.162997	0	-58.4	-0.363832	0	-58.7	-0.342026	0	-57.9	-0.258752	0	-58.5	-0.191092	0	-58.5	-0.11524	0	-58.3	0.199344	0
-57.1	0.113128	0	-57.3	0.102555	0	-57.1	-0.0908818	0	-57.4	-0.0693829	0	-57.7	-0.216248	0	-56.9	0.00093	0	-57.5	0.214462	0	-57.5	-0.265946	0	-57.3	0.130356	0
-56.1	0.207187	0	-56.3	0.0209777	0	-56.1	-0.109326	0	-56.4	0.066118	0	-56.7	-0.131485	0	-55.9	0.243662	0	-56.5	0.317038	0	-56.5	-0.00829	0	-56.3	0.0933197	0
-55.1	0.281183	0	-55.3	0.0446535	0	-55.1	0.137704	0	-55.4	0.061703	0	-55.7	-0.265869	0	-54.9	0.318356	0	-55.5	0.183749	0	-55.5	0.06116	0	-55.3	0.404486	0
-54.1	-0.129369	0	-54.3	0.0302024	0	-54.1	0.0943551	0	-54.4	0.0290981	0	-54.7	-0.104141	0	-53.9	-0.163269	0	-54.5	0.404073	0	-54.5	0.0146838	0	-54.3	-0.0865121	0
-53.1	0.0200863	0	-53.3	-0.366507	0	-53.1	-0.350336	0	-53.4	-0.210821	0	-53.7	-0.416245	0	-52.9	-0.0324993	0	-53.5	-0.4314	0	-53.5	-0.0957832	0	-53.3	-0.159399	0
-52.1	0.193677	0	-52.3	-0.12135	0	-52.1	0.150601	0	-52.4	-0.0695365	0	-52.7	-0.339691	0	-51.9	-0.032038	0	-52.5	0.187661	0	-52.5	0.174447	0	-52.3	0.218952	0
-51.1	0.184064	0	-51.3	0.0112944	0	-51.1	0.0429354	0	-51.4	0.117454	0	-51.7	-0.142426	0	-50.9	-0.0499353	0	-51.5	0.356333	0	-51.5	0.184122	0	-51.3	0.00942	0
-50.1	-0.153512	0	-50.3	-0.126914	0	-50.1	0.0405184	0	-50.4	-0.169499	0	-50.7	0.0688934	0	-49.9	-0.117352	0	-50.5	0.142499	0	-50.5	-0.0937679	0	-50.3	0.0411314	0
-49.1	0.080862	0	-49.3	0.139505	0	-49.1	-0.284876	0	-49.4	-0.196264	0	-49.7	-0.180313	0	-48.9	0.143984	0	-49.5	0.334301	0	-49.5	0.16679	0	-49.3	0.00402	0
-48.1	-0.107412	0	-48.3	0.18482	0	-48.1	-0.00869	0	-48.4	0.27796	0	-48.7	-0.0830536	0	-47.9	0.116255	0	-48.5	0.123753	0	-48.5	0.142185	0	-48.3	0.0302029	0
-47.1	0.0145387	0	-47.3	-0.268781	0	-47.1	-0.217212	0	-47.4	-0.289972	0	-47.7	-0.27562	0	-46.9	-0.342111	0	-47.5	0.101251	0	-47.5	-0.126013	0	-47.3	-0.159329	0
-46.1	-0.0428776	0	-46.3	-0.164093	0	-46.1	-0.286744	0	-46.4	-0.244661	0	-46.7	-0.36586	0	-45.9	0.0723407	0	-46.5	-0.104218	0	-46.5	-0.0932015	0	-46.3	0.0332493	0
-45.1	-0.214285	0	-45.3	0.0155239	0	-45.1	-0.209707	0	-45.4	0.377844	0	-45.7	-0.0541382	0	-44.9	-0.143435	0	-45.5	0.325245	0	-45.5	-0.0258599	0	-45.3	0.06246	0
-44.1	0.0685942	0	-44.3	0.0212953	0	-44.1	-0.505335	0	-44.4	0.161471	0	-44.7	-0.20726	0	-43.9	0.0603052	0	-44.5	0.168759	0	-44.5	-0.36478	0	-44.3	-0.0321409	0
-43.1	0.029074	0	-43.3	0.129968	0	-43.1	-0.0706422	0	-43.4	-0.138562	0	-43.7	0.00992	0	-42.9	-0.0703861	0	-43.5	0.212735	0	-43.5	0.14053	0	-43.3	0.333948	0
-42.1	-0.162646	0	-42.3	0.0130948	0	-42.1	0.123181	0	-42.4	0.0659706	0	-42.7	0.216171	0	-41.9	-0.0775841	0	-42.5	0.348444	0	-42.5	0.197336	0	-42.3	0.24129	0
-41.1	0.141955	0	-41.3	-0.138385	0	-41.1	-0.243314	0	-41.4	-0.466888	0	-41.7	-0.117813	0	-40.9	0.150308	0	-41.5	0.0693721	0	-41.5	-0.190317	0	-41.3	0.00895	0
-40.1	-0.364373	0	-40.3	0.230829	0	-40.1	-0.136743	0	-40.4	-0.0993459	0	-40.7	0.170853	0	-39.9	-0.242107	0	-40.5	0.292661	0	-40.5	0.149763	0	-40.3	0.0719082	0
-39.1	-0.134128	0	-39.3	0.00411	0	-39.1	-0.196735	0	-39.4	0.0448738	0	-39.7	-0.372498	0	-38.9	-0.144373	0	-39.5	-0.0121069	0	-39.5	-0.00892	0	-39.3	0.104572	0
-38.1	0.101807	0	-38.3	-0.121658	0	-38.1	0.232163	0	-38.4	0.0370637	0	-38.7	-0.0869446	0	-37.9	0.168121	0	-38.5	0.457428	0	-38.5	0.245392	0	-38.3	0.263947	0
-37.1	-0.0299192	0	-37.3	0.251065	0	-37.1	0.00553	0	-37.4	0.0518669	0	-37.7	0.117737	0	-36.9	-0.27001	0	-37.5	0.474845	0	-37.5	0.246787	0	-37.3	-0.0816836	0
-36.1	-0.0258486	0	-36.3	0.0403597	0	-36.1	-0.199784	0	-36.4	-0.38263	0	-36.7	-0.245163	0	-35.9	0.0683588	0	-36.5	0.111099	0	-36.5	-0.127503	0	-36.3	-0.166595	0
-35.1	-0.0205323	0	-35.3	-0.0813506	0	-35.1	-0.154245	0	-35.4	-0.149114	0	-35.7	0.00133	0	-34.9	0.23508	0	-35.5	0.155316	0	-35.5	0.00421	0	-35.3	0.172235	0
-34.1	0.0969635	0	-34.3	0.274588	0	-34.1	-0.037909	0	-34.4	-0.0245392	0	-34.7	0.0224152	0	-33.9	0.177426	0	-34.5	0.287189	0	-34.5	0.306399	0	-34.3	0.116446	0
-33.1	0.365952	0	-33.3	0.142715	0	-33.1	0.230682	0	-33.4	0.169723	0	-33.7	0.0786743	0	-32.9	0.169144	0	-33.5	0.441574	0	-33.5	0.151398	0	-33.3	0.103333	0
-32.1	0.389621	0	-32.3	-0.0645479	0	-32.1	0.0606111	0	-32.4	-0.0141429	0	-32.7	0.319687	0	-31.9	0.119059	0	-32.5	0.438132	0	-32.5	0.396018	0	-32.3	0.110119	0
-31.1	0.128369	0	-31.3	0.00255	0	-31.1	-0.0268278	0	-31.4	-0.00532	0	-31.7	0.149384	0	-30.9	-0.0912563	0	-31.5	0.202738	0	-31.5	0.246164	0	-31.3	0.181918	0
-30.1	0.161026	0	-30.3	0.00348	0	-30.1	-0.0305025	0	-30.4	0.0604244	0	-30.7	0.133362	0	-29.9	0.0137477	0	-30.5	0.0770261	0	-30.5	0.12593	0	-30.3	0.0902711	0
-29.1	0.260397	0	-29.3	-0.0728363	0	-29.1	0.161856	0	-29.4	0.0626481	0	-29.7	0.180618	0	-28.9	0.0544618	0	-29.5	0.264462	0	-29.5	0.123502	0	-29.3	0.211221	0
-28.1	0.174066	0	-28.3	0.187704	0	-28.1	-0.0424405	0	-28.4	-0.0877403	0	-28.7	0.254852	0	-27.9	-0.154528	0	-28.5	0.289463	0	-28.5	0.06023	0	-28.3	0.112784	0
-27.1	-0.173978	0	-27.3	0.0314608	0	-27.1	0.0110655	0	-27.4	0.0483941	0	-27.7	-0.218597	0	-26.9	0.140389	0	-27.5	0.105856	0	-27.5	0.162573	0	-27.3	-0.230975	0
-26.1	-0.0687468	0	-26.3	-0.0507295	0	-26.1	0.0260713	0	-26.4	0.172689	0	-26.7	-0.0678253	0	-25.9	0.105314	0	-26.5	0.230777	0	-26.5	0.060535	0	-26.3	0.237616	0
-25.1	0.120709	0	-25.3	0.318012	0	-25.1	-0.0696291	0	-25.4	0.129713	0	-25.7	-0.029541	0	-24.9	0.218984	0	-25.5	0.191323	0	-25.5	0.250375	0	-25.3	0.198947	0
-24.1	0.208213	0	-24.3	0.230523	0	-24.1	0.103019	0	-24.4	0.126981	0	-24.7	0.428665	0	-23.9	-0.0364789	0	-24.5	0.0538312	0	-24.5	0.173826	0	-24.3	-0.033866	0
-23.1	-0.0114807	0	-23.3	-0.113077	0	-23.1	-0.193228	0	-23.4	-0.245166	0	-23.7	-0.273285	0	-22.9	-0.129535	0	-23.5	-0.0609253	0	-23.5	-0.20657	0	-23.3	-0.362222	0
-22.1	-0.145389	0	-22.3	0.232547	0	-22.1	-0.206821	0	-22.4	-0.167201	0	-22.7	-0.100235	0	-21.9	-0.0308634	0	-22.5	-0.207648	0	-22.5	-0.139625	0	-22.3	-0.509564	0
-21.1	-0.0721803	0	-21.3	-0.0914244	0	-21.1	-0.0754152	0	-21.4	-0.0350835	0	-21.7	-0.0623474	0	-20.9	-0.100696	0	-21.5	0.155169	0	-21.5	-0.161176	0	-21.3	-0.315195	0
-20.1	0.393768	0	-20.3	0.292237	0	-20.1	0.0209959	0	-20.4	0.250816	0	-20.7	-0.166641	0	-19.9	0.204528	0	-20.5	-0.269989	0	-20.5	0.165618	0	-20.3	-0.167846	0
-19.1	0.160938	0	-19.3	0.315288	0	-19.1	0.145603	0	-19.4	0.288128	0	-19.7	0.155243	0	-18.9	-0.389225	0	-19.5	0.205406	0	-19.5	0.235161	0	-19.3	-0.0725289	0
-18.1	0.172817	0	-18.3	0.0186499	0	-18.1	-0.112842	0	-18.4	-0.221385	0	-18.7	-0.552979	0	-17.9	0.126881	0	-18.5	-0.203666	0	-18.5	-0.337593	0	-18.3	-0.187924	0
-17.1	0.196023	0	-17.3	-0.00964	0	-17.1	0.369745	0	-17.4	0.249607	0	-17.7	0.240784	0	-16.9	0.0843777	0	-17.5	0.25603	0	-17.5	0.369372	0	-17.3	0.0861421	0
-16.1	-0.00898	0	-16.3	0.378561	0	-16.1	0.156534	0	-16.4	0.121129	0	-16.7	0.500549	0	-15.9	-0.123599	0	-16.5	0.135867	0	-16.5	0.31406	0	-16.3	0.0255035	0
-15.1	0.172199	0	-15.3	0.0970121	0	-15.1	0.065845	0	-15.4	0.302332	0	-15.7	-0.108047	0	-14.9	0.0347694	0	-15.5	0.430243	0	-15.5	0.100226	0	-15.3	0.207226	0
-14.1	0.0526673	0	-14.3	0.0438751	0	-14.1	0.117395	0	-14.4	0.0370989	0	-14.7	0.143906	0	-13.9	0.0546846	0	-14.5	0.0681337	0	-14.5	0.132266	0	-14.3	0.109961	0
-13.1	-0.151556	0	-13.3	0.161764	0	-13.1	-0.249319	0	-13.4	0.248266	0	-13.7	-0.0525818	0	-12.9	0.00688	0	-13.5	0.0596959	0	-13.5	0.0984227	0	-13.3	0.0294095	0
-12.1	0.151651	0	-12.3	-0.266046	0	-12.1	0.0679409	0	-12.4	-0.107746	0	-12.7	-0.256088	0	-11.9	0.0453907	0	-12.5	-0.147184	0	-12.5	-0.0881325	0	-12.3	0.0918339	0
-11.1	-0.194766	0	-11.3	0.184268	0	-11.1	0.461774	0	-11.4	-0.0430615	0	-11.7	0.254837	0	-10.9	0.0421055	0	-11.5	0.17367	0	-11.5	0.33819	0	-11.3	0.0683165	0
-10.1	0.0267181	0	-10.3	0.165512	0	-10.1	-0.0104981	0	-10.4	0.279015	0	-10.7	-0.187347	0	-9.9	0.267487	0	-10.5	-0.118515	0	-10.5	0.0499114	0	-10.3	0.0831604	0
-9.1	0.182419	0	-9.3	-0.123398	0	-9.1	0.38115	0	-9.4	0.0429923	0	-9.7	0.0282745	0	-8.9	0.201401	0	-9.5	0.205781	0	-9.5	0.254288	0	-9.3	0.033325	0
-8.1	0.133597	0	-8.3	0.11059	0	-8.1	-0.372766	0	-8.4	-0.17809	0	-8.7	0.345856	0	-7.9	-0.13609	0	-8.5	0.0917177	0	-8.5	-0.20235	0	-8.3	0.0841002	0
-7.1	-0.103424	0	-7.3	0.0144195	0	-7.1	0.105438	0	-7.4	0.0465549	0	-7.7	-0.132263	0	-6.9	0.0852359	0	-7.5	-0.240936	0	-7.5	0.00757	0	-7.3	0.0105895	0
-6.1	0.0899994	0	-6.3	-0.0977661	0	-6.1	-0.21127	0	-6.4	-0.0243056	0	-6.7	-0.104919	0	-5.9	-0.277426	0	-6.5	0.0521912	0	-6.5	-0.11532	0	-6.3	-0.29964	0
-5.1	-0.176083	0	-5.3	-0.0152618	0	-5.1	-0.172299	0	-5.4	-0.282156	0	-5.7	-0.0596161	0	-4.9	-0.232733	0	-5.5	-0.208124	0	-5.5	-0.208444	0	-5.3	-0.143314	0
-4.1	-0.64804	0	-4.3	-0.115189	0	-4.1	-0.218857	0	-4.4	-0.266959	0	-4.7	0.0200806	0	-3.9	-0.352889	0	-4.5	-0.243438	0	-4.5	-0.225784	0	-4.3	-0.392853	0
-3.1	0.282975	0	-3.3	0.421386	0	-3.1	0.519196	0	-3.4	0.0526368	0	-3.7	-0.45726	0	-2.9	0.0651413	0	-3.5	-0.23648	0	-3.5	-0.00673	0	-3.3	0.0433192	0
-2.1	-1.8064	0	-2.3	-1.38769	0	-2.1	-1.51276	0	-2.4	-1.27036	0	-2.7	-0.277969	0	-1.9	-1.38304	0	-2.5	-1.02461	0	-2.5	-1.02961	0	-2.3	-1.74934	0
-1.1	1.27923	0	-1.3	1.09895	0	-1.1	1.18381	0	-1.4	0.697652	0	-1.7	-0.895157	0	-0.900002	-2.06093	0	-1.5	-0.124437	0	-1.5	-0.271639	0	-1.3	0.563478	0
-0.0999985	-0.387033	0	-0.299995	-1.56292	0	-0.0999985	-3.07035	0	-0.400002	-5.48492	0	-0.699997	-3.45493	0	0.0999985	-7.51948	0.2893	-0.5	-7.74837	0	-0.5	-6.68541	0	-0.299995	-10.2078	0
0.900002	0.00126	0.0449922	0.700005	-0.700035	0.0117384	0.900002	-1.88752	-0.416533	0.599998	-4.59739	-1.04991	0.300003	-4.10023	-0.242208	1.1	-3.87454	0.329867	0.5	-8.44406	0.0110021	0.5	-6.05962	1.11411	0.700005	-9.54723	1.22598
1.9	0.914847	0.0462594	1.7	0.804346	0.0142727	1.9	0.391699	-0.411467	1.6	-0.673985	-1.03977	1.3	-1.34906	-0.221931	2.1	-0.632962	0.370314	1.5	-2.53484	0.0919006	1.5	-0.965243	1.27544	1.7	-1.04325	1.54599
2.9	0.630165	0.0475246	2.7	0.79528	0.0168029	2.9	0.444115	-0.406409	2.6	0.0981219	-1.02966	2.3	-0.158051	-0.201699	3.1	0.0172656	0.410643	2.5	0.159851	0.172446	2.5	1.42203	1.43561	2.7	2.70356	1.86188
3.9	0.824155	0.0487879	3.7	0.667315	0.019329	3.9	0.331464	-0.40136	3.6	0.112098	-1.01956	3.3	-0.0584412	-0.181512	4.1	0.457038	0.450852	3.5	0.839609	0.25264	3.5	2.40727	1.59463	3.7	4.17754	2.1737
4.9	0.883289	0.0500492	4.7	0.902325	0.0218511	4.9	0.46561	-0.396319	4.6	0.363948	-1.00948	4.3	0.0814056	-0.161371	5.1	0.963755	0.490944	4.5	1.19501	0.332483	4.5	3.05367	1.75251	4.7	5.24458	2.48151
5.9	0.886331	0.0513085	5.7	0.838339	0.0243691	5.9	0.488184	-0.391287	5.6	0.285978	-0.99942	5.3	0.268906	-0.141274	6.1	1.05649	0.530917	5.5	1.43743	0.411978	5.5	3.30312	1.90924	5.7	6.05715	2.78537
6.9	0.649293	0.0525658	6.7	0.757385	0.0268831	6.9	0.338639	-0.386264	6.6	0.10924	-0.989379	6.3	0.432571	-0.121222	7.1	0.732882	0.570773	6.5	1.41765	0.491126	6.5	3.49741	2.06485	6.7	6.06528	3.08532
7.9	0.51344	0.0538212	7.7	0.404575	0.029393	7.9	0.150449	-0.381249	7.6	-0.169229	-0.979357	7.3	-0.0393066	-0.101215	8.1	0.891715	0.610512	7.5	1.41625	0.569929	7.5	3.46945	2.21933	7.7	6.0609	3.38141
8.9	0.685089	0.0550746	8.7	0.544662	0.031899	8.9	0.292404	-0.376242	8.6	-0.361915	-0.969353	8.3	0.145081	-0.0812521	9.1	0.97226	0.650133	8.5	1.55328	0.648387	8.5	3.63657	2.3727	8.7	6.66817	3.67369
9.9	0.597503	0.0563261	9.7	0.400605	0.0344008	9.9	0.355606	-0.371245	9.6	-0.179544	-0.959369	9.3	0.0251465	-0.0613339	10.1	1.18375	0.689638	9.5	1.74258	0.726503	9.5	3.87546	2.52497	9.7	6.78973	3.96221
10.9	0.792285	0.0575756	10.7	0.848813	0.0368987	10.9	0.492557	-0.366255	10.6	-0.0206201	-0.949403	10.3	0.518906	-0.0414602	11.1	1.18954	0.729027	10.5	1.96377	0.804278	10.5	4.31071	2.67614	10.7	7.22583	4.24702
11.9	0.749936	0.0588232	11.7	0.699344	0.0393926	11.9	0.260373	-0.361274	11.6	0.159758	-0.939455	11.3	0.507187	-0.0216308	12.1	1.11327	0.7683	11.5	1.92439	0.881713	11.5	4.42445	2.82622	11.7	7.44316	4.52816
12.9	0.591953	0.0600688	12.7	0.483487	0.0418824	12.9	0.156299	-0.356301	12.6	-0.0328952	-0.929526	12.3	0.532181	-0.00185	13.1	1.10031	0.807458	12.5	1.82368	0.958811	12.5	4.38897	2.97522	12.7	7.62301	4.80569
13.9	0.541412	0.0613125	13.7	0.475434	0.0443683	13.9	0.206527	-0.351337	13.6	-0.315606	-0.919616	13.3	0.0458527	0.0178955	14.1	1.14163	0.8465	13.5	1.82532	1.03557	13.5	4.23318	3.12314	13.7	7.71848	5.07965
14.9	0.419077	0.0625542	14.7	0.724737	0.0468502	14.9	0.0533392	-0.346381	14.6	-0.313676	-0.909725	14.3	0.32164	0.0375925	15.1	0.978911	0.885427	14.5	1.7607	1.112	14.5	4.58265	3.27	14.7	7.92441	5.35009
15.9	0.455011	0.063794	15.7	0.480597	0.049328	15.9	-0.103705	-0.341434	15.6	-0.382626	-0.899851	15.3	-0.0283508	0.0572457	16.1	1.00273	0.92424	15.5	1.61696	1.18809	15.5	4.34554	3.4158	15.7	7.91738	5.61705
16.9	0.641653	0.0650318	16.7	0.75802	0.0518019	16.9	-0.0373628	-0.336495	16.6	-0.274465	-0.889997	16.3	0.255615	0.076855	17.1	1.11109	0.962939	16.5	1.77421	1.26385	16.5	4.53639	3.56055	16.7	8.3495	5.88057
17.9	0.596103	0.0662678	17.7	0.599271	0.0542719	17.9	-0.065335	-0.331565	17.6	-0.254851	-0.880161	17.3	0.291565	0.0964206	18.1	1.32914	1.00152	17.5	2.17063	1.33928	17.5	4.82656	3.70426	17.7	8.68802	6.1407
18.9	0.760473	0.0675017	18.7	0.695444	0.0567378	18.9	-0.0818269	-0.326642	18.6	-0.457235	-0.870343	18.3	0.342346	0.115943	19.1	1.11719	1.03999	18.5	2.02986	1.41438	18.5	4.93344	3.84693	18.7	8.6959	6.39749
19.9	0.477979	0.0687338	19.7	0.735751	0.0591998	19.9	-0.128375	-0.321728	19.6	-0.390473	-0.860544	19.3	0.338043	0.135421	20.1	1.37751	1.07835	19.5	2.07305	1.48915	19.5	5.1239	3.98857	19.7	8.99129	6.65098
20.9	0.485248	0.0699639	20.7	0.466779	0.0616578	20.9	-0.226193	-0.316823	20.6	-0.633521	-0.850763	20.3	0.172424	0.154856	21.1	1.29148	1.1166	20.5	2.25361	1.5636	20.5	5.05913	4.12919	20.7	9.05708	6.9012
21.9	0.486328	0.0711922	21.7	0.267624	0.0641119	21.9	-0.141113	-0.311926	21.6	-0.35173	-0.841	21.3	0.200546	0.174248	22.1	1.34125	1.15473	21.5	2.18196	1.63772	21.5	5.22539	4.2688	21.7	9.35324	7.14821
22.9	0.602276	0.0724185	22.7	0.408328	0.0665621	22.9	-0.173236	-0.307037	22.6	-0.405085	-0.831256	22.3	0.0923309	0.193596	23.1	1.46132	1.19275	22.5	2.12203	1.71151	22.5	5.28773	4.4074	22.7	9.31621	7.39204
23.9	0.537512	0.0736429	23.7	0.324274	0.0690083	23.9	-0.231744	-0.302156	23.6	-0.289814	-0.82153	23.3	0.443512	0.212901	24.1	1.36351	1.23066	23.5	2.25773	1.78499	23.5	5.5457	4.54501	23.7	9.63723	7.63273
24.9	0.503836	0.0748653	24.7	0.465753	0.0714506	24.9	-0.154871	-0.297284	24.6	-0.248647	-0.811822	24.3	0.399765	0.232164	25.1	1.39061	1.26846	24.5	2.31735	1.85814	24.5	5.56663	4.68162	24.7	9.6459	7.87033
25.9	0.67305	0.0760859	25.7	0.400833	0.073889	25.9	-0.277054	-0.292419	25.6	-0.482002	-0.802132	25.3	0.577103	0.251383	26.1	1.56703	1.30614	25.5	2.48859	1.93098	25.5	5.78944	4.81725	25.7	9.62473	8.10487
26.9	0.687192	0.0773046	26.7	0.41637	0.0763234	26.9	-0.0804934	-0.287564	26.6	-0.619852	-0.792461	26.3	0.203278	0.270559	27.1	1.55555	1.34372	26.5	2.49774	2.0035	26.5	5.94741	4.9519	26.7	9.97582	8.3364
27.9	0.863129	0.0785213	27.7	0.447861	0.078754	27.9	-0.0623625	-0.282716	27.6	-0.478752	-0.782807	27.3	0.4189	0.289693	28.1	1.58844	1.38118	27.5	2.58789	2.0757	27.5	5.96179	5.08558	27.7	10.2421	8.56494
28.9	0.577823	0.0797362	28.7	0.387478	0.0811806	28.9	-0.138302	-0.277876	28.6	-0.542302	-0.773172	28.3	0.30954	0.308784	29.1	1.34422	1.41854	28.5	2.55166	2.14758	28.5	6.00329	5.2183	28.7	10.395	8.79055
29.9	0.348764	0.0809491	29.7	0.388419	0.0836034	29.9	-0.0618959	-0.273045	29.6	-0.614452	-0.763555	29.3	0.102112	0.327833	30.1	1.44531	1.45578	29.5	2.41579	2.21915	29.5	6.09047	5.35006	29.7	10.5326	9.01325
30.9	0.360242	0.0821602	30.7	0.239032	0.0860222	30.9	-0.26018	-0.268222	30.6	-0.5888	-0.753955	30.3	0.298584	0.346839	31.1	1.59852	1.49292	30.5	2.60047	2.29041	30.5	6.2517	5.48087	30.7	10.6395	9.23309
31.9	0.477811	0.0833694	31.7	0.188251	0.0884372	31.9	-0.341037	-0.263407	31.6	-0.62298	-0.744374	31.3	0.111877	0.365802	32.1	1.54929	1.52994	31.5	2.6329	2.36136	31.5	6.36498	5.61074	31.7	10.7661	9.45011
32.9	0.634613	0.0845767	32.7	0.454498	0.0908483	32.9	-0.142838	-0.258601	32.6	-0.440865	-0.734811	32.3	0.365784	0.384723	33.1	1.54547	1.56686	32.5	2.76875	2.432	32.5	6.46452	5.73967	32.7	11.2725	9.66433
33.9	0.630948	0.0857821	33.7	0.764041	0.0932555	33.9	-0.26955	-0.253802	33.6	-0.557153	-0.725265	33.3	0.223206	0.403603	34.1	1.49578	1.60367	33.5	2.98876	2.50233	33.5	6.37242	5.86768	33.7	11.3211	9.87579
34.9	0.612586	0.0869856	34.7	0.474985	0.0956588	34.9	-0.0726714	-0.249012	34.6	-0.282925	-0.715738	34.3	0.345474	0.42244	35.1	1.57547	1.64037	34.5	2.91102	2.57235	34.5	6.38571	5.99476	34.7	11.2465	10.0845
35.9	0.451813	0.0881872	35.7	0.494354	0.0980583	35.9	-0.392059	-0.244229	35.6	-0.588134	-0.706228	35.3	0.259537	0.441235	36.1	1.56813	1.67696	35.5	2.86173	2.64207	35.5	6.58797	6.12093	35.7	11.4897	10.2906
36.9	0.571423	0.089387	36.7	0.439975	0.100454	36.9	-0.0790896	-0.239455	36.6	-0.592982	-0.696736	36.3	0.330627	0.459988	37.1	1.86094	1.71344	36.5	2.86227	2.71148	36.5	6.67172	6.24618	36.7	11.5432	10.494
37.9	0.717047	0.0905849	37.7	0.689661	0.102846	37.9	-0.00768	-0.234689	37.6	-0.399854	-0.687262	37.3	0.354462	0.478699	38.1	2.1482	1.74982	37.5	3.09103	2.78059	37.5	7.09655	6.37054	37.7	12.0386	10.6948
38.9	0.639463	0.0917809	38.7	0.469974	0.105234	38.9	-0.0594815	-0.229931	38.6	-0.332383	-0.677806	38.3	0.827896	0.497369	39.1	1.83422	1.78609	38.5	3.34641	2.8494	38.5	7.17617	6.49399	38.7	12.0556	10.893
39.9	0.867981	0.092975	39.7	0.455139	0.107618	39.9	-0.0723574	-0.225181	39.6	-0.47535	-0.668367	39.3	0.577896	0.515997	40.1	2.00258	1.82225	39.5	3.17961	2.9179	39.5	7.16133	6.61656	39.7	12.1611	11.0887
40.9	0.980642	0.0941673	40.7	0.572168	0.109998	40.9	0.223104	-0.220439	40.6	-0.243826	-0.658946	40.3	0.657974	0.534583	41.1	2.38898	1.85831	40.5	3.46353	2.98611	40.5	7.53976	6.73825	40.7	12.3879	11.2818
41.9	0.845005	0.0953578	41.7	0.613644	0.112375	41.9	0.111698	-0.215705	41.6	-0.199727	-0.649543	41.3	1.15836	0.553128	42.1	2.44773	1.89426	41.5	3.83759	3.05402	41.5	7.85718	6.85906	41.7	12.7243	11.4725
42.9	0.925082	0.0965463	42.7	0.542554	0.114747	42.9	0.15311	-0.210979	42.6	-0.26087	-0.640157	42.3	0.889221	0.571632	43.1	2.14344	1.9301	42.5	3.49227	3.12164	42.5	7.82163	6.97899	42.7	12.5676	11.6607
43.9	0.605161	0.097733	43.7	0.459354	0.117116	43.9	0.208569	-0.206262	43.6	-0.37063	-0.630789	43.3	0.814606	0.590094	44.1	1.83445	1.96584	43.5	3.695	3.18896	43.5	7.97788	7.09807	43.7	12.8114	11.8465
44.9	0.588138	0.0989179	44.7	0.388882	0.119481	44.9	0.0134157	-0.201552	44.6	-0.487738	-0.621439	44.3	0.893524	0.608515	45.1	1.96617	2.00148	44.5	3.55118	3.25598	44.5	7.9325	7.21628	44.7	12.9952	12.0299
45.9	0.740484	0.100101	45.7	0.333017	0.121842	45.9	0.129431	-0.19685	45.6	-0.465474	-0.612106	45.3	0.759918	0.626895	46.1	2.12047	2.03701	45.5	3.61445	3.32271	45.5	7.99226	7.33365	45.7	13.0604	12.2109
46.9	0.812989	0.101282	46.7	0.442947	0.1242	46.9	0.0105288	-0.192156	46.6	-0.420425	-0.60279	46.3	0.851334	0.645234	47.1	2.18094	2.07243	46.5	3.83954	3.38916	46.5	8.07672	7.45017	46.7	13.118	12.3896
47.9	0.82251	0.102461	47.7	0.371307	0.126553	47.9	-0.0260314	-0.18747	47.6	-0.396728	-0.593492	47.3	0.964615	0.663533	48.1	2.1107	2.10775	47.5	3.56915	3.45531	47.5	8.15086	7.56584	47.7	13.3268	12.566
48.9	0.706189	0.103639	48.7	0.380206	0.128903	48.9	0.0111511	-0.182792	48.6	-0.504495	-0.584211	48.3	0.770462	0.68179	49.1	2.07931	2.14297	48.5	3.72712	3.52117	48.5	8.44515	7.68069	48.7	13.4869	12.7402
49.9	0.577344	0.104814	49.7	0.458652	0.131249	49.9	-0.127063	-0.178122	49.6	-0.498788	-0.574948	49.3	0.733749	0.700007	50.1	2.19164	2.17808	49.5	3.80891	3.58674	49.5	8.30078	7.79471	49.7	13.5732	12.9121
50.9	0.776648	0.105988	50.7	0.538248	0.133592	50.9	-0.22854	-0.17346	50.6	-0.263211	-0.565702	50.3	0.788437	0.718183	51.1	2.35633	2.21309	50.5	3.92468	3.65203	50.5	8.37436	7.9079	50.7	13.7938	13.0818
51.9	0.55665	0.10716	51.7	0.343802	0.13593	51.9	-0.201285	-0.168806	51.6	-0.362665	-0.556473	51.3	0.88179	0.736319	52.1	2.25844	2.248	51.5	4.0089	3.71704	51.5	8.54999	8.02028	51.7	13.8372	13.2493
52.9	0.538751	0.10833	52.7	0.576529	0.138265	52.9	-0.208228	-0.164159	52.6	-0.448566	-0.547262	52.3	0.813049	0.754414	53.1	2.22313	2.2828	52.5	3.84696	3.78176	52.5	8.78882	8.13185	52.7	14.1528	13.4146
53.9	0.429459	0.109499	53.7	0.565124	0.140596	53.9	-0.0581509	-0.159521	53.6	-0.417273	-0.538068	53.3	1.09155	0.772468	54.1	2.17648	2.3175	53.5	4.16937	3.84619	53.5	8.8542	8.24262	53.7	14.0972	13.5779
54.9	0.447503	0.110665	54.7	0.450202	0.142923	54.9	-0.120963	-0.15489	54.6	-0.649471	-0.528891	54.3	0.83609	0.790483	55.1	2.52163	2.3521	54.5	4.08632	3.91035	54.5	8.81414	8.35259	54.7	14.0116	13.739
55.9	0.774921	0.11183	55.7	0.602078	0.145247	55.9	-0.0177583	-0.150268	55.6	-0.495314	-0.519732	55.3	1.00446	0.808457	56.1	2.54647	2.3866	55.5	4.25016	3.97423	55.5	8.87992	8.46176	55.7	14.2393	13.898
56.9	0.771097	0.112993	56.7	0.679343	0.147567	56.9	0.00692	-0.145653	56.6	-0.15446	-0.510589	56.3	1.08687	0.826392	57.1	2.72171	2.42099	56.5	4.34836	4.03782	56.5	9.32772	8.57015	56.7	14.6333	14.0551
57.9	0.628516	0.114154	57.7	0.570749	0.149883	57.9	-0.244241	-0.141046	57.6	-0.361103	-0.501464	57.3	0.999756	0.844286	58.1	2.50687	2.45529	57.5	4.40852	4.10114	57.5	9.31836	8.67776	57.7	14.7571	14.21
58.9	0.736874	0.115313	58.7	0.581927	0.152195	58.9	-0.253848	-0.136446	58.6	-0.646577	-0.492355	58.3	1.02046	0.86214	59.1	2.65188	2.48948	58.5	4.2272	4.16419	58.5	9.23702	8.78459	58.7	14.8089	14.363
59.9	0.621023	0.11647	59.7	0.607157	0.154504	59.9	-0.0693148	-0.131855	59.6	-0.562116	-0.483264	59.3	1.02008	0.879955	60.1	2.81406	2.52358	59.5	4.44468	4.22695	59.5	9.49319	8.89065	59.7	15.0162	14.5141
60.9	0.656098	0.117626	60.7	0.577545	0.156809	60.9	-0.195175	-0.127271	60.6	-0.39653	-0.47419	60.3	1.3447	0.89773	61.1	2.68961	2.55757	60.5	4.52892	4.28945	60.5	9.56844	8.99595	60.7	15.1147	14.6632
61.9	0.616257	0.11878	61.7	0.592392	0.15911	61.9	-0.151825	-0.122695	61.6	-0.320167	-0.465133	61.3	1.16031	0.915465	62.1	2.54547	2.59146	61.5	4.52344	4.35167	61.5	9.64812	9.10049	61.7	14.7694	14.8103
62.9	0.390088	0.119932	62.7	0.643176	0.161408	62.9	-0.236591	-0.118127	62.6	-0.53872	-0.456093	62.3	0.976334	0.933161	63.1	2.50562	2.62526	62.5	4.41993	4.41362	62.5	9.4903	9.20428	62.7	15.1772	14.9556
63.9	0.44173	0.121082	63.7	0.422391	0.163702	63.9	-0.311902	-0.113567	63.6	-0.684973	-0.447069	63.3	0.827896	0.950817	64.1	2.68047	2.65895	63.5	4.52477	4.4753	63.5	9.34437	9.30732	63.7	14.8791	15.099
64.9	0.316254	0.12223	64.7	0.574814	0.165992	64.9	-0.282288	-0.109014	64.6	-0.579529	-0.438063	64.3	0.88649	0.968434	65.1	2.78023	2.69255	64.5	4.61017	4.53671	64.5	9.68016	9.40961	64.7	15.3854	15.2406
65.9	0.257746	0.123377	65.7	0.645834	0.168279	65.9	-0.0595456	-0.104469	65.6	-0.475985	-0.429074	65.3	1.01578	0.986012	66.1	2.88321	2.72604	65.5	4.6572	4.59785	65.5	9.65062	9.51117	65.7	15.4338	15.3803
66.9	0.315951	0.124522	66.7	0.555997	0.170562	66.9	-0.642362	-0.0999316	66.6	-0.609771	-0.420101	66.3	0.922424	1.00355	67.1	3.04141	2.75944	66.5	4.47634	4.65872	66.5	9.71351	9.612	66.7	15.6326	15.5182
67.9	0.443604	0.125665	67.7	0.473648	0.172841	67.9	-0.395569	-0.095402	67.6	-0.690285	-0.411145	67.3	1.25211	1.02105	68.1	2.71227	2.79274	67.5	4.65352	4.71933	67.5	10.0282	9.7121	67.7	15.7503	15.6544
68.9	0.484375	0.126806	68.7	0.493408	0.175116	68.9	-0.255966	-0.0908801	68.6	-0.67009	-0.402206	68.3	1.1275	1.03851	69.1	3.02327	2.82594	68.5	4.74406	4.77968	68.5	10.1781	9.81148	68.7	15.7884	15.7888
69.9	0.392663	0.127946	69.7	0.536688	0.177388	69.9	-0.132452	-0.0863658	69.6	-0.483142	-0.393284	69.3	1.16031	1.05593	70.1	2.99968	2.85904	69.5	4.87546	4.83976	69.5	10.108	9.91014	69.7	16.0828	15.9215
70.9	0.373123	0.129083	70.7	0.585907	0.179656	70.9	0.0585634	-0.0818592	70.6	-0.366348	-0.384378	70.3	1.06187	1.07331	71.1	3.05202	2.89205	70.5	4.86296	4.89958	70.5	10.2794	10.0081	70.7	15.9996	16.0525
71.9	0.112497	0.130219	71.7	0.40122	0.181921	71.9	-0.0778409	-0.0773603	71.6	-0.622431	-0.375489	71.3	1.3103	1.09066	72.1	2.82522	2.92496	71.5	5.06789	4.95914	71.5	10.2973	10.1053	71.7	15.89	16.1818
72.9	0.315628	0.131353	72.7	0.666062	0.184182	72.9	0.00653	-0.0728689	72.6	-0.676919	-0.366617	72.3	1.02164	1.10796	73.1	3.24319	2.95777	72.5	4.91749	5.01843	72.5	10.434	10.2019	72.7	16.1173	16.3094
73.9	0.451798	0.132486	73.7	0.490433	0.186439	73.9	0.0778657	-0.0683852	73.6	-0.341064	-0.357761	73.3	1.22749	1.12523	74.1	3.09038	2.99049	73.5	5.3168	5.07747	73.5	10.6231	10.2977	73.7	16.5596	16.4354
74.9	0.463525	0.133616	74.7	0.530676	0.188693	74.9	0.220056	-0.0639091	74.6	-0.354549	-0.348922	74.3	1.19702	1.14246	75.1	2.96852	3.02311	74.5	5.3707	5.13625	74.5	10.7368	10.3929	74.7	16.537	16.5598
75.9	0.403287	0.134745	75.7	0.327624	0.190943	75.9	-0.0475948	-0.0594406	75.6	-0.480545	-0.3401	75.3	1.35211	1.15965	76.1	2.96906	3.05563	75.5	5.21743	5.19478	75.5	10.7519	10.4874	75.7	16.4906	16.6826
76.9	0.368756	0.135872	76.7	0.50748	0.193189	76.9	0.0920833	-0.0549796	76.6	-0.590594	-0.331294	76.3	1.25406	1.1768	77.1	3.09438	3.08806	76.5	5.09992	5.25305	76.5	10.7094	10.5812	76.7	16.6544	16.8038
77.9	0.413296	0.136997	77.7	0.787952	0.195432	77.9	0.169827	-0.0505262	77.6	-0.490007	-0.322504	77.3	1.32321	1.19391	78.1	3.23734	3.12039	77.5	5.1675	5.31106	77.5	10.9219	10.6743	77.7	16.8091	16.9234
78.9	0.396188	0.138121	78.7	0.630453	0.197672	78.9	0.177713	-0.0460804	78.6	-0.298556	-0.313731	78.3	1.39313	1.21099	79.1	3.19578	3.15263	78.5	5.55478	5.36882	78.5	10.9412	10.7667	78.7	16.8188	17.0415
79.9	0.290091	0.139243	79.7	0.346689	0.199907	79.9	-0.0377592	-0.0416421	79.6	-0.486172	-0.304975	79.3	1.33688	1.22802	80.1	3.08922	3.18477	79.5	5.43985	5.42633	79.5	11.0575	10.8585	79.7	16.7972	17.1581
80.9	0.212265	0.140363	80.7	0.211609	0.202139	80.9	-0.114792	-0.0372113	80.6	-0.507317	-0.296234	80.3	1.27281	1.24502	81.1	3.26984	3.21682	80.5	5.30922	5.48359	80.5	10.9534	10.9496	80.7	16.839	17.2732
81.9	0.333755	0.141481	81.7	0.488953	0.204368	81.9	0.0617673	-0.032788	81.6	-0.49482	-0.287511	81.3	1.37633	1.26198	82.1	3.43468	3.24877	81.5	5.44086	5.5406	81.5	11.0605	11.0401	81.7	17.1578	17.3867
82.9	0.166327	0.142598	82.7	0.466134	0.206593	82.9	-0.11268	-0.0283722	82.6	-0.499233	-0.278803	82.3	1.48257	1.2789	83.1	3.08008	3.28063	82.5	5.87047	5.59736	82.5	11.3162	11.1299	82.7	17.3561	17.4989
83.9	0.257434	0.143712	83.7	0.350827	0.208814	83.9	-0.124326	-0.023964	83.6	-0.497619	-0.270112	83.3	1.28258	1.29579	84.1	3.28773	3.3124	83.5	5.60853	5.65387	83.5	11.1906	11.2191	83.7	17.088	17.6096
84.9	0.227515	0.144826	84.7	0.417871	0.211032	84.9	-0.146814	-0.0195631	84.6	-0.377812	-0.261437	84.3	1.45172	1.31264	85.1	3.40578	3.34407	84.5	5.76547	5.71013	84.5	11.3472	11.3076	84.7	17.5199	17.7188
85.9	0.23884	0.145937	85.7	0.441305	0.213246	85.9	-0.0687008	-0.0151698	85.6	-0.379389	-0.252779	85.3	1.56696	1.32945	86.1	3.24875	3.37565	85.5	5.79477	5.76615	85.5	11.5628	11.3955	85.7	17.4531	17.8267
86.9	0.392587	0.147046	86.7	0.295355	0.215457	86.9	-0.0044	-0.0107839	86.6	-0.610515	-0.244136	86.3	1.19156	1.34622	87.1	3.37562	3.40713	86.5	5.92102	5.82193	86.5	11.5793	11.4827	86.7	17.3294	17.9332
87.9	0.231796	0.148154	87.7	0.346771	0.217664	87.9	-0.125336	-0.00641	87.6	-0.54618	-0.23551	87.3	1.43648	1.36296	88.1	3.29485	3.43853	87.5	5.5686	5.87746	87.5	11.5011	11.5693	87.7	17.6625	18.0383
88.9	0.00133	0.14926	88.7	0.45419	0.219867	88.9	-0.131207	-0.00203	88.6	-0.503599	-0.2269	88.3	1.35718	1.37965	89.1	3.26124	3.46983	88.5	5.59125	5.93275	88.5	11.653	11.6553	88.7	17.6312	18.142
89.9	-0.0185913	0.150365	89.7	0.259665	0.222067	89.9	-0.133154	0.00233	89.6	-0.599109	-0.218306	89.3	1.31773	1.39631	90.1	3.22805	3.50104	89.5	5.83422	5.98779	89.5	11.5566	11.7407	89.7	17.7546	18.2445
90.9	0.146573	0.151468	90.7	0.301547	0.224264	90.9	-0.0843996	0.00669	90.6	-0.556757	-0.209728	90.3	1.28648	1.41294	91.1	3.57039	3.53215	90.5	6.00282	6.0426	90.5	11.5099	11.8255	90.7	17.7661	18.3456
91.9	0.203213	0.152568	91.7	0.523029	0.226457	91.9	0.00897	0.0110344	91.6	-0.387812	-0.201167	91.3	1.54742	1.42952	92.1	3.72196	3.56318	91.5	6.10673	6.09717	91.5	11.8478	11.9096	91.7	17.9251	18.4454
92.9	0.0114138	0.153668	92.7	0.222641	0.228646	92.9	-0.0203245	0.0153759	92.6	-0.65657	-0.192621	92.3	1.60329	1.44607	93.1	3.75398	3.59411	92.5	6.23329	6.1515	92.5	11.9334	11.9932	92.7	17.9653	18.5439
93.9	0.0243074	0.154765	93.7	0.199982	0.230832	93.9	-0.14299	0.01971	93.6	-0.535278	-0.184091	93.3	1.26735	1.46259	94.1	3.6575	3.62496	93.5	5.98798	6.20559	93.5	11.8771	12.0761	93.7	17.8887	18.6411
94.9	-0.0453126	0.155861	94.7	0.221536	0.233015	94.9	-0.112207	0.0240368	94.6	-0.471647	-0.175577	94.3	1.34392	1.47906	95.1	3.62366	3.65571	94.5	6.06868	6.25945	94.5	12.0789	12.1584	94.7	18.0322	18.7371
95.9	0.13696	0.156955	95.7	0.360752	0.235193	95.9	0.0993466	0.0283563	95.6	-0.184817	-0.16708	95.3	1.36031	1.4955	96.1	3.87711	3.68637	95.5	6.37422	6.31307	95.5	12.2259	12.2402	95.7	18.2862	18.8319
96.9	-0.0756888	0.158048	96.7	0.281225	0.237369	96.9	-0.204702	0.0326684	96.6	-0.430787	-0.158598	96.3	1.48766	1.5119	97.1	3.54149	3.71694	96.5	6.50478	6.36646	96.5	12.2431	12.3214	96.7	18.2801	18.9255
97.9	-0.133036	0.159138	97.7	0.0624026	0.239541	97.9	-0.212061	0.0369732	97.6	-0.617269	-0.150132	97.3	1.02008	1.52827	98.1	3.43468	3.74743	97.5	6.24751	6.41961	97.5	12.1987	12.4019	97.7	18.0918	19.0178
98.9	0.0981323	0.160227	98.7	-0.00862	0.241709	98.9	-0.484784	0.0412707	98.6	-0.536643	-0.141682	98.3	1.23961	1.5446	99.1	3.52039	3.77782	98.5	6.26844	6.47253	98.5	12.2162	12.4819	98.7	18.3969	19.109
99.9	0.0940732	0.161314	99.7	-0.0151089	0.243874	99.9	-0.21893	0.045561	99.6	-0.174812	-0.133248	99.3	1.38297	1.56089	100.1	3.70704	3.80812	99.5	6.32282	6.52522	99.5	12.4026	12.5613	99.7	18.4533	19.1989
[truncated: 582 more rows]

## Sheet: SPR B3-1 Omicron HexaPro-SS
Cycle: 20Fab 3.125 nM_X	Cycle: 20 Fab3.125 nM_Y	Fitted Cycle: 20Fab 3.125 nM_Y	Cycle: 25Fab 6.25 nM_X	Cycle: 25 Fab6.25 nM_Y	Fitted Cycle: 25Fab 6.25 nM_Y	Cycle: 30Fab 12.5 nM_X	Cycle: 30 Fab12.5 nM_Y	Fitted Cycle: 30Fab 12.5 nM_Y	Cycle: 35Fab 25 nM_X	Cycle: 35 Fab25 nM_Y	Fitted Cycle: 35Fab 25 nM_Y	Cycle: 40Fab 50 nM_X	Cycle: 40 Fab50 nM_Y	Fitted Cycle: 40Fab 50 nM_Y	Cycle: 45Fab 100 nM_X	Cycle: 45 Fab100 nM_Y	Fitted Cycle: 45Fab 100 nM_Y	Cycle: 50Fab 200 nM_X	Cycle: 50 Fab200 nM_Y	Fitted Cycle: 50Fab 200 nM_Y	Cycle: 55Fab 400 nM_X	Cycle: 55 Fab400 nM_Y	Fitted Cycle: 55Fab 400 nM_Y
[truncated: 743 more rows]

[truncated: 12 more sheets: SPR N6-326 HexaPro-SS, BLI S2 mAbs into betaCoV S, BLI S2 mAbs into SARS-CoV-2 S, BLI N6-2 IgG SARS2 VOCs, BLI B3-1 IgG SARS2 VOCs, SPR N6-2 Fab Omicron S, HDX-MS, S2Ab VSV-CoV2 neut, S2Ab VSV-COV1 neut, Authentic virus neuts, Animal model 1, Animal Model 2]
